# Supplementary material for: Crystal structure of a novel one-dimensional zigzag chain-like cobalt(II) coordination polymer constructed from 4,4′-bi­pyridine and 2-hy­droxy­benzoate ligands
Source: Acta Crystallogr E Crystallogr Commun. 2020 Jul 17;76(Pt 8):1302–6. doi: 10.1107/S2056989020009482 (PMC7405572; doi:10.1107/S2056989020009482)
Supplement: Supplementary file 1 [file e-76-01302-sup1.cif]

##############################################################################
#                                                                            #
# This CIF contains the data in a paper accepted for publication in          #
# Acta Crystallographica Section E. It conforms to the requirements of       #
# Notes for Authors for Acta Crystallographica Section E, and has been       #
# peer reviewed under the auspices of the IUCr Commission on Journals.       #
#                                                                            #
# Full details of the Crystallographic Information File format               #
# are given in the paper "The Crystallographic Information File (CIF):       #
# a New Standard Archive File for Crystallography" by S. R. Hall, F. H.      #
# Allen and I. D. Brown [Acta Cryst. (1991), A47, 655-685].                  #
#                                                                            #
# The current version of the core CIF dictionary is obtainable from          #
# ftp://ftp.iucr.org/pub/cif_core.dic.                                       #
#                                                                            #
# Software is freely available for graphical display of the structure(s)     #
# in this CIF. For information consult the CIF software page                 #
# http://www.iucr.org/resources/cif/software.                                #
#                                                                            #
# This file may be used for bona fide research purposes within the           #
# scientific community so long as proper attribution is given to the journal # 
# article from which it was obtained.                                        #
#                                                                            #
##############################################################################
data_I
_audit_creation_method
;
Olex2 1.2
(compiled 2018.05.29 svn.r3508 for OlexSys, GUI svn.r5506)
;
_journal_date_recd_electronic     2020-06-23
_journal_date_accepted     2020-07-12
_journal_name_full     'Acta Crystallographica, Section E'
_journal_year     2020
_journal_volume     76
_journal_issue      8
_journal_page_first     1302
_journal_page_last     1306
_journal_paper_category     GM
_journal_paper_doi     10.1107/S2056989020009482
_journal_coeditor_code     IS5544
_publ_contact_author_name     'Nanthawat Wannarit'
_publ_contact_author_address
;
Department of Chemistry, Faculty of Science and Technology,
Thammasat University, Klong Luang, Pathum Thani 12121, Thailand
Thammasat University Research Unit in Multifunctional Crystalline Materials and
Applications (TU-MCMA), Faculty of Science and Technology,
Thammasat University, Klong Luang, Pathum Thani 12121, Thailand
;
_publ_contact_author_email     'nwan0110@tu.ac.th'
_publ_contact_author_fax     '+66 2564 4483'
_publ_contact_author_phone     '+66 2564 4440 to 59 Ext. 2401'
_publ_section_title
;
Crystal structure of a novel one-dimensional zigzag chain-like cobalt(II)
coordination polymer constructed from 4,4'-bipyridine and 2-hydroxybenzoate
ligands
;
loop_
    _publ_author_name
    _publ_author_footnote
    _publ_author_address
    'Saelim, Thawanrat' .
;
Department of Chemistry, Faculty of Science and Technology,
Thammasat University, Klong Luang, Pathum Thani 12121, Thailand
Thammasat University Research Unit in Multifunctional Crystalline Materials \
and Applications (TU-MCMA), Faculty of Science and Technology,
Thammasat University, Klong Luang, Pathum Thani 12121, Thailand
;
    'Chainok, Kittipong' .
;
Thammasat University Research Unit in Multifunctional Crystalline Materials \
and Applications (TU-MCMA), Faculty of Science and Technology,
Thammasat University, Klong Luang, Pathum Thani 12121, Thailand
;
    'Kielar, Filip' .
;
Department of Chemistry
Faculty of Science
Naresuan University
Phitsanulok 65000
Thailand
;
    'Wannarit, Nanthawat' .
;
Department of Chemistry, Faculty of Science and Technology,
Thammasat University, Klong Luang, Pathum Thani 12121, Thailand
Thammasat University Research Unit in Multifunctional Crystalline Materials \
and Applications (TU-MCMA), Faculty of Science and Technology,
Thammasat University, Klong Luang, Pathum Thani 12121, Thailand
;
_publ_section_synopsis
;
The synthesis, crystal structure and physical properties of a novel
one-dimensional zigzag chain-like Co^II^ coordination polymer,
[Co~2~(2-OHbenz)~4~(4,4'-bpy)~2.5~(H~2~O)]<i>~n~</i>, constructed from
4,4'-bipyridine (4,4'-bpy) and 2-hydroxybenzoate (2-OHbenz) are reported.
;
_chemical_name_systematic
;\
<i>catena</i>-Poly[[(4,4'-bipyridine-\k<i>N</i>)\
(\m-2-hydroxybenzoato-\k^2^<i>O</i>:<i>O</i>')(2-hydroxybenzoato-\
\k^2^<i>O</i>,<i>O</i>')cobalt(II)]-\m-4,4'-bipyridine-\k^2^<i>N</i>:<i>N</i>'-\
[aquahemi(\m-4,4'-bipyridine-\k^2^<i>N</i>:<i>N</i>')\
(2-hydroxybenzoato-\k<i>O</i>)(2-hydroxybenzoato-\k^2^<i>O</i>,<i>O</i>')\
cobalt(II)]
;
_chemical_name_common     ?
_chemical_formula_moiety     'C53 H42 Co2 N5 O13'
_chemical_formula_sum     'C53 H42 Co2 N5 O13'
_chemical_formula_iupac     '[Co2 (C7 H5 O3)4 (C10 H8 N2)2.5 (H2 O)]'
_chemical_formula_weight     1074.77
_chemical_melting_point     ?
_space_group_crystal_system     triclinic
_space_group_name_H-M_alt     'P -1'
_space_group_name_Hall     '-P 1'
loop_
    _space_group_symop_operation_xyz
    'x, y, z'
    '-x, -y, -z'
_cell_length_a     10.8832(18)
_cell_length_b     11.4742(19)
_cell_length_c     19.905(3)
_cell_angle_alpha     74.295(5)
_cell_angle_beta     89.791(5)
_cell_angle_gamma     88.502(6)
_cell_volume     2392.0(7)
_cell_formula_units_Z     2
_cell_measurement_reflns_used     9918
_cell_measurement_theta_min     3.05
_cell_measurement_theta_max     28.16
_cell_measurement_temperature     296.0
_exptl_crystal_description     block
_exptl_crystal_colour     red
_exptl_crystal_size_max     0.32
_exptl_crystal_size_mid     0.24
_exptl_crystal_size_min     0.2
_exptl_crystal_density_diffrn     1.492
_exptl_crystal_density_meas     ?
_exptl_crystal_density_method     ?
_exptl_crystal_F_000     1106
_exptl_absorpt_coefficient_mu     0.767
_exptl_absorpt_correction_type     multi-scan
_exptl_absorpt_process_details
;
(SADABS; Bruker, 2016)
;
_exptl_absorpt_correction_T_min     0.6770
_exptl_absorpt_correction_T_max     0.7457
_diffrn_ambient_temperature     296.0
_diffrn_source     'sealed x-ray tube'
_diffrn_radiation_type     MoK\a
_diffrn_radiation_wavelength     0.71073
_diffrn_radiation_monochromator     graphite
_diffrn_measurement_device_type     'Bruker D8 Quest CMOS Photon II'
_diffrn_measurement_device     'four-circle KAPPA diffractometer'
_diffrn_measurement_method     '\w and \f scans'
_diffrn_detector     'Bruker PHOTON 200 area detector'
_diffrn_detector_area_resol_mean     7.39
_diffrn_reflns_number     60283
_diffrn_reflns_av_R_equivalents     0.0417
_diffrn_reflns_av_unetI/netI     0.0265
_diffrn_reflns_theta_min     2.984
_diffrn_reflns_theta_max     26.369
_diffrn_reflns_theta_full     25.242
_diffrn_measured_fraction_theta_max     0.998
_diffrn_measured_fraction_theta_full     0.998
_diffrn_reflns_limit_h_min     -13
_diffrn_reflns_limit_h_max     13
_diffrn_reflns_limit_k_min     -14
_diffrn_reflns_limit_k_max     14
_diffrn_reflns_limit_l_min     -24
_diffrn_reflns_limit_l_max     24
_diffrn_standards_number     0
_diffrn_radiation_probe     x-ray
_refine_special_details     ?
_reflns_number_total     9771
_reflns_number_gt     7780
_reflns_threshold_expression     'I > 2\s(I)'
_refine_ls_structure_factor_coef     Fsqd
_refine_ls_matrix_type     full
_refine_ls_R_factor_all     0.0506
_refine_ls_R_factor_gt     0.0347
_refine_ls_wR_factor_gt     0.0808
_refine_ls_wR_factor_ref     0.0877
_refine_ls_goodness_of_fit_ref     1.045
_refine_ls_restrained_S_all     1.045
_refine_ls_number_reflns     9771
_refine_ls_number_parameters     682
_refine_ls_number_restraints     6
_refine_ls_hydrogen_treatment     mixed
_refine_ls_weighting_scheme     calc
_refine_ls_weighting_details
              'w=1/[\s^2^(Fo^2^)+(0.0419P)^2^+0.8816P] where P=(Fo^2^+2Fc^2^)/3'
_atom_sites_solution_hydrogens     mixed
_atom_sites_solution_primary     dual
_atom_sites_solution_secondary     ?
_refine_ls_shift/su_max     0.000
_refine_ls_shift/su_mean     0.000
_refine_diff_density_max     0.430
_refine_diff_density_min     -0.295
_refine_ls_extinction_method     none
_refine_ls_extinction_coef     .
loop_
    _atom_type_symbol
    _atom_type_description
    _atom_type_scat_dispersion_real
    _atom_type_scat_dispersion_imag
    _atom_type_scat_source
    'C' 'C' 0.0033 0.0016
                         'International Tables Vol C Tables 4.2.6.8 and 6.1.1.4'
    'H' 'H' 0.0000 0.0000
                         'International Tables Vol C Tables 4.2.6.8 and 6.1.1.4'
    'Co' 'Co' 0.3494 0.9721
                         'International Tables Vol C Tables 4.2.6.8 and 6.1.1.4'
    'N' 'N' 0.0061 0.0033
                         'International Tables Vol C Tables 4.2.6.8 and 6.1.1.4'
    'O' 'O' 0.0106 0.0060
                         'International Tables Vol C Tables 4.2.6.8 and 6.1.1.4'
_computing_data_collection
;
APEX3 (Bruker, 2016)
;
_computing_cell_refinement
;
SAINT (Bruker, 2016)
;
_computing_data_reduction
;
SAINT (Bruker, 2016)
;
_computing_structure_solution
;
SHELXT (Sheldrick, 2015<i>a</i>)
;
_computing_structure_refinement
;
SHElXL (Sheldrick, 2015<i>b</i>)
;
_computing_molecular_graphics
;
<i>OLEX2</i> (Dolomanov <i>et al.</i>,  2009)
;
_computing_publication_material
;
<i>OLEX2</i> (Dolomanov <i>et al.</i>,  2009)
;
loop_
    _atom_site_type_symbol
    _atom_site_label
    _atom_site_fract_x
    _atom_site_fract_y
    _atom_site_fract_z
    _atom_site_U_iso_or_equiv
    _atom_site_adp_type
    _atom_site_calc_flag
    _atom_site_occupancy
    _atom_site_disorder_assembly
    _atom_site_disorder_group
    Co Co1 0.38320(2) 0.10363(2) 0.54244(2) 0.02725(7) Uani d 1 . .
    Co Co2 0.06977(2) 0.72632(2) 0.02018(2) 0.03175(8) Uani d 1 . .
    O O1 0.40605(13) 0.25879(14) 0.58404(9) 0.0484(4) Uani d 1 . .
    O O2 0.23200(13) 0.16721(13) 0.59633(8) 0.0409(3) Uani d 1 . .
    O O3 0.4298(2) 0.4553(2) 0.61905(15) 0.0980(9) Uani d 1 . .
    H H3 0.443(4) 0.398(2) 0.6003(19) 0.121(14) Uiso d 1 . .
    O O4 0.55720(12) 0.11808(13) 0.50300(8) 0.0402(3) Uani d 1 . .
    O O5 0.72507(12) 0.03072(12) 0.47519(7) 0.0344(3) Uani d 1 . .
    O O6 0.93656(14) 0.12657(17) 0.47886(11) 0.0602(5) Uani d 1 . .
    H H8 0.888(2) 0.077(2) 0.4705(14) 0.071(9) Uiso d 1 . .
    O O7 -0.11751(13) 0.67237(13) 0.06159(7) 0.0406(3) Uani d 1 . .
    O O8 -0.03026(13) 0.83546(13) 0.07254(8) 0.0438(4) Uani d 1 . .
    O O9 -0.3306(2) 0.6158(2) 0.11428(13) 0.0875(7) Uani d 1 . .
    H H13 -0.2608(17) 0.610(3) 0.0971(18) 0.106(13) Uiso d 1 . .
    O O10 -0.00286(14) 0.81713(14) -0.07657(7) 0.0454(4) Uani d 1 . .
    O O11 0.10789(16) 0.73590(15) -0.14789(8) 0.0543(4) Uani d 1 . .
    O O12 0.08458(17) 0.81806(18) -0.27880(9) 0.0592(5) Uani d 1 . .
    H H18 0.107(3) 0.775(2) -0.2386(9) 0.088(11) Uiso d 1 . .
    O O13 0.13809(16) 0.59112(14) -0.02174(8) 0.0441(4) Uani d 1 . .
    H H26 0.135(3) 0.623(2) -0.0648(6) 0.078(10) Uiso d 1 . .
    H H27 0.2003(16) 0.549(2) -0.0066(13) 0.063(9) Uiso d 1 . .
    N N1 0.44634(15) -0.01847(15) 0.63825(8) 0.0339(4) Uani d 1 . .
    N N2 0.66774(18) -0.43591(18) 0.94863(9) 0.0474(5) Uani d 1 . .
    N N3 0.32399(14) 0.22088(14) 0.44421(8) 0.0311(3) Uani d 1 . .
    N N4 0.13327(15) 0.61430(14) 0.11989(8) 0.0332(4) Uani d 1 . .
    N N5 0.22979(15) 0.83133(15) 0.00504(9) 0.0357(4) Uani d 1 . .
    C C1 0.56246(19) -0.0201(2) 0.66090(11) 0.0418(5) Uani d 1 . .
    H H1 0.616518 0.035341 0.634347 0.050 Uiso calc 1 . .
    C C2 0.60535(19) -0.0993(2) 0.72121(11) 0.0417(5) Uani d 1 . .
    H H2 0.687050 -0.097234 0.734268 0.050 Uiso calc 1 . .
    C C3 0.52771(18) -0.18256(17) 0.76293(10) 0.0331(4) Uani d 1 . .
    C C4 0.40701(18) -0.18020(19) 0.73970(11) 0.0393(5) Uani d 1 . .
    H H4 0.350822 -0.233833 0.765656 0.047 Uiso calc 1 . .
    C C5 0.37092(18) -0.09847(19) 0.67830(11) 0.0393(5) Uani d 1 . .
    H H5 0.289795 -0.098811 0.663857 0.047 Uiso calc 1 . .
    C C6 0.7144(2) -0.3259(2) 0.92367(11) 0.0451(5) Uani d 1 . .
    H H6 0.780326 -0.305313 0.947374 0.054 Uiso calc 1 . .
    C C7 0.67096(19) -0.24166(19) 0.86514(11) 0.0386(5) Uani d 1 . .
    H H7 0.707240 -0.166564 0.850264 0.046 Uiso calc 1 . .
    C C8 0.57241(18) -0.26897(18) 0.82815(10) 0.0342(4) Uani d 1 . .
    C C9 0.5219(2) -0.3816(2) 0.85489(11) 0.0444(5) Uani d 1 . .
    H H9A 0.454541 -0.403962 0.833014 0.053 Uiso calc 1 . .
    C C10 0.5716(2) -0.4605(2) 0.91394(12) 0.0514(6) Uani d 1 . .
    H H10 0.535930 -0.535569 0.930657 0.062 Uiso calc 1 . .
    C C11 0.39719(18) 0.30579(18) 0.40608(11) 0.0373(5) Uani d 1 . .
    H H11 0.475641 0.312109 0.422913 0.045 Uiso calc 1 . .
    C C12 0.36219(18) 0.38385(18) 0.34346(11) 0.0367(5) Uani d 1 . .
    H H12 0.416736 0.440794 0.318790 0.044 Uiso calc 1 . .
    C C13 0.24535(17) 0.37796(17) 0.31686(10) 0.0299(4) Uani d 1 . .
    C C14 0.16882(17) 0.29091(18) 0.35696(10) 0.0365(5) Uani d 1 . .
    H H14 0.089433 0.283600 0.341728 0.044 Uiso calc 1 . .
    C C15 0.21083(17) 0.21556(19) 0.41926(10) 0.0366(5) Uani d 1 . .
    H H15 0.158001 0.158196 0.445261 0.044 Uiso calc 1 . .
    C C16 0.20919(19) 0.65071(18) 0.16245(10) 0.0376(5) Uani d 1 . .
    H H16 0.237771 0.729246 0.148137 0.045 Uiso calc 1 . .
    C C17 0.24722(19) 0.57804(18) 0.22630(10) 0.0372(5) Uani d 1 . .
    H H17 0.300167 0.607670 0.253975 0.045 Uiso calc 1 . .
    C C18 0.20611(16) 0.45990(17) 0.24934(10) 0.0301(4) Uani d 1 . .
    C C19 0.12639(18) 0.42283(18) 0.20528(10) 0.0345(4) Uani d 1 . .
    H H19 0.095861 0.344987 0.218331 0.041 Uiso calc 1 . .
    C C20 0.09266(18) 0.50133(18) 0.14235(10) 0.0361(4) Uani d 1 . .
    H H20 0.038814 0.474499 0.113901 0.043 Uiso calc 1 . .
    C C21 0.3388(2) 0.7903(2) -0.01008(16) 0.0613(7) Uani d 1 . .
    H H21 0.343265 0.715188 -0.019510 0.074 Uiso calc 1 . .
    C C22 0.4454(2) 0.8530(2) -0.01252(17) 0.0668(8) Uani d 1 . .
    H H22 0.519350 0.819901 -0.023310 0.080 Uiso calc 1 . .
    C C23 0.44329(18) 0.96475(18) 0.00095(11) 0.0361(4) Uani d 1 . .
    C C24 0.32980(19) 1.00692(19) 0.01651(12) 0.0419(5) Uani d 1 . .
    H H24 0.322945 1.081478 0.026449 0.050 Uiso calc 1 . .
    C C25 0.22646(19) 0.93955(19) 0.01745(12) 0.0416(5) Uani d 1 . .
    H H25 0.151031 0.971218 0.027200 0.050 Uiso calc 1 . .
    C C26 0.29583(18) 0.25023(18) 0.60563(10) 0.0342(4) Uani d 1 . .
    C C27 0.24654(18) 0.33984(19) 0.64101(11) 0.0382(5) Uani d 1 . .
    C C28 0.3152(2) 0.4384(2) 0.64491(15) 0.0584(7) Uani d 1 . .
    C C29 0.2655(3) 0.5232(3) 0.67603(19) 0.0848(10) Uani d 1 . .
    H H29 0.309833 0.590962 0.676996 0.102 Uiso calc 1 . .
    C C30 0.1514(3) 0.5073(3) 0.7053(2) 0.0926(11) Uani d 1 . .
    H H30 0.119079 0.563885 0.726726 0.111 Uiso calc 1 . .
    C C31 0.0841(3) 0.4094(3) 0.7035(2) 0.0870(11) Uani d 1 . .
    H H31 0.006936 0.398807 0.724094 0.104 Uiso calc 1 . .
    C C32 0.1313(2) 0.3262(2) 0.67084(14) 0.0585(7) Uani d 1 . .
    H H32 0.084907 0.260227 0.668929 0.070 Uiso calc 1 . .
    C C33 0.67051(16) 0.11563(17) 0.49469(9) 0.0278(4) Uani d 1 . .
    C C34 0.74627(17) 0.21332(16) 0.50758(9) 0.0289(4) Uani d 1 . .
    C C35 0.87402(18) 0.21315(18) 0.50003(11) 0.0368(5) Uani d 1 . .
    C C36 0.9411(2) 0.3034(2) 0.51642(14) 0.0539(6) Uani d 1 . .
    H H36 1.026195 0.303308 0.511912 0.065 Uiso calc 1 . .
    C C37 0.8821(2) 0.3925(2) 0.53918(14) 0.0581(7) Uani d 1 . .
    H H37 0.927865 0.451984 0.550389 0.070 Uiso calc 1 . .
    C C38 0.7565(2) 0.3953(2) 0.54571(15) 0.0600(7) Uani d 1 . .
    H H38 0.717158 0.457127 0.560291 0.072 Uiso calc 1 . .
    C C39 0.6895(2) 0.3055(2) 0.53040(13) 0.0454(5) Uani d 1 . .
    H H39 0.604491 0.306589 0.535436 0.055 Uiso calc 1 . .
    C C40 -0.11856(18) 0.76483(18) 0.08531(10) 0.0351(4) Uani d 1 . .
    C C41 -0.2240(2) 0.7879(2) 0.12733(11) 0.0417(5) Uani d 1 . .
    C C42 -0.3247(2) 0.7133(3) 0.13934(14) 0.0596(7) Uani d 1 . .
    C C43 -0.4237(3) 0.7394(4) 0.17739(19) 0.0996(12) Uani d 1 . .
    H H43 -0.491888 0.690437 0.184663 0.119 Uiso calc 1 . .
    C C44 -0.4210(4) 0.8365(5) 0.2040(2) 0.1126(15) Uani d 1 . .
    H H44 -0.487079 0.852323 0.230315 0.135 Uiso calc 1 . .
    C C45 -0.3231(4) 0.9112(4) 0.19291(19) 0.1003(12) Uani d 1 . .
    H H45 -0.322902 0.977912 0.210964 0.120 Uiso calc 1 . .
    C C46 -0.2246(3) 0.8869(3) 0.15467(14) 0.0654(7) Uani d 1 . .
    H H46 -0.157687 0.937517 0.147131 0.079 Uiso calc 1 . .
    C C47 0.03259(19) 0.81423(19) -0.13648(11) 0.0389(5) Uani d 1 . .
    C C48 -0.01849(19) 0.90816(18) -0.19807(10) 0.0369(5) Uani d 1 . .
    C C49 0.0107(2) 0.9058(2) -0.26616(11) 0.0408(5) Uani d 1 . .
    C C50 -0.0378(2) 0.9945(2) -0.32279(12) 0.0532(6) Uani d 1 . .
    H H50 -0.018213 0.992567 -0.368002 0.064 Uiso calc 1 . .
    C C51 -0.1141(3) 1.0846(2) -0.31211(13) 0.0557(6) Uani d 1 . .
    H H51 -0.146484 1.143341 -0.350112 0.067 Uiso calc 1 . .
    C C52 -0.1430(3) 1.0884(2) -0.24526(13) 0.0585(7) Uani d 1 . .
    H H52 -0.194411 1.150024 -0.238205 0.070 Uiso calc 1 . .
    C C53 -0.0959(2) 1.0013(2) -0.18913(12) 0.0492(6) Uani d 1 . .
    H H53 -0.116154 1.004531 -0.144223 0.059 Uiso calc 1 . .
loop_
    _atom_site_aniso_label
    _atom_site_aniso_U_11
    _atom_site_aniso_U_22
    _atom_site_aniso_U_33
    _atom_site_aniso_U_12
    _atom_site_aniso_U_13
    _atom_site_aniso_U_23
    Co1 0.02255(13) 0.02972(14) 0.03064(14) -0.00244(10) -0.00050(10)
                                                                    -0.01000(11)
    Co2 0.03023(15) 0.03340(15) 0.03044(14) -0.00662(11) -0.00272(11)
                                                                    -0.00606(11)
    O1 0.0320(8) 0.0574(10) 0.0669(10) -0.0087(7) 0.0140(7) -0.0352(8)
    O2 0.0345(8) 0.0414(8) 0.0535(9) -0.0060(6) 0.0036(7) -0.0236(7)
    O3 0.0613(13) 0.0969(17) 0.171(2) -0.0421(12) 0.0432(14) -0.0927(18)
    O4 0.0227(7) 0.0500(9) 0.0494(9) -0.0074(6) 0.0033(6) -0.0153(7)
    O5 0.0289(7) 0.0325(7) 0.0456(8) -0.0027(6) -0.0020(6) -0.0167(6)
    O6 0.0283(8) 0.0663(11) 0.1028(15) -0.0096(8) 0.0154(9) -0.0514(11)
    O7 0.0401(8) 0.0434(8) 0.0424(8) -0.0058(6) -0.0009(6) -0.0182(7)
    O8 0.0373(8) 0.0409(8) 0.0534(9) -0.0087(7) 0.0015(7) -0.0127(7)
    O9 0.0702(15) 0.1036(17) 0.1071(18) -0.0508(13) 0.0321(13) -0.0558(15)
    O10 0.0473(9) 0.0540(9) 0.0305(8) -0.0016(7) -0.0051(7) -0.0036(7)
    O11 0.0608(11) 0.0557(10) 0.0417(9) 0.0114(8) -0.0053(8) -0.0064(8)
    O12 0.0549(11) 0.0758(13) 0.0468(10) 0.0011(9) 0.0071(9) -0.0164(10)
    O13 0.0557(10) 0.0367(8) 0.0393(9) 0.0024(7) -0.0089(8) -0.0092(7)
    N1 0.0301(9) 0.0372(9) 0.0343(9) -0.0013(7) -0.0024(7) -0.0094(7)
    N2 0.0479(11) 0.0517(12) 0.0379(10) 0.0049(9) -0.0037(9) -0.0049(9)
    N3 0.0268(8) 0.0334(9) 0.0318(8) -0.0035(7) -0.0002(7) -0.0064(7)
    N4 0.0327(9) 0.0344(9) 0.0316(8) -0.0037(7) -0.0008(7) -0.0070(7)
    N5 0.0326(9) 0.0345(9) 0.0385(9) -0.0076(7) 0.0018(7) -0.0068(7)
    C1 0.0350(11) 0.0470(13) 0.0396(11) -0.0116(9) -0.0019(9) -0.0040(10)
    C2 0.0302(11) 0.0512(13) 0.0409(12) -0.0069(9) -0.0067(9) -0.0073(10)
    C3 0.0331(10) 0.0342(10) 0.0336(10) -0.0006(8) -0.0004(8) -0.0118(8)
    C4 0.0303(11) 0.0445(12) 0.0394(11) -0.0076(9) 0.0015(9) -0.0044(9)
    C5 0.0275(10) 0.0487(13) 0.0388(11) -0.0029(9) -0.0024(9) -0.0067(10)
    C6 0.0419(12) 0.0562(14) 0.0381(12) 0.0028(10) -0.0074(10) -0.0149(11)
    C7 0.0382(11) 0.0393(11) 0.0386(11) -0.0034(9) -0.0020(9) -0.0108(9)
    C8 0.0309(10) 0.0381(11) 0.0345(10) 0.0023(8) 0.0007(8) -0.0115(9)
    C9 0.0421(12) 0.0433(12) 0.0436(12) -0.0082(10) -0.0071(10) -0.0037(10)
    C10 0.0566(15) 0.0435(13) 0.0474(13) -0.0068(11) -0.0021(11) -0.0002(11)
    C11 0.0298(10) 0.0392(11) 0.0411(11) -0.0077(8) -0.0068(9) -0.0072(9)
    C12 0.0310(10) 0.0360(11) 0.0396(11) -0.0102(8) -0.0012(9) -0.0034(9)
    C13 0.0275(10) 0.0308(10) 0.0324(10) -0.0008(8) 0.0002(8) -0.0099(8)
    C14 0.0230(9) 0.0440(12) 0.0393(11) -0.0046(8) -0.0035(8) -0.0055(9)
    C15 0.0248(10) 0.0434(12) 0.0369(11) -0.0058(8) 0.0024(8) -0.0023(9)
    C16 0.0434(12) 0.0323(11) 0.0352(11) -0.0083(9) -0.0019(9) -0.0053(9)
    C17 0.0386(11) 0.0370(11) 0.0366(11) -0.0077(9) -0.0060(9) -0.0105(9)
    C18 0.0257(9) 0.0331(10) 0.0312(10) -0.0001(8) 0.0031(8) -0.0083(8)
    C19 0.0350(11) 0.0317(10) 0.0358(10) -0.0074(8) 0.0002(8) -0.0070(8)
    C20 0.0355(11) 0.0389(11) 0.0339(10) -0.0087(9) -0.0038(8) -0.0092(9)
    C21 0.0431(14) 0.0479(14) 0.106(2) -0.0135(11) 0.0171(14) -0.0420(15)
    C22 0.0359(13) 0.0581(16) 0.122(2) -0.0137(11) 0.0255(14) -0.0501(17)
    C23 0.0341(11) 0.0350(11) 0.0393(11) -0.0083(8) 0.0037(9) -0.0094(9)
    C24 0.0360(11) 0.0338(11) 0.0580(14) -0.0054(9) 0.0032(10) -0.0158(10)
    C25 0.0325(11) 0.0388(12) 0.0526(13) -0.0029(9) 0.0028(10) -0.0109(10)
    C26 0.0299(10) 0.0381(11) 0.0357(10) -0.0003(8) 0.0004(8) -0.0121(9)
    C27 0.0330(11) 0.0404(12) 0.0462(12) -0.0006(9) 0.0023(9) -0.0201(10)
    C28 0.0446(14) 0.0581(15) 0.0853(19) -0.0104(11) 0.0096(13) -0.0407(14)
    C29 0.078(2) 0.073(2) 0.129(3) -0.0116(16) 0.013(2) -0.071(2)
    C30 0.078(2) 0.091(2) 0.138(3) 0.0048(18) 0.023(2) -0.081(2)
    C31 0.0585(18) 0.097(2) 0.128(3) -0.0012(17) 0.0335(19) -0.070(2)
    C32 0.0396(13) 0.0647(16) 0.0810(19) -0.0055(12) 0.0138(13) -0.0363(15)
    C33 0.0254(10) 0.0308(10) 0.0246(9) -0.0042(7) -0.0008(7) -0.0029(7)
    C34 0.0272(9) 0.0293(10) 0.0302(10) -0.0034(7) 0.0011(8) -0.0079(8)
    C35 0.0286(10) 0.0380(11) 0.0457(12) -0.0073(8) 0.0062(9) -0.0139(9)
    C36 0.0348(12) 0.0587(15) 0.0755(17) -0.0201(11) 0.0094(12) -0.0292(13)
    C37 0.0599(16) 0.0484(14) 0.0749(18) -0.0248(12) 0.0078(13) -0.0301(13)
    C38 0.0595(16) 0.0454(14) 0.087(2) -0.0055(12) 0.0106(14) -0.0386(14)
    C39 0.0342(11) 0.0426(12) 0.0652(15) -0.0023(9) 0.0045(10) -0.0242(11)
    C40 0.0346(11) 0.0376(11) 0.0318(10) -0.0014(9) -0.0060(8) -0.0071(9)
    C41 0.0383(12) 0.0491(13) 0.0380(11) 0.0010(10) -0.0012(9) -0.0125(10)
    C42 0.0449(14) 0.084(2) 0.0532(15) -0.0119(13) 0.0088(12) -0.0232(14)
    C43 0.0530(19) 0.157(4) 0.094(3) -0.018(2) 0.0313(18) -0.042(3)
    C44 0.087(3) 0.166(4) 0.095(3) 0.029(3) 0.030(2) -0.056(3)
    C45 0.116(3) 0.112(3) 0.089(3) 0.033(3) 0.010(2) -0.058(2)
    C46 0.0744(19) 0.0665(18) 0.0634(17) 0.0101(14) -0.0003(14) -0.0325(14)
    C47 0.0361(11) 0.0408(12) 0.0378(12) -0.0121(9) -0.0052(9) -0.0061(9)
    C48 0.0381(11) 0.0371(11) 0.0341(10) -0.0133(9) -0.0041(9) -0.0057(9)
    C49 0.0376(11) 0.0456(12) 0.0382(11) -0.0123(9) 0.0011(9) -0.0088(10)
    C50 0.0615(16) 0.0614(16) 0.0324(12) -0.0167(13) -0.0008(11) -0.0041(11)
    C51 0.0699(17) 0.0436(14) 0.0453(14) -0.0119(12) -0.0150(12) 0.0034(11)
    C52 0.0750(18) 0.0418(13) 0.0565(15) 0.0047(12) -0.0135(13) -0.0100(12)
    C53 0.0622(15) 0.0460(13) 0.0398(12) -0.0014(11) -0.0079(11) -0.0124(10)
_geom_special_details
;
 All esds (except the esd in the dihedral angle between two l.s. planes)
 are estimated using the full covariance matrix.  The cell esds are taken
 into account individually in the estimation of esds in distances, angles
 and torsion angles; correlations between esds in cell parameters are only
 used when they are defined by crystal symmetry.  An approximate (isotropic)
 treatment of cell esds is used for estimating esds involving l.s. planes.
;
loop_
    _geom_bond_atom_site_label_1
    _geom_bond_atom_site_label_2
    _geom_bond_site_symmetry_2
    _geom_bond_distance
    _geom_bond_publ_flag
    Co1 O1 . 2.1772(15) ?
    Co1 O2 . 2.1769(14) ?
    Co1 O4 . 2.0408(14) ?
    Co1 O5 2_656 2.0686(13) ?
    Co1 N1 . 2.1412(16) ?
    Co1 N3 . 2.1421(16) ?
    Co2 O7 . 2.2348(15) ?
    Co2 O8 . 2.1135(15) ?
    Co2 O10 . 2.0739(14) ?
    Co2 O13 . 2.0717(16) ?
    Co2 N4 . 2.1568(16) ?
    Co2 N5 . 2.1177(16) ?
    Co2 C40 . 2.514(2) ?
    O1 C26 . 1.270(2) ?
    O2 C26 . 1.247(2) ?
    O3 H3 . 0.845(10) ?
    O3 C28 . 1.346(3) ?
    O4 C33 . 1.244(2) ?
    O5 C33 . 1.275(2) ?
    O6 H8 . 0.838(10) ?
    O6 C35 . 1.348(3) ?
    O7 C40 . 1.272(2) ?
    O8 C40 . 1.254(2) ?
    O9 H13 . 0.839(10) ?
    O9 C42 . 1.346(3) ?
    O10 C47 . 1.261(3) ?
    O11 C47 . 1.266(3) ?
    O12 H18 . 0.853(10) ?
    O12 C49 . 1.348(3) ?
    O13 H26 . 0.837(10) ?
    O13 H27 . 0.832(10) ?
    N1 C1 . 1.341(3) ?
    N1 C5 . 1.338(3) ?
    N2 C6 . 1.338(3) ?
    N2 C10 . 1.333(3) ?
    N3 C11 . 1.340(2) ?
    N3 C15 . 1.339(2) ?
    N4 C16 . 1.338(3) ?
    N4 C20 . 1.338(2) ?
    N5 C21 . 1.329(3) ?
    N5 C25 . 1.330(3) ?
    C1 H1 . 0.9300 ?
    C1 C2 . 1.370(3) ?
    C2 H2 . 0.9300 ?
    C2 C3 . 1.387(3) ?
    C3 C4 . 1.391(3) ?
    C3 C8 . 1.479(3) ?
    C4 H4 . 0.9300 ?
    C4 C5 . 1.375(3) ?
    C5 H5 . 0.9300 ?
    C6 H6 . 0.9300 ?
    C6 C7 . 1.373(3) ?
    C7 H7 . 0.9300 ?
    C7 C8 . 1.392(3) ?
    C8 C9 . 1.385(3) ?
    C9 H9A . 0.9300 ?
    C9 C10 . 1.377(3) ?
    C10 H10 . 0.9300 ?
    C11 H11 . 0.9300 ?
    C11 C12 . 1.372(3) ?
    C12 H12 . 0.9300 ?
    C12 C13 . 1.390(3) ?
    C13 C14 . 1.391(3) ?
    C13 C18 . 1.474(3) ?
    C14 H14 . 0.9300 ?
    C14 C15 . 1.377(3) ?
    C15 H15 . 0.9300 ?
    C16 H16 . 0.9300 ?
    C16 C17 . 1.376(3) ?
    C17 H17 . 0.9300 ?
    C17 C18 . 1.393(3) ?
    C18 C19 . 1.389(3) ?
    C19 H19 . 0.9300 ?
    C19 C20 . 1.375(3) ?
    C20 H20 . 0.9300 ?
    C21 H21 . 0.9300 ?
    C21 C22 . 1.375(3) ?
    C22 H22 . 0.9300 ?
    C22 C23 . 1.379(3) ?
    C23 C23 2_675 1.488(4) ?
    C23 C24 . 1.379(3) ?
    C24 H24 . 0.9300 ?
    C24 C25 . 1.378(3) ?
    C25 H25 . 0.9300 ?
    C26 C27 . 1.484(3) ?
    C27 C28 . 1.391(3) ?
    C27 C32 . 1.380(3) ?
    C28 C29 . 1.386(4) ?
    C29 H29 . 0.9300 ?
    C29 C30 . 1.365(4) ?
    C30 H30 . 0.9300 ?
    C30 C31 . 1.366(4) ?
    C31 H31 . 0.9300 ?
    C31 C32 . 1.379(4) ?
    C32 H32 . 0.9300 ?
    C33 C34 . 1.486(3) ?
    C34 C35 . 1.398(3) ?
    C34 C39 . 1.390(3) ?
    C35 C36 . 1.392(3) ?
    C36 H36 . 0.9300 ?
    C36 C37 . 1.369(3) ?
    C37 H37 . 0.9300 ?
    C37 C38 . 1.373(4) ?
    C38 H38 . 0.9300 ?
    C38 C39 . 1.378(3) ?
    C39 H39 . 0.9300 ?
    C40 C41 . 1.478(3) ?
    C41 C42 . 1.388(3) ?
    C41 C46 . 1.386(3) ?
    C42 C43 . 1.387(4) ?
    C43 H43 . 0.9300 ?
    C43 C44 . 1.358(6) ?
    C44 H44 . 0.9300 ?
    C44 C45 . 1.364(6) ?
    C45 H45 . 0.9300 ?
    C45 C46 . 1.379(4) ?
    C46 H46 . 0.9300 ?
    C47 C48 . 1.494(3) ?
    C48 C49 . 1.398(3) ?
    C48 C53 . 1.392(3) ?
    C49 C50 . 1.393(3) ?
    C50 H50 . 0.9300 ?
    C50 C51 . 1.369(4) ?
    C51 H51 . 0.9300 ?
    C51 C52 . 1.378(4) ?
    C52 H52 . 0.9300 ?
    C52 C53 . 1.372(3) ?
    C53 H53 . 0.9300 ?
loop_
    _geom_angle_atom_site_label_1
    _geom_angle_atom_site_label_2
    _geom_angle_atom_site_label_3
    _geom_angle_site_symmetry_1
    _geom_angle_site_symmetry_3
    _geom_angle
    _geom_angle_publ_flag
    O2 Co1 O1 . . 59.82(5) ?
    O4 Co1 O1 . . 91.69(6) ?
    O4 Co1 O2 . . 151.47(6) ?
    O4 Co1 O5 . 2_656 117.97(6) ?
    O4 Co1 N1 . . 91.32(6) ?
    O4 Co1 N3 . . 87.16(6) ?
    O5 Co1 O1 2_656 . 150.29(5) ?
    O5 Co1 O2 2_656 . 90.48(5) ?
    O5 Co1 N1 2_656 . 89.68(6) ?
    O5 Co1 N3 2_656 . 89.31(6) ?
    N1 Co1 O1 . . 91.38(6) ?
    N1 Co1 O2 . . 90.90(6) ?
    N1 Co1 N3 . . 177.53(6) ?
    N3 Co1 O1 . . 90.61(6) ?
    N3 Co1 O2 . . 91.37(6) ?
    O7 Co2 C40 . . 30.36(6) ?
    O8 Co2 O7 . . 60.20(5) ?
    O8 Co2 N4 . . 89.11(6) ?
    O8 Co2 N5 . . 95.55(6) ?
    O8 Co2 C40 . . 29.87(6) ?
    O10 Co2 O7 . . 91.19(6) ?
    O10 Co2 O8 . . 93.29(6) ?
    O10 Co2 N4 . . 173.40(6) ?
    O10 Co2 N5 . . 93.17(6) ?
    O10 Co2 C40 . . 93.68(6) ?
    O13 Co2 O7 . . 107.21(6) ?
    O13 Co2 O8 . . 167.09(6) ?
    O13 Co2 O10 . . 89.66(6) ?
    O13 Co2 N4 . . 86.68(6) ?
    O13 Co2 N5 . . 96.83(7) ?
    O13 Co2 C40 . . 137.40(7) ?
    N4 Co2 O7 . . 84.66(6) ?
    N4 Co2 C40 . . 85.34(6) ?
    N5 Co2 O7 . . 155.58(6) ?
    N5 Co2 N4 . . 92.71(6) ?
    N5 Co2 C40 . . 125.28(7) ?
    C26 O1 Co1 . . 90.17(12) ?
    C26 O2 Co1 . . 90.79(12) ?
    C28 O3 H3 . . 105(3) ?
    C33 O4 Co1 . . 165.49(14) ?
    C33 O5 Co1 . 2_656 117.07(11) ?
    C35 O6 H8 . . 110(2) ?
    C40 O7 Co2 . . 87.04(12) ?
    C40 O8 Co2 . . 93.04(12) ?
    C42 O9 H13 . . 104(3) ?
    C47 O10 Co2 . . 129.12(15) ?
    C49 O12 H18 . . 105(2) ?
    Co2 O13 H26 . . 103(2) ?
    Co2 O13 H27 . . 123.7(19) ?
    H26 O13 H27 . . 117(3) ?
    C1 N1 Co1 . . 122.34(13) ?
    C5 N1 Co1 . . 121.01(13) ?
    C5 N1 C1 . . 116.64(17) ?
    C10 N2 C6 . . 115.94(19) ?
    C11 N3 Co1 . . 121.43(13) ?
    C15 N3 Co1 . . 121.58(13) ?
    C15 N3 C11 . . 116.95(16) ?
    C16 N4 Co2 . . 124.46(13) ?
    C16 N4 C20 . . 116.83(17) ?
    C20 N4 Co2 . . 118.69(13) ?
    C21 N5 Co2 . . 123.24(14) ?
    C21 N5 C25 . . 116.75(18) ?
    C25 N5 Co2 . . 119.69(14) ?
    N1 C1 H1 . . 118.4 ?
    N1 C1 C2 . . 123.22(19) ?
    C2 C1 H1 . . 118.4 ?
    C1 C2 H2 . . 119.8 ?
    C1 C2 C3 . . 120.44(19) ?
    C3 C2 H2 . . 119.8 ?
    C2 C3 C4 . . 116.31(18) ?
    C2 C3 C8 . . 121.21(18) ?
    C4 C3 C8 . . 122.48(18) ?
    C3 C4 H4 . . 120.0 ?
    C5 C4 C3 . . 119.91(19) ?
    C5 C4 H4 . . 120.0 ?
    N1 C5 C4 . . 123.47(18) ?
    N1 C5 H5 . . 118.3 ?
    C4 C5 H5 . . 118.3 ?
    N2 C6 H6 . . 118.0 ?
    N2 C6 C7 . . 124.0(2) ?
    C7 C6 H6 . . 118.0 ?
    C6 C7 H7 . . 120.1 ?
    C6 C7 C8 . . 119.8(2) ?
    C8 C7 H7 . . 120.1 ?
    C7 C8 C3 . . 121.04(18) ?
    C9 C8 C3 . . 122.60(18) ?
    C9 C8 C7 . . 116.33(19) ?
    C8 C9 H9A . . 120.1 ?
    C10 C9 C8 . . 119.8(2) ?
    C10 C9 H9A . . 120.1 ?
    N2 C10 C9 . . 124.1(2) ?
    N2 C10 H10 . . 118.0 ?
    C9 C10 H10 . . 118.0 ?
    N3 C11 H11 . . 118.4 ?
    N3 C11 C12 . . 123.28(18) ?
    C12 C11 H11 . . 118.4 ?
    C11 C12 H12 . . 120.0 ?
    C11 C12 C13 . . 120.09(18) ?
    C13 C12 H12 . . 120.0 ?
    C12 C13 C14 . . 116.58(17) ?
    C12 C13 C18 . . 121.10(17) ?
    C14 C13 C18 . . 122.32(17) ?
    C13 C14 H14 . . 120.1 ?
    C15 C14 C13 . . 119.89(17) ?
    C15 C14 H14 . . 120.1 ?
    N3 C15 C14 . . 123.20(18) ?
    N3 C15 H15 . . 118.4 ?
    C14 C15 H15 . . 118.4 ?
    N4 C16 H16 . . 118.3 ?
    N4 C16 C17 . . 123.43(18) ?
    C17 C16 H16 . . 118.3 ?
    C16 C17 H17 . . 120.1 ?
    C16 C17 C18 . . 119.76(18) ?
    C18 C17 H17 . . 120.1 ?
    C17 C18 C13 . . 121.87(17) ?
    C19 C18 C13 . . 121.51(17) ?
    C19 C18 C17 . . 116.62(17) ?
    C18 C19 H19 . . 120.0 ?
    C20 C19 C18 . . 119.94(18) ?
    C20 C19 H19 . . 120.0 ?
    N4 C20 C19 . . 123.42(18) ?
    N4 C20 H20 . . 118.3 ?
    C19 C20 H20 . . 118.3 ?
    N5 C21 H21 . . 118.3 ?
    N5 C21 C22 . . 123.4(2) ?
    C22 C21 H21 . . 118.3 ?
    C21 C22 H22 . . 119.8 ?
    C21 C22 C23 . . 120.4(2) ?
    C23 C22 H22 . . 119.8 ?
    C22 C23 C23 . 2_675 122.0(2) ?
    C22 C23 C24 . . 115.94(19) ?
    C24 C23 C23 . 2_675 122.1(2) ?
    C23 C24 H24 . . 119.7 ?
    C25 C24 C23 . . 120.6(2) ?
    C25 C24 H24 . . 119.7 ?
    N5 C25 C24 . . 122.9(2) ?
    N5 C25 H25 . . 118.5 ?
    C24 C25 H25 . . 118.5 ?
    O1 C26 C27 . . 118.92(18) ?
    O2 C26 O1 . . 119.20(18) ?
    O2 C26 C27 . . 121.87(18) ?
    C28 C27 C26 . . 120.90(19) ?
    C32 C27 C26 . . 120.2(2) ?
    C32 C27 C28 . . 118.9(2) ?
    O3 C28 C27 . . 122.1(2) ?
    O3 C28 C29 . . 118.0(2) ?
    C29 C28 C27 . . 119.8(2) ?
    C28 C29 H29 . . 120.0 ?
    C30 C29 C28 . . 119.9(3) ?
    C30 C29 H29 . . 120.0 ?
    C29 C30 H30 . . 119.6 ?
    C29 C30 C31 . . 120.9(3) ?
    C31 C30 H30 . . 119.6 ?
    C30 C31 H31 . . 120.2 ?
    C30 C31 C32 . . 119.6(3) ?
    C32 C31 H31 . . 120.2 ?
    C27 C32 H32 . . 119.6 ?
    C31 C32 C27 . . 120.7(2) ?
    C31 C32 H32 . . 119.6 ?
    O4 C33 O5 . . 121.83(17) ?
    O4 C33 C34 . . 120.09(17) ?
    O5 C33 C34 . . 118.09(16) ?
    C35 C34 C33 . . 122.02(17) ?
    C39 C34 C33 . . 119.26(17) ?
    C39 C34 C35 . . 118.67(18) ?
    O6 C35 C34 . . 122.54(18) ?
    O6 C35 C36 . . 117.85(19) ?
    C36 C35 C34 . . 119.59(19) ?
    C35 C36 H36 . . 119.9 ?
    C37 C36 C35 . . 120.1(2) ?
    C37 C36 H36 . . 119.9 ?
    C36 C37 H37 . . 119.5 ?
    C36 C37 C38 . . 121.1(2) ?
    C38 C37 H37 . . 119.5 ?
    C37 C38 H38 . . 120.4 ?
    C37 C38 C39 . . 119.2(2) ?
    C39 C38 H38 . . 120.4 ?
    C34 C39 H39 . . 119.3 ?
    C38 C39 C34 . . 121.3(2) ?
    C38 C39 H39 . . 119.3 ?
    O7 C40 Co2 . . 62.59(11) ?
    O7 C40 C41 . . 119.59(18) ?
    O8 C40 Co2 . . 57.09(11) ?
    O8 C40 O7 . . 119.58(19) ?
    O8 C40 C41 . . 120.83(19) ?
    C41 C40 Co2 . . 176.31(14) ?
    C42 C41 C40 . . 121.4(2) ?
    C46 C41 C40 . . 120.0(2) ?
    C46 C41 C42 . . 118.6(2) ?
    O9 C42 C41 . . 121.9(2) ?
    O9 C42 C43 . . 118.2(3) ?
    C43 C42 C41 . . 120.0(3) ?
    C42 C43 H43 . . 120.0 ?
    C44 C43 C42 . . 120.0(3) ?
    C44 C43 H43 . . 120.0 ?
    C43 C44 H44 . . 119.4 ?
    C43 C44 C45 . . 121.1(3) ?
    C45 C44 H44 . . 119.4 ?
    C44 C45 H45 . . 120.3 ?
    C44 C45 C46 . . 119.5(3) ?
    C46 C45 H45 . . 120.3 ?
    C41 C46 H46 . . 119.6 ?
    C45 C46 C41 . . 120.8(3) ?
    C45 C46 H46 . . 119.6 ?
    O10 C47 O11 . . 124.1(2) ?
    O10 C47 C48 . . 118.1(2) ?
    O11 C47 C48 . . 117.77(19) ?
    C49 C48 C47 . . 121.1(2) ?
    C53 C48 C47 . . 120.76(19) ?
    C53 C48 C49 . . 118.1(2) ?
    O12 C49 C48 . . 121.4(2) ?
    O12 C49 C50 . . 118.5(2) ?
    C50 C49 C48 . . 120.1(2) ?
    C49 C50 H50 . . 119.9 ?
    C51 C50 C49 . . 120.2(2) ?
    C51 C50 H50 . . 119.9 ?
    C50 C51 H51 . . 119.9 ?
    C50 C51 C52 . . 120.3(2) ?
    C52 C51 H51 . . 119.9 ?
    C51 C52 H52 . . 120.0 ?
    C53 C52 C51 . . 120.0(2) ?
    C53 C52 H52 . . 120.0 ?
    C48 C53 H53 . . 119.3 ?
    C52 C53 C48 . . 121.3(2) ?
    C52 C53 H53 . . 119.3 ?
loop_
    _geom_torsion_atom_site_label_1
    _geom_torsion_atom_site_label_2
    _geom_torsion_atom_site_label_3
    _geom_torsion_atom_site_label_4
    _geom_torsion_site_symmetry_1
    _geom_torsion_site_symmetry_2
    _geom_torsion_site_symmetry_3
    _geom_torsion_site_symmetry_4
    _geom_torsion
    _geom_torsion_publ_flag
    Co1 O1 C26 O2 . . . . 1.3(2) ?
    Co1 O1 C26 C27 . . . . -178.48(17) ?
    Co1 O2 C26 O1 . . . . -1.3(2) ?
    Co1 O2 C26 C27 . . . . 178.48(18) ?
    Co1 O4 C33 O5 . . . . 98.2(6) ?
    Co1 O4 C33 C34 . . . . -81.8(6) ?
    Co1 O5 C33 O4 2_656 . . . 0.1(2) ?
    Co1 O5 C33 C34 2_656 . . . -179.90(12) ?
    Co1 N1 C1 C2 . . . . -178.47(17) ?
    Co1 N1 C5 C4 . . . . 178.93(16) ?
    Co1 N3 C11 C12 . . . . -178.99(16) ?
    Co1 N3 C15 C14 . . . . 178.79(16) ?
    Co2 O7 C40 O8 . . . . 3.61(18) ?
    Co2 O7 C40 C41 . . . . -176.61(17) ?
    Co2 O8 C40 O7 . . . . -3.81(19) ?
    Co2 O8 C40 C41 . . . . 176.41(16) ?
    Co2 O10 C47 O11 . . . . 13.9(3) ?
    Co2 O10 C47 C48 . . . . -166.89(13) ?
    Co2 N4 C16 C17 . . . . 179.12(15) ?
    Co2 N4 C20 C19 . . . . -179.40(16) ?
    Co2 N5 C21 C22 . . . . -172.7(2) ?
    Co2 N5 C25 C24 . . . . 172.38(17) ?
    O1 C26 C27 C28 . . . . 6.0(3) ?
    O1 C26 C27 C32 . . . . -173.9(2) ?
    O2 C26 C27 C28 . . . . -173.8(2) ?
    O2 C26 C27 C32 . . . . 6.4(3) ?
    O3 C28 C29 C30 . . . . -177.5(3) ?
    O4 C33 C34 C35 . . . . 178.91(18) ?
    O4 C33 C34 C39 . . . . 1.4(3) ?
    O5 C33 C34 C35 . . . . -1.0(3) ?
    O5 C33 C34 C39 . . . . -178.55(18) ?
    O6 C35 C36 C37 . . . . -179.0(2) ?
    O7 C40 C41 C42 . . . . -2.6(3) ?
    O7 C40 C41 C46 . . . . 178.6(2) ?
    O8 C40 C41 C42 . . . . 177.2(2) ?
    O8 C40 C41 C46 . . . . -1.7(3) ?
    O9 C42 C43 C44 . . . . 179.5(4) ?
    O10 C47 C48 C49 . . . . -175.88(19) ?
    O10 C47 C48 C53 . . . . 4.6(3) ?
    O11 C47 C48 C49 . . . . 3.4(3) ?
    O11 C47 C48 C53 . . . . -176.1(2) ?
    O12 C49 C50 C51 . . . . 179.4(2) ?
    N1 C1 C2 C3 . . . . -0.8(3) ?
    N2 C6 C7 C8 . . . . 0.0(3) ?
    N3 C11 C12 C13 . . . . 0.6(3) ?
    N4 C16 C17 C18 . . . . 0.0(3) ?
    N5 C21 C22 C23 . . . . -0.1(5) ?
    C1 N1 C5 C4 . . . . -0.4(3) ?
    C1 C2 C3 C4 . . . . 0.2(3) ?
    C1 C2 C3 C8 . . . . 179.9(2) ?
    C2 C3 C4 C5 . . . . 0.2(3) ?
    C2 C3 C8 C7 . . . . 26.8(3) ?
    C2 C3 C8 C9 . . . . -151.4(2) ?
    C3 C4 C5 N1 . . . . -0.1(3) ?
    C3 C8 C9 C10 . . . . 176.7(2) ?
    C4 C3 C8 C7 . . . . -153.5(2) ?
    C4 C3 C8 C9 . . . . 28.2(3) ?
    C5 N1 C1 C2 . . . . 0.8(3) ?
    C6 N2 C10 C9 . . . . 1.4(4) ?
    C6 C7 C8 C3 . . . . -176.81(19) ?
    C6 C7 C8 C9 . . . . 1.6(3) ?
    C7 C8 C9 C10 . . . . -1.6(3) ?
    C8 C3 C4 C5 . . . . -179.44(19) ?
    C8 C9 C10 N2 . . . . 0.1(4) ?
    C10 N2 C6 C7 . . . . -1.5(3) ?
    C11 N3 C15 C14 . . . . 1.1(3) ?
    C11 C12 C13 C14 . . . . 0.4(3) ?
    C11 C12 C13 C18 . . . . -179.31(19) ?
    C12 C13 C14 C15 . . . . -0.5(3) ?
    C12 C13 C18 C17 . . . . -33.3(3) ?
    C12 C13 C18 C19 . . . . 146.4(2) ?
    C13 C14 C15 N3 . . . . -0.2(3) ?
    C13 C18 C19 C20 . . . . -179.36(18) ?
    C14 C13 C18 C17 . . . . 147.0(2) ?
    C14 C13 C18 C19 . . . . -33.2(3) ?
    C15 N3 C11 C12 . . . . -1.2(3) ?
    C16 N4 C20 C19 . . . . -0.9(3) ?
    C16 C17 C18 C13 . . . . 179.20(18) ?
    C16 C17 C18 C19 . . . . -0.6(3) ?
    C17 C18 C19 C20 . . . . 0.4(3) ?
    C18 C13 C14 C15 . . . . 179.13(19) ?
    C18 C19 C20 N4 . . . . 0.4(3) ?
    C20 N4 C16 C17 . . . . 0.8(3) ?
    C21 N5 C25 C24 . . . . -1.3(3) ?
    C21 C22 C23 C23 . . . 2_675 179.8(3) ?
    C21 C22 C23 C24 . . . . 0.0(4) ?
    C22 C23 C24 C25 . . . . -0.6(3) ?
    C23 C23 C24 C25 2_675 . . . 179.7(2) ?
    C23 C24 C25 N5 . . . . 1.3(4) ?
    C25 N5 C21 C22 . . . . 0.8(4) ?
    C26 C27 C28 O3 . . . . -2.1(4) ?
    C26 C27 C28 C29 . . . . 177.7(3) ?
    C26 C27 C32 C31 . . . . -179.6(3) ?
    C27 C28 C29 C30 . . . . 2.7(5) ?
    C28 C27 C32 C31 . . . . 0.6(4) ?
    C28 C29 C30 C31 . . . . -1.0(6) ?
    C29 C30 C31 C32 . . . . -0.9(6) ?
    C30 C31 C32 C27 . . . . 1.1(5) ?
    C32 C27 C28 O3 . . . . 177.8(3) ?
    C32 C27 C28 C29 . . . . -2.5(4) ?
    C33 C34 C35 O6 . . . . 1.8(3) ?
    C33 C34 C35 C36 . . . . -176.5(2) ?
    C33 C34 C39 C38 . . . . 177.4(2) ?
    C34 C35 C36 C37 . . . . -0.6(4) ?
    C35 C34 C39 C38 . . . . -0.2(3) ?
    C35 C36 C37 C38 . . . . -0.6(4) ?
    C36 C37 C38 C39 . . . . 1.3(4) ?
    C37 C38 C39 C34 . . . . -0.9(4) ?
    C39 C34 C35 O6 . . . . 179.3(2) ?
    C39 C34 C35 C36 . . . . 1.0(3) ?
    C40 C41 C42 O9 . . . . 1.0(4) ?
    C40 C41 C42 C43 . . . . -178.2(3) ?
    C40 C41 C46 C45 . . . . 178.8(3) ?
    C41 C42 C43 C44 . . . . -1.3(5) ?
    C42 C41 C46 C45 . . . . -0.1(4) ?
    C42 C43 C44 C45 . . . . 1.3(7) ?
    C43 C44 C45 C46 . . . . -0.8(7) ?
    C44 C45 C46 C41 . . . . 0.2(5) ?
    C46 C41 C42 O9 . . . . 179.9(3) ?
    C46 C41 C42 C43 . . . . 0.7(4) ?
    C47 C48 C49 O12 . . . . 0.8(3) ?
    C47 C48 C49 C50 . . . . -179.83(19) ?
    C47 C48 C53 C52 . . . . 179.7(2) ?
    C48 C49 C50 C51 . . . . 0.1(3) ?
    C49 C48 C53 C52 . . . . 0.2(3) ?
    C49 C50 C51 C52 . . . . 0.3(4) ?
    C50 C51 C52 C53 . . . . -0.4(4) ?
    C51 C52 C53 C48 . . . . 0.2(4) ?
    C53 C48 C49 O12 . . . . -179.7(2) ?
    C53 C48 C49 C50 . . . . -0.3(3) ?
loop_
    _geom_hbond_atom_site_label_D
    _geom_hbond_atom_site_label_H
    _geom_hbond_atom_site_label_A
    _geom_hbond_site_symmetry_A
    _geom_hbond_distance_DH
    _geom_hbond_distance_HA
    _geom_hbond_distance_DA
    _geom_hbond_angle_DHA
    _geom_hbond_publ_flag
    O3 H3 O1 . 0.85(3) 1.77(3) 2.553(3) 153(4) yes
    O6 H8 O5 . 0.84(2) 1.86(2) 2.587(2) 145(2) yes
    O9 H13 O7 . 0.84(2) 1.79(2) 2.568(3) 152(4) yes
    O12 H18 O11 . 0.85(2) 1.739(17) 2.531(2) 154(3) yes
    O13 H26 O11 . 0.836(12) 1.823(16) 2.625(2) 160(2) yes
    O13 H27 N2 2_656 0.83(2) 2.05(2) 2.860(3) 167(2) yes
    C25 H25 O8 . 0.93 2.55 3.143(3) 122 yes
    C39 H39 O1 . 0.93 2.38 3.271(3) 160 yes
    C5 H5 O12 1_546 0.93 2.59 3.324(3) 136 yes
    C6 H6 O7 1_646 0.93 2.48 3.300(3) 147 yes
    C12 H12 O3 2_666 0.93 2.58 3.173(3) 122 yes
    C15 H15 O6 1_455 0.93 2.51 3.292(3) 142 yes
    C2 H2 Cg9 1_646 0.93 2.95 3.833(2) 160 yes
    C31 H31 Cg4 2_566 0.93 2.85 3.681(4) 149 yes
    C51 H51 Cg7 1_464 0.93 2.72 3.623(3) 165 yes
_shelx_space_group_comment
;
The symmetry employed for this shelxl refinement is uniquely defined
by the following loop, which should always be used as a source of
symmetry information in preference to the above space-group names.
They are only intended as comments.
;
_shelx_estimated_absorpt_T_min     0.791
_shelx_estimated_absorpt_T_max     0.862
_shelx_hkl_file
;
  -2   0   0   -0.60    0.20
  -2   0   0   -0.60    0.30
  -2   0   0   -0.20    0.20
   2   0   0   -0.20    0.30
   2   0   0   -0.10    0.20
   2   0   0   -0.20    0.30
  -3   0   0  218.98    5.60
  -3   0   0  232.98    5.00
  -3   0   0  227.78    5.30
  -3   0   0  239.58    5.60
   3   0   0  223.28    5.30
   3   0   0  225.78    5.00
   3   0   0  226.18    5.60
   3   0   0  226.88    5.60
  -4   0   0  409.56    9.10
  -4   0   0  396.16    9.50
  -4   0   0  392.46    8.70
  -4   0   0  417.56    9.50
   4   0   0  399.86    8.70
   4   0   0  393.46    9.10
   4   0   0  403.26    9.60
   4   0   0  402.56    9.50
  -5   0   0    9.20    1.10
  -5   0   0   10.30    0.90
  -5   0   0    9.30    0.60
  -5   0   0    8.60    1.10
   5   0   0    8.90    1.20
   5   0   0   11.70    1.00
   5   0   0    9.80    0.70
   5   0   0    9.10    1.20
  -6   0   0  455.15   10.30
  -6   0   0  435.86   11.00
  -6   0   0  443.66    9.70
   6   0   0  460.05   10.20
   6   0   0  434.36   11.00
   6   0   0  429.06   10.30
   6   0   0  436.26   10.90
  -7   0   0    2.80    0.90
  -7   0   0    1.70    0.40
  -7   0   0    1.50    0.60
   7   0   0    1.90    0.90
   7   0   0    1.90    0.50
   7   0   0    2.60    0.80
   7   0   0    1.40    0.90
  -8   0   0    0.20    0.40
  -8   0   0    0.40    0.70
  -8   0   0    0.20    0.90
   8   0   0   -0.50    0.90
   8   0   0   -0.10    0.90
   8   0   0    1.40    1.00
   8   0   0    1.20    0.50
  -9   0   0   24.60    1.20
  -9   0   0   26.60    1.90
  -9   0   0   28.50    2.40
   9   0   0   26.40    2.10
   9   0   0   26.30    1.30
   9   0   0   25.30    2.40
 -10   0   0    0.70    1.40
 -10   0   0    0.60    1.00
  10   0   0    0.40    1.20
  10   0   0   -0.20    1.40
  10   0   0    0.50    0.60
  10   0   0    2.80    1.50
 -11   0   0   14.80    1.90
 -11   0   0   11.80    2.30
  11   0   0   15.10    2.40
  11   0   0   20.80    2.60
  11   0   0   16.30    2.40
  11   0   0   14.40    1.30
 -12   0   0    2.40    1.60
 -12   0   0    1.80    2.00
  12   0   0    4.70    2.40
  12   0   0    1.20    0.70
  12   0   0    2.80    2.10
  12   0   0   -2.10    2.00
 -13   0   0   16.80    3.30
 -13   0   0   28.00    3.60
  13   0   0   27.80    3.80
  13   0   0   24.60    3.50
  13   0   0   19.80    1.20
  13   0   0   24.30    1.20
  13  -1   0   34.80    1.90
  13  -1   0   44.90    4.30
  13  -1   0   34.20    3.90
  13  -1   0   37.30    2.00
  12  -1   0    9.40    2.40
  12  -1   0    7.90    2.20
  12  -1   0    8.10    1.10
  12  -1   0    8.60    2.10
 -12   1   0    9.00    1.80
 -12   1   0   11.70    2.60
  11  -1   0  103.29    4.30
  11  -1   0  103.89    5.00
  11  -1   0  107.89    3.20
  11  -1   0   99.89    5.10
 -11   1   0  107.69    4.10
 -11   1   0  103.89    5.10
  10  -1   0   22.30    1.50
  10  -1   0   24.70    2.30
  10  -1   0   21.70    2.80
  10  -1   0   21.00    2.70
 -10   1   0   25.70    2.00
 -10   1   0   21.40    2.60
   9  -1   0   -0.20    0.90
   9  -1   0    1.00    0.70
   9  -1   0    1.50    1.80
   9  -1   0    0.10    1.20
  -9   1   0    1.70    0.90
  -9   1   0    1.80    1.30
   8  -1   0   47.40    1.80
   8  -1   0   49.80    2.40
   8  -1   0   47.00    2.80
   8  -1   0   45.60    2.80
  -8   1   0   44.90    2.70
  -8   1   0   44.60    2.10
   7  -1   0    6.70    1.30
   7  -1   0    6.40    1.10
   7  -1   0    7.90    1.10
   7  -1   0    6.10    0.70
  -7   1   0    6.30    0.80
  -7   1   0    5.80    0.80
  -7   1   0    6.50    1.20
   6  -1   0   -0.70    0.70
   6  -1   0   -0.60    0.60
   6  -1   0   -0.50    0.30
   6  -1   0   -0.40    0.50
  -6   1   0   -0.30    0.30
  -6   1   0    0.10    0.70
  -6   1   0   -0.10    0.50
   5  -1   0   28.70    1.10
   5  -1   0   30.40    1.70
   5  -1   0   29.20    1.40
   5  -1   0   26.90    1.60
  -5   1   0   28.70    1.10
  -5   1   0   27.50    1.30
  -5   1   0   29.00    1.70
   4  -1   0  183.28    4.40
   4  -1   0  174.38    4.80
   4  -1   0  178.28    4.80
   4  -1   0  179.38    4.20
  -4   1   0  180.88    4.40
  -4   1   0  179.08    4.20
  -4   1   0  175.68    4.90
   3  -1   0   73.79    2.40
   3  -1   0   72.09    1.90
   3  -1   0   75.59    2.40
   3  -1   0   74.39    2.10
  -3   1   0   71.59    2.30
  -3   1   0   75.59    1.90
  -3   1   0   74.79    2.00
   2  -1   0  421.26    9.30
   2  -1   0  437.96    9.60
   2  -1   0  431.06    9.30
   2  -1   0  433.16    9.60
  -2   1   0  434.16    9.60
  -2   1   0  422.26    9.30
  -2   1   0  433.66    9.30
  -2  -1   0 3778.02   78.79
  -2  -1   0 3488.05   76.89
  -2  -1   0 3631.54   79.19
  -2  -1   0 3577.84   78.19
   2   1   0 3694.83   76.79
   2   1   0 3579.34   79.49
   2   1   0 3678.43   78.59
  -3  -1   0  703.53   15.50
  -3  -1   0  707.43   15.60
  -3  -1   0  717.13   15.30
  -3  -1   0  703.23   15.10
   3   1   0  680.33   15.60
   3   1   0  702.33   15.50
   3   1   0  691.83   15.00
   3   1   0  720.23   15.40
  -4  -1   0  433.66    9.40
  -4  -1   0  439.36    9.90
  -4  -1   0  445.96   10.20
  -4  -1   0  428.56   10.30
   4   1   0  449.95   10.20
   4   1   0  440.96    9.40
   4   1   0  401.86    9.80
   4   1   0  438.66   10.30
  -5  -1   0  810.82   19.00
  -5  -1   0  857.51   18.50
  -5  -1   0  846.22   18.90
  -5  -1   0  834.12   17.90
   5   1   0  847.92   18.90
   5   1   0  858.11   18.50
   5   1   0  819.92   19.00
   5   1   0  849.41   17.90
  -6  -1   0   13.20    1.20
  -6  -1   0   16.10    1.50
  -6  -1   0   14.90    0.80
  -6  -1   0   16.30    1.60
   6   1   0   13.10    1.30
   6   1   0   15.20    1.40
   6   1   0   15.40    1.50
  -7  -1   0    1.10    0.70
  -7  -1   0    1.00    0.40
  -7  -1   0    0.60    0.90
   7   1   0    1.00    0.40
   7   1   0    0.60    0.80
   7   1   0    1.70    1.00
   7   1   0    0.50    0.80
  -8  -1   0    6.00    1.30
  -8  -1   0    8.50    1.20
  -8  -1   0    6.90    0.80
   8   1   0    6.80    1.40
   8   1   0    7.30    0.80
   8   1   0    6.80    1.30
   8   1   0    7.30    1.30
  -9  -1   0   24.10    1.80
  -9  -1   0   22.30    2.30
  -9  -1   0   23.00    1.10
   9   1   0   24.40    3.00
   9   1   0   23.00    1.20
   9   1   0   21.10    2.40
   9   1   0   26.30    2.60
 -10  -1   0    8.90    1.80
 -10  -1   0   10.90    0.90
 -10  -1   0    9.80    1.70
  10   1   0    9.70    2.00
  10   1   0   10.40    2.00
  10   1   0   10.60    1.00
  10   1   0    9.60    2.00
 -11  -1   0   31.30    2.60
 -11  -1   0   37.80    3.40
  11   1   0   32.90    3.50
  11   1   0   31.80    1.40
  11   1   0   27.70    3.40
  11   1   0   34.80    3.40
 -12  -1   0   15.20    2.90
 -12  -1   0   11.30    2.00
  12   1   0   13.90    2.40
  12   1   0   13.40    1.00
  12   1   0    9.00    2.30
 -13  -1   0   -2.10    2.00
 -13  -1   0   -2.70    2.40
  13   1   0    0.20    2.60
  13   1   0   -4.20    2.50
  13  -2   0   -1.40    1.10
  13  -2   0    2.30    1.30
  13  -2   0   -0.80    2.10
  13  -2   0   -7.40    2.70
  12  -2   0   47.20    2.30
  12  -2   0   42.40    4.30
  12  -2   0   38.90    3.50
  12  -2   0   43.50    4.10
  12  -2   0   45.00    2.40
  11  -2   0   84.29    3.80
  11  -2   0   86.89    3.10
  11  -2   0   85.99    4.80
  11  -2   0   91.99    4.90
  10  -2   0   28.70    2.30
  10  -2   0   25.00    2.70
  10  -2   0   26.60    1.80
  10  -2   0   27.20    2.90
   9  -2   0    7.80    1.40
   9  -2   0    8.70    1.50
   9  -2   0    7.20    1.00
   9  -2   0   10.90    1.80
  -9   2   0    6.80    1.60
   8  -2   0   89.89    3.90
   8  -2   0   81.09    2.70
   8  -2   0   89.39    3.20
   8  -2   0   84.19    3.70
  -8   2   0   89.09    3.80
  -8   2   0   83.99    3.00
   7  -2   0    3.70    0.90
   7  -2   0    3.70    1.00
   7  -2   0    2.60    1.00
   7  -2   0    3.40    0.60
  -7   2   0    3.70    0.80
  -7   2   0    2.80    1.00
   6  -2   0  371.86    8.40
   6  -2   0  358.56    9.40
   6  -2   0  361.06    8.70
   6  -2   0  370.16    9.40
  -6   2   0  364.56    9.40
  -6   2   0  373.16    8.60
   5  -2   0    2.00    0.60
   5  -2   0    1.50    0.40
   5  -2   0    1.70    0.50
   5  -2   0    0.70    0.70
   4  -2   0    1.20    0.40
   4  -2   0    1.60    0.60
   4  -2   0    0.30    0.50
   4  -2   0    1.00    0.30
   3  -2   0  101.19    3.00
   3  -2   0   99.19    2.60
   3  -2   0  103.19    3.00
   3  -2   0  100.19    2.70
   2  -2   0    3.90    0.50
   2  -2   0    3.70    0.50
   1  -2   0  567.34   12.40
   1  -2   0  572.54   12.20
   1  -2   0  568.34   12.40
  -1   2   0  585.64   12.40
  -1   2   0  552.24   12.40
   0  -2   0  440.96    9.40
   0  -2   0  426.66    9.50
   0  -2   0  436.56    9.20
   0   2   0  436.66    9.50
   0   2   0  451.65    9.60
   0   2   0  414.46    9.30
  -1  -2   0   53.59    1.70
  -1  -2   0   57.19    1.50
  -1  -2   0   54.99    1.50
   1   2   0   57.59    1.50
   1   2   0   55.39    1.70
   1   2   0   53.29    1.70
   1   2   0   54.79    1.40
  -2  -2   0   30.00    1.10
  -2  -2   0   30.30    1.30
  -2  -2   0   30.00    1.40
  -2  -2   0   30.50    1.00
   2   2   0   31.30    1.20
   2   2   0   29.60    1.00
   2   2   0   30.20    1.30
   2   2   0   30.40    1.40
  -3  -2   0    0.50    0.30
  -3  -2   0   -0.30    0.50
  -3  -2   0    0.70    0.40
  -3  -2   0   -1.00    0.40
   3   2   0    0.30    0.40
   3   2   0    0.20    0.20
   3   2   0    0.40    0.60
   3   2   0   -0.30    0.50
  -4  -2   0    9.30    0.90
  -4  -2   0   10.80    1.10
  -4  -2   0   10.00    0.70
  -4  -2   0   10.10    1.00
   4   2   0    9.80    1.00
   4   2   0    9.60    0.60
   4   2   0   10.90    1.10
   4   2   0    9.80    1.20
  -5  -2   0   78.79    2.60
  -5  -2   0   80.19    2.20
  -5  -2   0   80.79    3.10
  -5  -2   0   78.79    2.90
   5   2   0   81.39    2.90
   5   2   0   79.59    2.10
   5   2   0   73.09    2.80
   5   2   0   81.09    3.00
  -6  -2   0   72.69    3.00
  -6  -2   0   78.09    2.70
  -6  -2   0   71.59    2.10
  -6  -2   0   73.59    3.20
   6   2   0   74.39    3.00
   6   2   0   74.69    3.10
   6   2   0   77.49    3.00
   6   2   0   75.89    2.10
  -7  -2   0  209.58    6.60
  -7  -2   0  227.38    6.10
  -7  -2   0  221.58    5.20
  -7  -2   0  228.08    6.60
   7   2   0  228.68    6.80
   7   2   0  225.58    6.40
   7   2   0  225.58    6.60
   7   2   0  223.38    5.20
  -8  -2   0   -0.40    0.80
  -8  -2   0    0.90    1.00
  -8  -2   0    0.50    0.40
   8   2   0    1.10    0.40
   8   2   0    0.60    0.90
   8   2   0    0.80    1.00
   8   2   0    0.70    1.20
  -9  -2   0   -0.80    1.30
  -9  -2   0   -0.50    0.80
  -9  -2   0    0.40    0.50
   9   2   0    0.10    1.40
   9   2   0   -0.40    1.30
   9   2   0    0.00    0.50
   9   2   0   -0.90    1.30
 -10  -2   0   12.70    1.00
 -10  -2   0   13.90    1.90
 -10  -2   0   12.10    2.30
  10   2   0   13.50    2.10
  10   2   0   13.00    1.00
  10   2   0   13.60    2.10
  10   2   0   12.60    2.20
 -11  -2   0    3.90    1.70
 -11  -2   0    4.30    1.40
 -11  -2   0    2.80    0.50
  11   2   0    3.00    0.60
  11   2   0    2.80    2.00
  11   2   0    7.60    2.10
  11   2   0    3.00    2.10
 -12  -2   0   -0.80    1.60
 -12  -2   0    0.20    2.20
  12   2   0    1.40    2.10
  12   2   0    1.30    2.40
  12   2   0    0.60    2.00
 -13  -2   0   -0.80    2.10
 -13  -2   0    6.30    2.80
  13   2   0   -2.90    2.40
  13   2   0    3.70    2.80
  13  -3   0    1.70    2.80
  13  -3   0    1.00    1.40
  13  -3   0   -2.00    2.30
  13  -3   0    0.30    1.80
  12  -3   0    5.80    1.40
  12  -3   0    4.60    1.30
  12  -3   0    6.10    1.90
  12  -3   0    3.90    2.50
  12  -3   0    8.40    2.80
  12  -3   0    5.60    2.50
  11  -3   0    6.50    2.10
  11  -3   0    2.60    1.90
  11  -3   0    5.60    1.60
  11  -3   0    5.30    1.10
  11  -3   0    4.00    1.20
  10  -3   0   95.09    3.80
  10  -3   0   99.69    4.70
  10  -3   0   98.59    4.80
  10  -3   0   97.89    3.40
   9  -3   0    9.70    1.70
   9  -3   0   10.50    1.50
   9  -3   0    8.70    1.10
   9  -3   0   13.50    2.10
   8  -3   0   24.10    1.90
   8  -3   0   26.20    2.30
   8  -3   0   24.00    1.50
   8  -3   0   25.10    2.50
   7  -3   0    7.40    1.30
   7  -3   0    5.70    0.80
   7  -3   0    6.00    1.00
   7  -3   0    5.70    1.30
   6  -3   0  184.08    5.50
   6  -3   0  174.28    4.80
   6  -3   0  182.18    5.10
   6  -3   0  172.58    5.30
   5  -3   0  184.98    5.30
   5  -3   0  188.58    4.70
   5  -3   0  188.98    5.40
   5  -3   0  184.08    4.80
   4  -3   0   91.29    2.60
   4  -3   0   92.19    2.80
   4  -3   0   92.59    3.00
   4  -3   0   91.99    3.10
   4  -3   0   90.89    2.70
   3  -3   0  110.59    3.10
   3  -3   0  106.79    3.00
   3  -3   0  111.49    3.20
   3  -3   0  110.49    3.30
   2  -3   0  138.79    3.50
   2  -3   0  135.39    3.70
   2  -3   0  133.59    3.70
  -2   3   0  140.09    3.70
   1  -3   0    1.80    0.40
   1  -3   0    1.50    0.50
   1  -3   0    1.30    0.40
   1  -3   0    1.50    0.30
  -1   3   0    2.00    0.50
  -1   3   0    2.10    0.50
   0  -3   0   37.40    1.40
   0  -3   0   41.50    1.60
   0  -3   0   41.50    1.10
   0  -3   0   40.40    1.50
   0   3   0   40.10    1.50
   0   3   0   41.80    1.60
   0   3   0   33.80    1.20
  -1  -3   0   25.60    1.30
  -1  -3   0   25.40    0.90
  -1  -3   0   25.90    1.30
  -1  -3   0   26.60    1.10
   1   3   0   27.30    1.10
   1   3   0   27.10    1.30
   1   3   0   26.90    0.90
   1   3   0   28.20    1.30
  -2  -3   0   10.80    0.70
  -2  -3   0   11.10    0.70
  -2  -3   0   11.20    1.00
  -2  -3   0   10.20    1.00
   2   3   0   10.90    1.00
   2   3   0    9.80    0.70
   2   3   0   10.80    0.70
   2   3   0   11.10    1.10
  -3  -3   0  385.36    8.70
  -3  -3   0  402.96    9.00
  -3  -3   0  384.76    9.40
  -3  -3   0  412.96    9.40
   3   3   0  392.16    8.70
   3   3   0  378.06    9.30
   3   3   0  393.76    9.30
   3   3   0  397.96    9.00
  -4  -3   0  523.95   12.80
  -4  -3   0  539.75   11.90
  -4  -3   0  558.04   12.60
  -4  -3   0  535.55   12.50
   4   3   0  541.05   12.60
   4   3   0  557.44   13.00
   4   3   0  549.95   11.90
   4   3   0  560.04   12.50
  -5  -3   0  232.98    6.30
  -5  -3   0  239.38    5.50
  -5  -3   0  237.48    6.60
  -5  -3   0  240.88    6.20
   5   3   0  231.08    6.30
   5   3   0  241.98    6.60
   5   3   0  233.08    6.30
   5   3   0  236.78    5.50
  -6  -3   0  265.97    7.00
  -6  -3   0  256.07    6.00
  -6  -3   0  245.78    7.20
  -6  -3   0  259.67    6.70
   6   3   0  257.47    7.30
   6   3   0  256.87    5.90
   6   3   0  254.67    6.90
   6   3   0  255.07    7.00
  -7  -3   0   29.40    1.30
  -7  -3   0   28.50    2.10
  -7  -3   0   33.00    1.90
  -7  -3   0   28.10    2.00
   7   3   0   27.30    2.10
   7   3   0   29.80    2.10
   7   3   0   22.40    2.50
   7   3   0   30.10    1.20
  -8  -3   0    3.20    1.00
  -8  -3   0    3.40    0.60
  -8  -3   0    3.50    1.20
   8   3   0    3.30    1.40
   8   3   0    3.80    1.30
   8   3   0    2.10    0.50
   8   3   0    1.20    1.10
  -9  -3   0    1.20    1.40
  -9  -3   0    0.70    0.50
   9   3   0    1.00    1.40
   9   3   0    0.70    1.40
   9   3   0    0.50    0.50
   9   3   0   -1.00    1.50
 -10  -3   0   39.10    3.00
 -10  -3   0   41.10    2.70
 -10  -3   0   40.70    1.50
  10   3   0   40.60    1.60
  10   3   0   43.30    3.40
  10   3   0   47.20    3.50
  10   3   0   43.30    3.30
 -11  -3   0    0.20    1.30
 -11  -3   0    0.50    1.60
 -11  -3   0    0.30    0.50
  11   3   0    0.80    1.80
  11   3   0   -0.80    2.50
  11   3   0    0.00    0.60
  11   3   0    1.50    1.90
 -12  -3   0   22.60    3.00
 -12  -3   0   13.80    2.50
  12   3   0   21.50    3.00
  12   3   0   16.90    2.80
  12   3   0   17.30    2.70
 -13  -3   0    3.00    2.20
 -13  -3   0   -0.70    2.80
  13   3   0    0.30    2.70
  13   3   0    3.20    2.60
  12  -4   0   18.90    2.00
  12  -4   0   18.40    3.20
  12  -4   0   19.30    2.60
  12  -4   0   19.10    2.40
  12  -4   0   15.70    3.30
  11  -4   0    3.60    1.70
  11  -4   0    5.50    1.30
  11  -4   0    4.00    2.30
  11  -4   0    3.90    1.40
  11  -4   0    1.50    2.00
  11  -4   0    3.90    2.00
  10  -4   0    1.40    1.00
  10  -4   0    2.10    1.40
  10  -4   0    1.50    1.80
  10  -4   0    3.20    1.90
  10  -4   0    1.30    1.60
  10  -4   0    0.60    1.10
   9  -4   0   38.10    3.10
   9  -4   0   39.60    3.00
   9  -4   0   33.70    2.40
   9  -4   0   36.00    2.10
   8  -4   0   48.40    3.00
   8  -4   0   51.09    3.10
   8  -4   0   43.20    2.30
   8  -4   0   47.20    2.20
   7  -4   0   60.19    3.00
   7  -4   0   66.79    2.50
   7  -4   0   63.99    3.70
   7  -4   0   65.09    2.60
   7  -4   0   61.19    2.70
   6  -4   0   23.10    1.40
   6  -4   0   21.20    1.60
   6  -4   0   22.50    1.80
   6  -4   0   22.70    1.60
   6  -4   0   23.20    1.90
   5  -4   0  443.26   10.70
   5  -4   0  429.56   10.00
   5  -4   0  432.86   10.10
   5  -4   0  423.56   10.30
   5  -4   0  425.16   10.50
   4  -4   0   10.00    1.20
   4  -4   0    8.30    0.90
   4  -4   0   11.40    1.00
   4  -4   0   11.00    1.20
   4  -4   0   10.80    1.10
   4  -4   0   10.00    1.20
   3  -4   0    0.20    0.50
   3  -4   0    0.20    0.30
   3  -4   0   -0.40    0.40
   3  -4   0    0.10    0.50
   3  -4   0    0.30    0.50
   2  -4   0    1.30    0.50
   2  -4   0    0.40    0.40
   2  -4   0    1.50    0.50
   2  -4   0    0.60    0.40
  -2   4   0    1.40    0.50
  -2   4   0    1.10    0.50
   1  -4   0   59.09    2.00
   1  -4   0   59.69    1.70
   1  -4   0   60.39    2.10
   1  -4   0   60.99    2.20
  -1   4   0   58.19    2.10
  -1   4   0   57.89    2.20
   0  -4   0   13.70    0.60
   0  -4   0   13.70    1.00
   0  -4   0   11.90    1.00
   0  -4   0   15.20    1.10
   0   4   0   13.40    0.60
   0   4   0   13.20    1.00
   0   4   0   13.30    1.00
  -1  -4   0   45.60    1.60
  -1  -4   0   45.30    1.80
  -1  -4   0   43.50    1.30
  -1  -4   0   42.00    1.80
   1   4   0   45.20    1.60
   1   4   0   45.40    1.90
   1   4   0   44.30    1.80
   1   4   0   44.50    1.30
  -2  -4   0   58.09    1.70
  -2  -4   0   55.89    2.20
  -2  -4   0   54.79    2.20
  -2  -4   0   54.19    1.80
   2   4   0   56.29    2.20
   2   4   0   53.49    1.70
   2   4   0   56.19    1.80
   2   4   0   54.39    2.20
  -3  -4   0    2.40    0.80
  -3  -4   0    1.40    0.50
  -3  -4   0    0.90    0.70
  -3  -4   0    1.70    0.50
   3   4   0    1.80    0.50
   3   4   0    3.20    0.80
   3   4   0    1.60    0.40
   3   4   0    1.70    0.70
  -4  -4   0   47.80    1.90
  -4  -4   0   45.50    1.70
  -4  -4   0   45.20    2.20
  -4  -4   0   46.00    2.20
   4   4   0   46.10    2.00
   4   4   0   45.20    1.60
   4   4   0   45.90    2.10
   4   4   0   44.20    2.20
  -5  -4   0    8.50    0.90
  -5  -4   0    8.40    1.10
  -5  -4   0    8.70    1.30
  -5  -4   0    5.60    0.90
   5   4   0    7.30    0.80
   5   4   0    8.00    1.10
   5   4   0    7.60    1.00
   5   4   0    8.10    1.30
  -6  -4   0   43.50    2.20
  -6  -4   0   41.00    2.20
  -6  -4   0   44.40    2.50
  -6  -4   0   42.20    1.70
   6   4   0   42.70    2.40
   6   4   0   41.10    2.40
   6   4   0   41.50    2.30
   6   4   0   42.10    1.60
  -7  -4   0  131.59    3.60
  -7  -4   0  132.79    5.00
  -7  -4   0  132.99    4.60
  -7  -4   0  139.69    4.50
   7   4   0  139.39    4.70
   7   4   0  134.89    3.60
   7   4   0  133.19    5.00
   7   4   0  137.79    4.70
  -8  -4   0  530.55   11.80
  -8  -4   0  537.45   13.90
  -8  -4   0  518.35   13.50
   8   4   0  522.85   13.70
   8   4   0  538.95   13.30
   8   4   0  523.65   13.30
   8   4   0  530.55   11.80
  -9  -4   0   12.50    2.10
  -9  -4   0   13.20    1.20
  -9  -4   0   14.50    1.90
   9   4   0   13.50    1.20
   9   4   0   10.30    2.30
   9   4   0   12.40    1.80
   9   4   0   16.00    2.20
 -10  -4   0    2.10    1.20
 -10  -4   0    1.60    1.70
 -10  -4   0    0.90    0.60
  10   4   0    2.10    0.70
  10   4   0    1.10    1.60
  10   4   0    2.80    1.60
  10   4   0    1.50    1.60
 -11  -4   0    6.70    2.00
 -11  -4   0    7.20    0.80
 -11  -4   0    4.40    1.80
  11   4   0    9.00    2.30
  11   4   0    7.10    2.10
  11   4   0    7.20    0.80
  11   4   0    4.00    2.00
 -12  -4   0   13.80    2.80
 -12  -4   0   14.70    2.40
  12   4   0   15.70    2.80
  12   4   0   14.60    3.00
 -13  -4   0   44.40    4.10
 -13  -4   0   43.60    4.40
  13   4   0   35.30    4.20
  13   4   0   44.40    4.60
  12  -5   0    0.30    2.80
  12  -5   0    8.60    1.90
  12  -5   0    4.00    1.80
  12  -5   0    7.50    2.20
  12  -5   0    2.70    2.00
  11  -5   0   -1.10    2.20
  11  -5   0   -1.00    1.30
  11  -5   0   -0.80    1.40
  11  -5   0   -1.20    2.10
  11  -5   0    0.30    1.60
  11  -5   0    2.30    2.60
  11  -5   0    0.10    1.70
  10  -5   0    3.80    1.20
  10  -5   0    5.30    2.60
  10  -5   0    1.60    1.90
  10  -5   0    3.20    1.50
  10  -5   0    2.70    1.40
  10  -5   0    2.40    1.20
   9  -5   0   23.80    2.00
   9  -5   0   18.30    3.20
   9  -5   0   19.30    2.70
   9  -5   0   24.10    2.70
   9  -5   0   17.10    2.40
   9  -5   0   20.80    2.80
   9  -5   0   19.40    2.10
   8  -5   0    2.20    1.00
   8  -5   0    2.50    1.00
   8  -5   0    3.80    1.20
   8  -5   0    4.80    1.50
   8  -5   0    2.80    1.40
   8  -5   0    4.50    1.00
   8  -5   0    5.70    1.50
   7  -5   0  103.89    3.40
   7  -5   0   95.39    3.50
   7  -5   0   99.29    4.10
   7  -5   0   92.19    4.50
   7  -5   0  101.19    4.10
   7  -5   0  102.49    4.10
   7  -5   0  100.59    3.70
   6  -5   0   19.00    2.00
   6  -5   0   17.80    1.50
   6  -5   0   15.70    1.80
   6  -5   0   21.60    2.00
   6  -5   0   18.30    1.50
   6  -5   0   16.80    1.90
   6  -5   0   17.40    1.80
   5  -5   0  158.68    4.50
   5  -5   0  155.48    4.50
   5  -5   0  159.58    4.80
   5  -5   0  158.78    4.80
   5  -5   0  164.28    5.10
   5  -5   0  161.38    5.10
   5  -5   0  159.38    4.90
   4  -5   0   58.29    2.30
   4  -5   0   59.49    2.20
   4  -5   0   60.29    2.40
   4  -5   0   60.19    2.60
   4  -5   0   58.49    2.40
   3  -5   0   43.30    1.80
   3  -5   0   44.40    1.90
   3  -5   0   43.60    1.80
   3  -5   0   44.80    2.00
   3  -5   0   45.90    1.90
   3  -5   0   44.00    2.10
   2  -5   0  436.66   10.30
   2  -5   0  437.56    9.80
   2  -5   0  429.66   10.50
   2  -5   0  431.76   10.10
  -2   5   0  433.56   10.30
  -2   5   0  421.66   10.20
   1  -5   0    0.80    0.50
   1  -5   0    1.10    0.40
   1  -5   0    1.00    0.50
   1  -5   0    1.80    0.70
  -1   5   0    0.70    0.50
  -1   5   0    1.20    0.60
   0  -5   0    9.10    1.10
   0  -5   0   12.00    1.10
   0  -5   0   11.00    0.70
   0  -5   0   12.30    1.00
   0   5   0   11.30    0.60
   0   5   0   11.40    1.10
   0   5   0   12.20    1.10
  -1  -5   0   11.20    1.20
  -1  -5   0   12.10    1.00
  -1  -5   0   14.20    0.70
  -1  -5   0   13.70    1.20
   1   5   0   13.60    1.20
   1   5   0   13.60    1.20
   1   5   0   13.20    0.70
  -2  -5   0   21.00    1.50
  -2  -5   0   24.00    1.60
  -2  -5   0   23.20    1.10
  -2  -5   0   22.10    1.30
   2   5   0   23.70    1.50
   2   5   0   22.00    1.50
   2   5   0   22.70    1.10
   2   5   0   21.70    1.50
  -3  -5   0  115.99    3.80
  -3  -5   0  114.89    3.30
  -3  -5   0  115.69    3.20
  -3  -5   0  115.49    3.80
   3   5   0  109.09    3.30
   3   5   0  118.79    3.90
   3   5   0  113.09    3.80
   3   5   0  111.49    3.20
  -4  -5   0  537.95   12.20
  -4  -5   0  529.85   12.40
  -4  -5   0  553.04   13.10
  -4  -5   0  547.35   13.00
   4   5   0  543.95   12.40
   4   5   0  539.85   12.20
   4   5   0  537.45   13.10
   4   5   0  555.44   13.10
  -5  -5   0    3.60    1.00
  -5  -5   0    4.10    1.00
  -5  -5   0    3.60    0.80
  -5  -5   0    3.30    0.90
   5   5   0    0.60    0.80
   5   5   0    2.90    0.80
   5   5   0    4.20    1.00
   5   5   0    4.50    1.20
  -6  -5   0   66.19    3.20
  -6  -5   0   66.89    2.40
  -6  -5   0   70.89    2.90
  -6  -5   0   67.79    3.00
   6   5   0   68.89    2.40
   6   5   0   71.99    3.40
   6   5   0   66.49    2.90
   6   5   0   68.49    3.10
  -7  -5   0    0.90    0.60
  -7  -5   0    3.40    1.20
  -7  -5   0    1.80    1.80
   7   5   0    2.70    1.10
   7   5   0    1.10    0.60
   7   5   0    3.00    1.20
   7   5   0    1.90    1.20
  -8  -5   0    2.00    0.70
  -8  -5   0    0.70    1.10
  -8  -5   0    3.70    2.60
   8   5   0   -1.60    1.10
   8   5   0    0.30    1.20
   8   5   0    1.40    1.20
   8   5   0    0.90    0.80
  -9  -5   0  306.47    7.50
  -9  -5   0  319.77    8.90
  -9  -5   0  324.17    9.80
   9   5   0  308.67    7.50
   9   5   0  322.27    9.70
   9   5   0  317.07    9.20
 -10  -5   0  114.19    3.50
 -10  -5   0  126.89    5.60
 -10  -5   0  124.99    4.80
  10   5   0  117.99    3.40
  10   5   0  120.29    5.10
  10   5   0  116.29    5.30
  10   5   0  125.89    5.50
 -11  -5   0   17.30    2.70
 -11  -5   0   10.60    1.20
 -11  -5   0   15.30    2.30
  11   5   0    6.30    2.20
  11   5   0   14.50    2.60
  11   5   0   14.00    2.70
 -12  -5   0   -0.80    2.00
 -12  -5   0    1.00    0.60
 -12  -5   0   -0.70    2.30
  12   5   0   -0.70    2.70
  12   5   0    0.80    2.40
  12  -6   0    0.80    3.10
  12  -6   0   -4.40    3.10
  12  -6   0    2.10    2.40
  12  -6   0   -0.10    2.20
  12  -6   0   -0.90    1.90
  12  -6   0   -1.30    1.90
  11  -6   0   12.60    2.20
  11  -6   0   13.50    2.50
  11  -6   0   15.50    2.00
  11  -6   0   13.60    2.00
  11  -6   0   11.30    2.90
  11  -6   0    9.40    3.20
  11  -6   0   16.70    3.20
  11  -6   0    9.40    3.20
  10  -6   0    2.60    1.30
  10  -6   0    5.70    1.70
  10  -6   0    4.30    2.20
  10  -6   0    3.70    1.50
  10  -6   0    4.50    2.20
  10  -6   0    4.70    2.20
  10  -6   0    6.40    1.70
  10  -6   0    3.90    2.30
   9  -6   0    3.80    1.80
   9  -6   0    1.50    1.20
   9  -6   0    0.90    1.30
   9  -6   0    1.30    1.90
   9  -6   0   -0.20    1.70
   9  -6   0    0.70    1.70
   9  -6   0    1.90    1.20
   9  -6   0    0.70    1.30
   8  -6   0   74.19    3.20
   8  -6   0   71.49    3.20
   8  -6   0   65.89    4.60
   8  -6   0   73.09    3.90
   8  -6   0   69.49    3.10
   8  -6   0   80.19    5.20
   8  -6   0   70.49    3.90
   8  -6   0   64.59    3.70
   7  -6   0   91.49    4.20
   7  -6   0   94.59    3.40
   7  -6   0   93.09    3.70
   7  -6   0   93.69    4.10
   7  -6   0   91.19    3.50
   7  -6   0   91.89    4.00
   7  -6   0   90.29    3.50
   7  -6   0   97.89    4.00
   6  -6   0    1.20    1.00
   6  -6   0    0.90    1.00
   6  -6   0   -0.10    0.80
   6  -6   0    0.60    0.70
   6  -6   0   -0.80    1.00
   6  -6   0   -1.40    0.70
   6  -6   0   -0.50    0.90
   6  -6   0   -0.10    0.90
   5  -6   0   46.20    2.30
   5  -6   0   47.30    2.20
   5  -6   0   48.00    2.50
   5  -6   0   48.40    2.60
   5  -6   0   47.20    2.40
   5  -6   0   48.60    2.60
   5  -6   0   49.30    2.40
   4  -6   0  691.23   15.40
   4  -6   0  680.93   15.80
   4  -6   0  668.53   15.40
   4  -6   0  640.24   15.80
   4  -6   0  673.23   15.60
   4  -6   0  684.83   15.40
   3  -6   0   41.40    2.10
   3  -6   0   38.10    2.10
   3  -6   0   37.60    1.80
   3  -6   0   34.80    1.70
   3  -6   0   36.40    1.90
   3  -6   0   38.70    2.10
  -3   6   0   37.40    2.10
   2  -6   0   93.19    3.10
   2  -6   0   90.19    3.20
   2  -6   0   96.69    3.40
  -2   6   0   94.89    3.30
  -2   6   0   90.69    3.30
   1  -6   0    9.60    1.10
   1  -6   0   11.40    1.30
   1  -6   0   10.50    1.10
  -1   6   0   10.50    1.30
   0  -6   0  123.29    3.90
   0  -6   0  124.19    4.00
   0  -6   0  121.99    3.70
   0   6   0  121.09    3.00
   0   6   0  124.29    4.00
  -1  -6   0   97.69    2.70
  -1  -6   0   94.19    3.40
  -1  -6   0   98.49    3.40
  -1  -6   0   95.89    3.10
   1   6   0   98.59    2.50
   1   6   0   94.49    3.40
   1   6   0   99.89    3.40
  -2  -6   0   43.00    1.90
  -2  -6   0   42.70    2.20
  -2  -6   0   45.30    2.30
  -2  -6   0   45.50    1.60
   2   6   0   47.60    1.60
   2   6   0   46.00    2.30
   2   6   0   42.50    2.30
  -3  -6   0   32.30    2.10
  -3  -6   0   32.60    2.00
  -3  -6   0   32.70    1.70
  -3  -6   0   32.10    1.50
   3   6   0   35.80    1.70
   3   6   0   34.80    2.10
   3   6   0   36.00    1.60
   3   6   0   35.30    2.10
  -4  -6   0    6.70    0.90
  -4  -6   0    8.60    1.30
  -4  -6   0    6.40    0.90
  -4  -6   0    5.00    1.20
   4   6   0    4.40    0.80
   4   6   0    6.20    0.90
   4   6   0    6.30    1.20
   4   6   0    5.60    1.20
  -5  -6   0   45.40    2.60
  -5  -6   0   48.10    2.80
  -5  -6   0   45.70    2.20
  -5  -6   0   44.30    2.00
   5   6   0   43.40    2.70
   5   6   0   43.30    2.60
   5   6   0   42.90    2.10
   5   6   0   45.50    1.90
  -6  -6   0    0.20    1.00
  -6  -6   0    0.80    0.90
  -6  -6   0    0.40    1.00
  -6  -6   0    0.30    0.60
   6   6   0   -0.10    0.60
   6   6   0    1.70    1.10
   6   6   0   -1.40    0.80
   6   6   0   -0.30    1.00
  -7  -6   0   30.30    2.30
  -7  -6   0   27.40    1.80
  -7  -6   0   30.80    2.70
  -7  -6   0   34.00    2.40
   7   6   0   32.40    2.50
   7   6   0   29.40    1.70
   7   6   0   27.80    2.60
   7   6   0   31.70    2.40
  -8  -6   0   23.30    2.30
  -8  -6   0   26.70    2.80
  -8  -6   0   24.30    1.80
   8   6   0   25.40    2.70
   8   6   0   27.30    2.70
   8   6   0   27.00    2.60
   8   6   0   25.90    1.60
  -9  -6   0   40.30    2.90
  -9  -6   0   37.50    3.10
  -9  -6   0   36.50    2.00
   9   6   0   34.20    1.90
   9   6   0   41.20    3.20
   9   6   0   31.40    3.80
   9   6   0   33.80    3.40
 -10  -6   0    0.30    0.90
 -10  -6   0    2.20    1.90
 -10  -6   0    0.80    1.60
  10   6   0    0.20    1.90
  10   6   0    0.20    1.80
  10   6   0    0.20    1.70
 -11  -6   0   34.30    3.50
 -11  -6   0   35.70    2.10
 -11  -6   0   38.90    4.00
  11   6   0   52.19    4.20
  11   6   0   45.40    4.00
  11   6   0   37.50    3.90
 -12  -6   0    8.60    2.80
 -12  -6   0    3.20    2.40
  12   6   0    5.70    3.10
  12   6   0    4.90    2.80
  11  -7   0   11.10    2.40
  11  -7   0   12.90    2.40
  11  -7   0   18.30    3.10
  11  -7   0   15.60    2.30
  11  -7   0   13.80    3.10
  11  -7   0    7.60    2.10
  11  -7   0    7.10    3.00
  11  -7   0   16.50    3.30
  10  -7   0   -2.20    2.30
  10  -7   0   -1.60    1.50
  10  -7   0   -1.10    1.70
  10  -7   0   -0.80    2.20
  10  -7   0    1.00    1.70
  10  -7   0    1.30    1.60
  10  -7   0    4.40    2.50
  10  -7   0   -0.60    2.40
   9  -7   0    3.60    2.00
   9  -7   0    1.30    1.90
   9  -7   0    5.00    2.00
   9  -7   0    1.70    1.50
   9  -7   0    5.30    1.40
   9  -7   0    4.30    2.10
   9  -7   0    2.70    1.40
   9  -7   0    3.40    1.60
   8  -7   0  109.99    5.00
   8  -7   0  115.99    5.10
   8  -7   0  103.89    4.40
   8  -7   0  110.79    4.20
   8  -7   0  115.99    4.90
   8  -7   0  115.49    4.30
   7  -7   0    9.90    2.00
   7  -7   0    9.60    1.50
   7  -7   0   10.20    1.50
   7  -7   0    8.00    1.30
   7  -7   0   10.50    1.80
   7  -7   0    9.00    1.80
   7  -7   0    8.80    1.80
   7  -7   0   10.60    1.60
   6  -7   0   98.19    3.70
   6  -7   0  100.79    3.60
   6  -7   0  100.29    3.90
   6  -7   0   94.09    3.90
   6  -7   0  101.59    4.20
   6  -7   0   94.39    3.60
   6  -7   0   98.29    4.20
   5  -7   0    2.80    1.00
   5  -7   0    2.00    1.80
   5  -7   0    2.10    0.80
   5  -7   0    2.40    1.10
   5  -7   0    1.70    0.90
   5  -7   0    3.10    1.30
   4  -7   0   -0.50    0.60
   4  -7   0    0.50    0.90
   4  -7   0   -0.10    0.70
   4  -7   0   -0.10    0.90
   4  -7   0    0.00    0.80
   4  -7   0   -0.20    0.80
   3  -7   0    9.10    1.20
   3  -7   0    9.10    1.10
   3  -7   0    6.50    1.10
   3  -7   0   10.40    1.40
   3  -7   0    9.10    1.10
   3  -7   0    7.20    1.30
  -3   7   0    7.70    1.30
   2  -7   0  646.34   15.60
   2  -7   0  674.03   15.40
   2  -7   0  666.03   14.80
   2  -7   0  677.33   15.90
  -2   7   0  658.63   15.80
  -2   7   0  689.43   15.70
   1  -7   0   -0.10    0.80
   1  -7   0   -0.30    0.40
   1  -7   0    0.10    0.70
   1  -7   0    0.60    0.70
  -1   7   0    0.80    0.80
  -1   7   0   -1.50    0.80
   0  -7   0   63.69    2.50
   0  -7   0   69.29    2.90
   0  -7   0   65.19    2.80
   0  -7   0   65.39    1.90
   0   7   0   66.19    2.90
   0   7   0   66.69    2.80
   0   7   0   62.49    1.80
  -1  -7   0   27.90    1.90
  -1  -7   0   25.00    1.60
  -1  -7   0   26.70    1.10
  -1  -7   0   26.80    1.90
   1   7   0   27.40    1.90
   1   7   0   25.80    1.00
   1   7   0   26.50    1.90
  -2  -7   0   63.89    2.60
  -2  -7   0   63.79    2.00
  -2  -7   0   67.49    3.00
  -2  -7   0   62.89    2.90
   2   7   0   65.39    2.90
   2   7   0   63.59    3.00
   2   7   0   64.69    2.00
  -3  -7   0    0.80    0.90
  -3  -7   0    0.90    0.50
  -3  -7   0   -0.20    0.80
  -3  -7   0    1.20    0.80
   3   7   0    1.50    1.00
   3   7   0    0.70    1.00
   3   7   0    1.60    0.60
  -4  -7   0    6.20    0.90
  -4  -7   0    9.20    1.60
  -4  -7   0    6.60    1.40
  -4  -7   0    7.20    1.10
   4   7   0    5.60    1.30
   4   7   0    5.40    1.40
   4   7   0    6.20    0.90
  -5  -7   0   44.40    2.20
  -5  -7   0   42.20    2.10
  -5  -7   0   42.40    2.70
  -5  -7   0   45.60    2.80
   5   7   0   41.30    2.70
   5   7   0   43.60    2.20
   5   7   0   45.60    2.10
   5   7   0   45.70    2.90
  -6  -7   0    0.60    0.90
  -6  -7   0    1.10    1.30
  -6  -7   0    1.60    1.30
  -6  -7   0   -0.20    0.80
   6   7   0   -1.20    1.20
   6   7   0    0.90    1.20
   6   7   0    0.90    1.00
   6   7   0    0.30    0.80
  -7  -7   0   24.50    1.80
  -7  -7   0   23.80    2.30
  -7  -7   0   24.20    2.30
  -7  -7   0   23.90    2.70
   7   7   0   29.90    2.90
   7   7   0   23.60    1.70
   7   7   0   24.90    2.30
   7   7   0   26.30    4.00
  -8  -7   0   49.90    3.10
  -8  -7   0   46.40    2.40
  -8  -7   0   50.49    3.50
   8   7   0   41.50    3.10
   8   7   0   50.49    3.90
   8   7   0   39.10    3.30
  -9  -7   0    4.70    1.20
  -9  -7   0    5.90    1.70
  -9  -7   0    9.50    2.10
   9   7   0    9.00    2.00
   9   7   0    6.50    1.90
   9   7   0    3.90    2.20
 -10  -7   0   34.30    3.30
 -10  -7   0   39.10    2.40
 -10  -7   0   48.40    4.20
  10   7   0   39.00    3.80
  10   7   0   32.40    3.70
  10   7   0   34.00    4.40
 -11  -7   0   14.00    2.90
 -11  -7   0   15.10    2.00
 -11  -7   0   15.80    2.70
  11   7   0   11.30    2.70
  11   7   0   17.70    3.10
  10  -8   0    2.70    1.90
  10  -8   0    2.70    2.70
  10  -8   0    2.20    2.00
  10  -8   0    4.20    2.80
  10  -8   0    3.00    2.20
  10  -8   0    3.40    2.90
  10  -8   0    5.90    2.10
  10  -8   0    4.40    2.70
   9  -8   0    1.80    1.70
   9  -8   0   -1.80    2.20
   9  -8   0    0.30    1.60
   9  -8   0    1.30    1.70
   9  -8   0   -1.20    1.60
   9  -8   0   -1.50    2.10
   9  -8   0   -4.30    2.20
   9  -8   0   -1.80    2.10
   8  -8   0   -1.50    1.80
   8  -8   0    0.90    1.40
   8  -8   0   -1.20    1.40
   8  -8   0    0.20    1.80
   8  -8   0   -0.80    1.20
   8  -8   0    0.70    1.90
   8  -8   0    1.80    1.70
   8  -8   0    0.10    1.50
   7  -8   0    6.60    1.80
   7  -8   0    3.20    1.70
   7  -8   0    5.30    1.30
   7  -8   0    4.70    1.20
   7  -8   0    5.20    1.60
   7  -8   0    4.50    1.30
   7  -8   0    3.40    1.70
   7  -8   0    3.70    1.50
   6  -8   0   36.60    2.80
   6  -8   0   38.90    2.40
   6  -8   0   38.10    2.90
   6  -8   0   40.00    2.60
   6  -8   0   37.20    2.70
   6  -8   0   36.90    3.00
   6  -8   0   37.70    2.70
   5  -8   0   18.60    2.40
   5  -8   0   19.00    2.20
   5  -8   0   19.40    2.20
   5  -8   0   21.30    2.00
   5  -8   0   23.30    2.30
   5  -8   0   20.10    1.70
   4  -8   0   67.09    3.10
   4  -8   0   69.69    2.80
   4  -8   0   68.59    3.40
   4  -8   0   69.79    3.40
   4  -8   0   70.09    2.90
   4  -8   0   71.39    2.90
   3  -8   0   24.60    1.90
   3  -8   0   24.10    1.60
   3  -8   0   25.20    1.80
   3  -8   0   27.00    2.20
   3  -8   0   26.40    1.70
   3  -8   0   26.30    2.20
  -3   8   0   27.30    2.20
   2  -8   0    6.80    1.30
   2  -8   0    7.30    0.90
   2  -8   0    8.10    1.00
   2  -8   0    9.60    1.50
   2  -8   0    6.80    1.20
  -2   8   0    6.30    1.40
  -2   8   0    9.70    1.50
   1  -8   0  161.98    4.10
   1  -8   0  156.88    5.50
   1  -8   0  164.78    4.90
   1  -8   0  158.28    5.10
  -1   8   0  164.68    5.40
  -1   8   0  170.38    5.20
   0  -8   0   29.80    1.20
   0  -8   0   33.30    2.20
   0  -8   0   28.30    1.90
   0  -8   0   30.80    2.20
   0   8   0   32.40    2.30
   0   8   0   32.80    2.20
  -1  -8   0   39.70    2.50
  -1  -8   0   39.30    1.30
  -1  -8   0   39.60    2.10
  -1  -8   0   38.70    2.40
   1   8   0   39.40    2.50
   1   8   0   38.60    1.30
   1   8   0   39.40    2.40
  -2  -8   0    6.90    1.40
  -2  -8   0   10.00    1.50
  -2  -8   0    8.90    0.80
  -2  -8   0    7.10    1.10
   2   8   0    9.60    1.50
   2   8   0    8.20    0.90
   2   8   0   11.40    1.60
  -3  -8   0   97.69    4.00
  -3  -8   0  102.19    3.60
  -3  -8   0  102.19    4.20
  -3  -8   0   97.79    2.90
   3   8   0   94.19    4.00
   3   8   0   98.29    2.90
   3   8   0  106.09    4.20
  -4  -8   0   14.80    2.10
  -4  -8   0   17.60    2.20
  -4  -8   0   18.10    1.80
  -4  -8   0   17.10    1.40
   4   8   0   15.20    1.90
   4   8   0   20.50    1.50
   4   8   0   17.30    2.20
  -5  -8   0   11.70    1.80
  -5  -8   0    5.10    1.50
  -5  -8   0    7.60    1.10
  -5  -8   0    6.30    1.10
   5   8   0    8.20    1.80
   5   8   0    7.10    1.20
  -6  -8   0    0.30    1.00
  -6  -8   0    2.40    1.80
  -6  -8   0    4.50    2.40
  -6  -8   0    1.90    1.00
   6   8   0    0.10    1.30
   6   8   0    0.60    1.10
   6   8   0    1.90    1.60
  -7  -8   0   67.59    3.40
  -7  -8   0   61.69    2.80
  -7  -8   0   63.79    3.90
   7   8   0   66.49    3.40
   7   8   0   68.09    4.20
   7   8   0   58.69    3.70
  -8  -8   0    2.60    1.50
  -8  -8   0    2.10    1.20
  -8  -8   0    5.90    2.00
   8   8   0    0.30    1.90
   8   8   0    1.80    1.50
   8   8   0    2.60    1.80
  -9  -8   0   13.80    1.70
  -9  -8   0   14.20    2.40
  -9  -8   0   13.90    2.80
   9   8   0   14.30    2.40
   9   8   0   12.50    2.60
   9   8   0   14.90    2.50
 -10  -8   0   22.00    2.40
 -10  -8   0   27.40    3.60
 -10  -8   0   25.50    3.50
  10   8   0   25.50    3.40
  10   8   0   23.20    3.00
  10   8   0   19.10    3.20
 -11  -8   0   12.70    3.30
 -11  -8   0    9.10    1.60
  11   8   0    6.70    3.10
  11   8   0   10.10    3.10
  10  -9   0   16.10    3.50
  10  -9   0   25.60    4.00
  10  -9   0   20.00    3.60
  10  -9   0   17.00    3.00
  10  -9   0   15.40    3.20
  10  -9   0   19.90    2.90
  10  -9   0   13.10    2.60
  10  -9   0   23.10    2.90
   9  -9   0   -3.60    2.70
   9  -9   0    2.10    2.00
   9  -9   0   -0.90    2.40
   9  -9   0   -1.60    1.80
   9  -9   0    1.90    2.40
   9  -9   0    0.90    2.60
   9  -9   0    0.50    2.20
   9  -9   0    2.10    2.00
   8  -9   0   13.90    2.20
   8  -9   0   15.60    2.60
   8  -9   0   11.90    2.50
   8  -9   0   14.00    2.50
   8  -9   0   12.80    2.50
   8  -9   0   13.20    2.60
   8  -9   0   12.90    2.10
   8  -9   0   12.10    2.00
   7  -9   0    2.60    1.80
   7  -9   0    0.40    1.90
   7  -9   0    0.60    1.40
   7  -9   0    2.70    1.70
   7  -9   0    0.80    1.90
   7  -9   0    1.50    1.50
   7  -9   0    2.20    1.50
   7  -9   0    2.40    1.80
   6  -9   0   11.40    2.00
   6  -9   0    6.80    1.60
   6  -9   0    2.90    1.70
   6  -9   0    4.20    1.30
   6  -9   0    6.30    1.80
   6  -9   0    5.60    1.70
   6  -9   0    5.70    1.60
   5  -9   0   10.70    1.80
   5  -9   0   11.40    1.90
   5  -9   0    8.90    1.30
   5  -9   0   11.00    1.70
   5  -9   0    9.60    1.60
   5  -9   0   11.00    1.60
   4  -9   0   20.00    2.60
   4  -9   0   16.60    1.80
   4  -9   0   18.70    2.00
   4  -9   0   16.80    1.60
   4  -9   0   21.90    2.40
   4  -9   0   16.80    1.80
   3  -9   0    4.00    0.90
   3  -9   0    2.30    1.30
   3  -9   0    2.80    1.10
   3  -9   0    4.50    0.90
   3  -9   0    3.20    0.90
   3  -9   0    1.80    1.30
  -3   9   0    4.50    1.40
   2  -9   0   16.90    2.00
   2  -9   0   13.40    1.50
   2  -9   0   15.70    1.30
   2  -9   0   15.70    1.40
   2  -9   0   15.50    2.00
   2  -9   0   13.10    1.90
  -2   9   0   15.00    2.00
  -2   9   0   14.40    1.90
   1  -9   0   85.29    3.70
   1  -9   0   87.29    3.80
   1  -9   0   78.29    3.80
   1  -9   0   82.09    2.40
   1  -9   0   83.99    2.40
  -1   9   0   85.69    3.70
  -1   9   0   81.79    3.80
   0  -9   0    6.00    1.40
   0  -9   0    3.50    0.50
   0  -9   0    0.80    1.00
   0  -9   0    2.20    1.10
   0   9   0    2.80    1.30
   0   9   0    3.40    1.20
  -1  -9   0   89.29    3.50
  -1  -9   0   90.49    3.80
  -1  -9   0   88.29    2.20
  -1  -9   0   89.49    3.90
   1   9   0   85.29    3.90
   1   9   0   92.29    4.00
  -2  -9   0   29.40    2.70
  -2  -9   0   31.30    2.20
  -2  -9   0   32.30    2.40
  -2  -9   0   29.30    1.20
   2   9   0   30.80    1.20
   2   9   0   30.70    3.90
  -3  -9   0   33.10    2.80
  -3  -9   0   36.00    1.60
  -3  -9   0   39.10    2.90
  -3  -9   0   37.60    2.40
   3   9   0   32.60    2.70
   3   9   0   38.00    2.90
   3   9   0   35.70    1.60
  -4  -9   0   39.30    1.80
  -4  -9   0   40.90    2.50
  -4  -9   0   40.60    3.00
  -4  -9   0   35.80    2.70
   4   9   0   40.80    3.10
   4   9   0   36.70    1.90
   4   9   0   34.10    2.70
  -5  -9   0   28.80    2.10
  -5  -9   0   28.40    4.60
  -5  -9   0   27.30    2.80
  -5  -9   0   25.20    2.20
   5   9   0   27.00    3.00
   5   9   0   28.60    2.00
   5   9   0   25.60    2.60
  -6  -9   0   29.10    3.30
  -6  -9   0   16.70    2.40
  -6  -9   0   19.60    2.10
   6   9   0   20.80    2.20
   6   9   0   20.10    2.50
   6   9   0   25.00    3.10
  -7  -9   0    5.20    1.90
  -7  -9   0    7.30    2.00
  -7  -9   0    6.90    1.40
   7   9   0    6.40    2.30
   7   9   0    3.20    1.90
   7   9   0    4.60    1.50
  -8  -9   0   12.70    2.20
  -8  -9   0   14.00    2.60
  -8  -9   0   12.00    1.80
   8   9   0   13.50    3.10
   8   9   0   11.20    2.40
   8   9   0   13.20    2.20
  -9  -9   0    1.70    2.50
  -9  -9   0    2.70    1.50
  -9  -9   0    2.30    2.00
   9   9   0    0.50    2.80
   9   9   0    5.00    2.40
   9   9   0    0.00    2.00
 -10  -9   0   -0.30    1.50
 -10  -9   0    3.90    2.70
  10   9   0    2.10    2.50
  10   9   0    3.90    2.70
   9 -10   0   12.60    2.80
   9 -10   0   17.80    3.50
   9 -10   0   13.30    2.50
   9 -10   0   17.00    3.10
   9 -10   0   10.40    3.20
   9 -10   0   24.50    3.40
   9 -10   0   20.40    3.60
   9 -10   0   19.50    2.90
   8 -10   0    6.80    2.10
   8 -10   0   11.40    2.80
   8 -10   0   10.60    3.00
   8 -10   0   10.40    2.70
   8 -10   0   14.50    2.30
   8 -10   0   15.50    2.80
   8 -10   0    6.90    2.30
   8 -10   0    9.30    2.30
   7 -10   0   17.30    2.80
   7 -10   0   12.30    2.20
   7 -10   0   12.20    2.00
   7 -10   0   10.60    2.30
   7 -10   0    9.60    2.00
   7 -10   0   11.40    2.60
   7 -10   0    7.80    2.10
   7 -10   0   10.00    2.50
   6 -10   0    2.80    1.70
   6 -10   0    5.50    1.70
   6 -10   0   10.20    2.20
   6 -10   0    7.10    2.20
   6 -10   0    7.70    1.60
   6 -10   0    6.80    2.30
   6 -10   0    7.80    2.20
   5 -10   0   -0.50    1.60
   5 -10   0    1.20    1.30
   5 -10   0    1.50    1.10
   5 -10   0    1.90    1.40
   5 -10   0   -0.40    1.40
   5 -10   0    2.60    1.80
   4 -10   0    0.30    1.50
   4 -10   0    1.40    1.10
   4 -10   0    1.20    1.10
   4 -10   0    1.50    1.20
   4 -10   0    1.20    1.60
   4 -10   0   -0.30    1.20
   3 -10   0   53.49    3.30
   3 -10   0   59.49    2.90
   3 -10   0   50.89    3.30
   3 -10   0   54.49    2.30
   3 -10   0   54.79    2.50
   3 -10   0   53.09    3.00
  -3  10   0   56.99    3.40
   2 -10   0   75.39    3.70
   2 -10   0   64.69    2.30
   2 -10   0   69.29    3.60
   2 -10   0   67.49    3.20
   2 -10   0   68.09    2.30
   2 -10   0   66.69    3.10
  -2  10   0   64.19    3.60
  -2  10   0   63.89    3.70
   1 -10   0    5.50    1.30
   1 -10   0    5.80    0.70
   1 -10   0    4.70    1.30
   1 -10   0    5.90    0.70
   1 -10   0    6.20    1.70
  -1  10   0    7.10    1.60
  -1  10   0    6.40    1.70
   0 -10   0   92.79    4.20
   0 -10   0   91.59    3.80
   0 -10   0   92.39    4.10
   0  10   0   94.29    4.10
   0  10   0   88.09    4.20
  -1 -10   0   12.80    1.70
  -1 -10   0   13.10    1.80
  -1 -10   0   12.60    2.10
   1  10   0   14.80    2.20
   1  10   0   12.30    2.00
  -2 -10   0   21.80    2.40
  -2 -10   0   19.40    2.30
  -2 -10   0   20.90    2.00
   2  10   0   23.80    2.60
   2  10   0   21.80    2.40
  -3 -10   0    0.70    1.60
  -3 -10   0    0.30    1.20
  -3 -10   0    1.90    1.50
   3  10   0    1.60    1.50
   3  10   0    0.30    0.50
   3  10   0    0.00    1.50
  -4 -10   0  141.29    4.90
  -4 -10   0  137.39    5.60
  -4 -10   0  135.39    5.70
   4  10   0  140.99    3.90
   4  10   0  143.09    5.80
   4  10   0  140.79    5.70
  -5 -10   0   12.70    2.30
  -5 -10   0    9.70    2.00
  -5 -10   0    8.60    1.50
   5  10   0    9.10    1.30
   5  10   0    9.40    1.90
   5  10   0   10.70    2.30
  -6 -10   0   -1.50    1.30
  -6 -10   0    0.40    1.80
  -6 -10   0   -1.00    2.30
   6  10   0    0.30    1.20
   6  10   0   -1.00    2.10
   6  10   0   -1.30    1.80
  -7 -10   0    2.90    1.50
  -7 -10   0    3.90    2.20
  -7 -10   0    8.90    2.50
   7  10   0    1.10    2.10
   7  10   0    1.40    2.40
   7  10   0    0.80    1.50
  -8 -10   0   50.99    4.50
  -8 -10   0   43.50    4.10
  -8 -10   0   44.90    3.20
   8  10   0   34.60    4.00
   8  10   0   40.10    3.50
   8  10   0   39.70    4.30
  -9 -10   0    2.20    1.70
  -9 -10   0    0.90    2.80
   9  10   0   -2.40    2.40
   9  10   0   -3.50    2.00
   7 -11   0   28.50    3.10
   7 -11   0   27.50    3.40
   7 -11   0   30.20    3.70
   7 -11   0   28.40    3.60
   7 -11   0   24.40    2.80
   7 -11   0   26.10    3.60
   7 -11   0   28.00    3.50
   6 -11   0   10.40    2.00
   6 -11   0   13.20    2.80
   6 -11   0   11.90    2.70
   6 -11   0   10.60    2.20
   6 -11   0   12.90    2.70
   6 -11   0   14.30    2.80
   5 -11   0    1.40    1.40
   5 -11   0    7.20    1.90
   5 -11   0    5.80    1.70
   5 -11   0    4.20    2.10
   5 -11   0    3.00    2.20
   5 -11   0    5.70    1.50
   4 -11   0   26.20    2.20
   4 -11   0   25.80    2.40
   4 -11   0   19.50    2.20
   4 -11   0   21.90    3.10
   4 -11   0   26.90    3.10
   4 -11   0   26.10    2.80
   3 -11   0   13.00    1.60
   3 -11   0   11.90    1.30
   3 -11   0    9.80    3.00
   3 -11   0   11.70    1.90
   3 -11   0   10.90    1.50
   3 -11   0   10.40    2.20
  -3  11   0   11.50    2.30
   2 -11   0    4.70    1.20
   2 -11   0    6.20    0.90
   2 -11   0    5.60    0.80
   2 -11   0    7.20    1.90
   2 -11   0    5.20    1.60
   2 -11   0    8.10    2.50
  -2  11   0    4.50    1.90
  -2  11   0    7.00    1.90
   1 -11   0   -0.90    1.60
   1 -11   0   -0.10    1.20
   1 -11   0    1.50    1.10
   1 -11   0    0.20    1.70
  -1  11   0    1.80    1.60
  -1  11   0    1.40    1.70
   0 -11   0   66.09    3.90
   0 -11   0   60.59    3.50
   0 -11   0   61.99    3.40
   0  11   0   58.19    3.70
   0  11   0   56.69    3.80
  -1 -11   0    1.50    2.00
  -1 -11   0   -0.20    1.50
  -1 -11   0    3.10    1.40
   1  11   0    4.60    1.90
   1  11   0    2.90    1.90
  -2 -11   0   78.69    4.30
  -2 -11   0   80.09    3.80
  -2 -11   0   77.09    4.30
   2  11   0   80.69    4.40
   2  11   0   77.39    4.60
  -3 -11   0   10.80    1.80
  -3 -11   0   14.70    2.40
   3  11   0   16.80    2.30
   3  11   0   14.30    2.50
  -4 -11   0    8.70    2.20
  -4 -11   0   11.70    1.90
  -4 -11   0   10.50    2.30
   4  11   0   12.50    2.70
   4  11   0   10.20    2.10
   4  11   0   12.20    1.20
  -5 -11   0   28.80    3.70
  -5 -11   0   25.30    2.90
  -5 -11   0   37.00    3.80
   5  11   0   31.40    3.40
   5  11   0   29.40    3.60
   5  11   0   33.30    2.10
  -6 -11   0   78.79    5.10
  -6 -11   0   64.29    3.80
  -6 -11   0   64.49    4.60
   6  11   0   64.59    3.20
   6  11   0   67.79    4.70
   6  11   0   71.19    5.30
  -7 -11   0    2.00    1.70
  -7 -11   0    1.10    2.40
   7  11   0   -1.10    2.90
   7  11   0   -0.30    2.40
   7  11   0    2.20    1.70
  -8 -11   0    3.50    2.80
  -8 -11   0    1.60    1.80
   8  11   0    4.60    2.10
   8  11   0    2.00    2.70
   6 -12   0    4.10    2.80
   6 -12   0    1.10    2.10
   6 -12   0    5.80    3.20
   6 -12   0    3.10    2.20
   6 -12   0   -2.50    2.70
   6 -12   0    2.80    2.70
   5 -12   0    9.10    2.90
   5 -12   0   11.40    2.90
   5 -12   0   11.10    2.40
   5 -12   0   11.20    1.90
   5 -12   0   10.50    2.00
   4 -12   0   15.30    2.40
   4 -12   0   15.30    1.70
   4 -12   0   19.30    3.00
   4 -12   0   20.70    2.90
   3 -12   0   -1.60    0.90
   3 -12   0    1.70    1.70
   3 -12   0   -3.00    1.30
   3 -12   0    1.90    2.20
   3 -12   0   -1.30    2.00
   3 -12   0    1.70    1.00
   2 -12   0   11.70    1.90
   2 -12   0   15.00    2.60
   2 -12   0   13.90    2.10
   2 -12   0   13.40    2.40
  -2  12   0   20.00    2.90
  -2  12   0   19.00    2.90
   1 -12   0    6.20    1.30
   1 -12   0    9.00    1.90
   1 -12   0   11.60    2.20
   1 -12   0   10.40    2.30
  -1  12   0   10.00    2.20
  -1  12   0   10.80    2.40
   0 -12   0    2.30    1.40
   0 -12   0    1.90    1.60
   0 -12   0    2.60    2.10
   0 -12   0    1.40    1.90
   0  12   0   -1.70    2.10
   0  12   0   -1.50    1.80
  -1 -12   0   10.70    2.30
  -1 -12   0    5.20    1.80
  -1 -12   0    3.40    2.00
   1  12   0    4.20    1.90
   1  12   0    4.60    2.40
  -2 -12   0   27.20    3.50
  -2 -12   0   29.50    3.10
  -2 -12   0   31.00    3.90
   2  12   0   32.60    3.90
   2  12   0   31.60    3.50
  -3 -12   0    5.50    2.40
  -3 -12   0    1.80    2.20
  -3 -12   0   -1.00    1.70
   3  12   0    0.00    2.60
   3  12   0   -2.30    2.00
  -4 -12   0    9.90    2.00
  -4 -12   0   16.50    2.70
  -4 -12   0    6.40    2.50
   4  12   0    8.30    2.30
   4  12   0   13.30    3.10
  -5 -12   0    7.40    2.10
  -5 -12   0    8.20    2.60
   5  12   0    9.40    1.00
   5  12   0    8.20    1.00
   5  12   0   12.00    2.60
   5  12   0    8.80    3.30
  -6 -12   0    1.20    2.70
  -6 -12   0   -2.60    1.90
   6  12   0    3.20    2.50
   6  12   0   -0.60    3.30
  -7 -12   0    8.80    2.40
  -7 -12   0   14.60    3.50
   7  12   0   12.90    2.70
   4 -13   0    1.80    2.40
   4 -13   0    7.20    3.10
   3 -13   0    2.20    2.70
   3 -13   0    4.30    2.30
   2 -13   0   15.60    3.10
   2 -13   0    9.80    2.20
  -2  13   0   14.50    3.00
  -2  13   0   14.90    3.20
   1 -13   0    5.00    2.60
   1 -13   0    2.90    1.80
  -1  13   0   -1.70    2.50
  -1  13   0    2.10    2.80
   0 -13   0    8.50    2.00
   0 -13   0    7.50    2.90
   0  13   0    9.80    2.90
   0  13   0   11.50    2.70
  -1 -13   0    4.80    2.20
  -1 -13   0    3.50    2.80
   1  13   0    6.40    2.90
   1  13   0    7.60    2.60
  -2 -13   0   -3.80    2.10
  -2 -13   0    3.30    2.50
   2  13   0    4.50    3.00
   2  13   0    2.50    2.60
  -3 -13   0   13.70    2.70
  -3 -13   0   23.90    3.60
   3  13   0   11.80    2.80
   3  13   0   17.40    3.50
  -4 -13   0    2.60    2.90
   4  13   0   -2.30    3.40
   4  13   0   -4.30    2.80
   4  13  -1   -0.10    3.60
   4  13  -1   18.10    3.80
  -4 -13   1    7.70    2.60
  -4 -13   1   -0.40    2.90
   3  13  -1    7.30    2.90
   3  13  -1    2.40    3.30
  -3 -13   1    9.80    3.10
  -3 -13   1    6.10    2.30
   2  13  -1    7.60    3.20
   2  13  -1    5.40    2.40
  -2 -13   1    4.00    2.80
  -2 -13   1    3.60    2.20
   1  13  -1    4.70    2.30
   1  13  -1    2.20    3.00
  -1 -13   1    8.40    2.80
  -1 -13   1    5.50    2.10
   0  13  -1   -2.50    2.40
   0  13  -1    3.10    2.70
   0 -13   1    1.20    2.00
   0 -13   1   -0.60    2.80
  -1  13  -1   34.80    3.90
  -1  13  -1   28.20    3.70
   1 -13   1   27.50    3.10
   1 -13   1   42.90    4.70
  -2  13  -1    8.90    2.80
  -2  13  -1    9.20    3.40
   2 -13   1   10.10    2.40
   2 -13   1   12.50    3.10
   3 -13   1   -4.70    2.80
   3 -13   1    3.30    2.00
   6  12  -1   10.60    2.90
  -6 -12   1   12.10    2.40
  -6 -12   1    8.30    3.00
   5  12  -1    1.50    3.20
   5  12  -1    1.90    2.30
  -5 -12   1   -1.80    2.50
  -5 -12   1    1.40    2.00
   4  12  -1   16.40    2.70
   4  12  -1   13.30    3.20
  -4 -12   1   14.00    2.30
  -4 -12   1   15.10    3.10
   3  12  -1   28.40    3.80
   3  12  -1   30.20    3.40
  -3 -12   1   33.60    3.60
  -3 -12   1   26.00    3.30
  -3 -12   1   33.50    4.00
   2  12  -1    8.20    2.30
   2  12  -1    5.50    2.60
  -2 -12   1   12.20    2.30
  -2 -12   1   12.40    1.90
  -2 -12   1    8.00    1.80
  -2 -12   1    3.30    2.30
   1  12  -1   18.30    3.10
   1  12  -1   17.90    2.60
  -1 -12   1   22.60    2.40
  -1 -12   1   17.50    2.40
  -1 -12   1   20.50    2.90
  -1 -12   1   14.60    2.30
   0  12  -1   16.40    2.70
   0  12  -1   17.70    3.00
   0 -12   1   13.10    2.80
   0 -12   1   12.70    2.20
   0 -12   1   11.30    2.30
   0 -12   1   12.30    1.60
  -1  12  -1    2.20    2.10
  -1  12  -1    1.50    2.00
   1 -12   1    0.80    1.50
   1 -12   1   -1.00    2.10
   1 -12   1    2.30    1.40
   1 -12   1   -1.00    2.10
  -2  12  -1   -5.10    2.30
  -2  12  -1    0.50    2.20
   2 -12   1   -2.00    1.50
   2 -12   1    3.00    3.40
   2 -12   1    2.00    2.20
   2 -12   1   -2.60    1.70
  -3  12  -1   18.90    2.90
   3 -12   1   22.60    3.00
   3 -12   1   19.60    2.40
   3 -12   1   22.10    3.00
   4 -12   1    6.50    1.20
   4 -12   1    6.10    1.90
   4 -12   1    8.70    1.40
   4 -12   1    5.60    2.40
   4 -12   1    7.30    2.60
   5 -12   1    2.90    1.70
   5 -12   1    5.00    1.50
   5 -12   1    3.00    2.20
   5 -12   1    2.80    2.70
   5 -12   1    8.00    2.90
   6 -12   1    1.90    2.50
   6 -12   1   -2.20    3.10
   6 -12   1    2.50    1.90
   6 -12   1   11.20    3.10
   8  11  -1    4.60    3.30
   8  11  -1    9.50    2.10
  -8 -11   1    3.30    3.00
  -8 -11   1    6.20    2.00
   7  11  -1    2.70    2.40
   7  11  -1    5.40    3.10
   7  11  -1   11.00    1.80
  -7 -11   1    5.50    1.90
  -7 -11   1    6.80    2.90
   6  11  -1   -1.50    2.60
   6  11  -1   -3.20    2.10
   6  11  -1    0.30    1.20
  -6 -11   1   -0.70    1.70
  -6 -11   1    1.80    2.20
   5  11  -1   29.80    3.50
   5  11  -1   24.80    3.30
   5  11  -1   29.30    1.70
   5  11  -1   25.40    1.60
  -5 -11   1   29.10    3.10
  -5 -11   1   35.40    3.90
   4  11  -1   16.50    2.30
   4  11  -1   20.80    3.00
  -4 -11   1   16.10    2.20
  -4 -11   1   21.00    2.80
  -4 -11   1   18.80    2.70
   3  11  -1   40.90    3.30
   3  11  -1   39.90    3.90
  -3 -11   1   36.40    3.00
  -3 -11   1   35.60    3.60
  -3 -11   1   42.60    3.60
   2  11  -1    6.70    2.20
   2  11  -1    3.50    1.80
  -2 -11   1    3.60    1.80
  -2 -11   1    2.80    2.00
  -2 -11   1    3.60    1.50
   1  11  -1   15.30    2.30
   1  11  -1   17.20    2.80
  -1 -11   1   15.40    2.10
  -1 -11   1   13.00    2.00
  -1 -11   1   13.50    1.70
  -1 -11   1   14.00    2.50
   0  11  -1   25.70    3.20
   0  11  -1   29.60    3.00
   0 -11   1   32.10    2.50
   0 -11   1   27.20    2.70
   0 -11   1   33.60    3.00
   0 -11   1   36.90    3.30
  -1  11  -1   21.40    2.90
  -1  11  -1   29.30    3.30
   1 -11   1   25.70    2.70
   1 -11   1   27.20    2.40
   1 -11   1   20.50    2.50
   1 -11   1   23.80    3.10
  -2  11  -1    2.90    2.00
  -2  11  -1    0.60    1.80
   2 -11   1    1.00    1.90
   2 -11   1   -1.20    1.40
   2 -11   1   -1.70    1.70
   2 -11   1    0.00    1.30
  -3  11  -1   16.70    2.60
   3 -11   1   11.60    1.40
   3 -11   1   10.40    1.80
   3 -11   1   10.50    1.60
   3 -11   1   20.30    2.90
   3 -11   1   11.60    1.40
   3 -11   1   12.90    2.40
   4 -11   1   35.40    2.30
   4 -11   1   35.80    3.50
   4 -11   1   32.40    2.30
   4 -11   1   28.90    3.00
   4 -11   1   34.00    2.50
   4 -11   1   37.60    3.70
   5 -11   1    0.10    1.50
   5 -11   1   -1.20    1.70
   5 -11   1    3.30    1.40
   5 -11   1   -1.70    2.20
   5 -11   1    1.90    1.50
   5 -11   1   -1.70    2.00
   6 -11   1    4.80    2.10
   6 -11   1    9.40    2.10
   6 -11   1    8.80    1.70
   6 -11   1    7.70    1.90
   6 -11   1   11.50    2.80
   6 -11   1    5.00    2.40
   7 -11   1    2.50    2.10
   7 -11   1    2.40    2.20
   7 -11   1    2.20    2.10
   7 -11   1   -0.80    2.90
   7 -11   1    3.30    2.20
   7 -11   1    0.40    2.70
   7 -11   1    1.70    2.60
   9  10  -1   12.80    3.10
  -9 -10   1   22.80    3.60
  -9 -10   1   12.00    2.10
   8  10  -1    3.70    1.80
   8  10  -1    3.30    2.80
   8  10  -1    5.60    2.60
  -8 -10   1    3.20    2.50
  -8 -10   1    1.80    1.50
   7  10  -1    6.20    2.40
   7  10  -1    6.70    1.80
   7  10  -1    6.70    2.60
  -7 -10   1    8.60    1.70
  -7 -10   1    8.70    2.70
   6  10  -1   -0.50    2.20
   6  10  -1   -3.80    1.80
   6  10  -1   -0.80    1.20
  -6 -10   1    2.20    1.70
  -6 -10   1    2.10    1.40
   5  10  -1   74.49    4.30
   5  10  -1   76.29    2.80
   5  10  -1   77.69    4.80
  -5 -10   1   82.79    4.30
  -5 -10   1   75.09    3.70
  -5 -10   1   72.79    4.40
   4  10  -1    4.90    2.10
   4  10  -1    1.90    0.70
   4  10  -1    3.70    1.50
  -4 -10   1    3.70    1.70
  -4 -10   1    0.80    1.70
  -4 -10   1    2.60    1.40
   3  10  -1    3.80    1.40
   3  10  -1    2.20    1.70
  -3 -10   1    5.40    1.40
  -3 -10   1    3.50    1.90
  -3 -10   1    7.50    1.70
   2  10  -1   17.30    2.40
   2  10  -1   15.80    2.40
  -2 -10   1   15.30    2.10
  -2 -10   1   18.70    2.10
  -2 -10   1   24.50    2.60
   1  10  -1    1.20    1.30
   1  10  -1    0.10    1.50
  -1 -10   1   -0.40    1.10
  -1 -10   1   -1.40    1.40
  -1 -10   1   -0.50    1.30
   0  10  -1   84.49    4.20
   0  10  -1   86.19    4.10
   0 -10   1   84.09    3.70
   0 -10   1   84.59    3.90
   0 -10   1   84.09    4.10
  -1  10  -1   58.59    3.50
  -1  10  -1   62.19    3.60
   1 -10   1   61.79    3.10
   1 -10   1   61.99    3.00
   1 -10   1   59.29    3.50
   1 -10   1   61.99    3.40
  -2  10  -1    1.90    1.50
  -2  10  -1    3.50    1.70
   2 -10   1    3.80    1.50
   2 -10   1    3.20    0.70
   2 -10   1    2.90    0.60
   2 -10   1    3.30    1.50
   2 -10   1    2.30    1.00
   2 -10   1    2.20    1.20
  -3  10  -1   -0.10    1.60
  -3  10  -1    0.60    1.40
   3 -10   1    1.70    1.30
   3 -10   1    0.90    0.90
   3 -10   1   -0.10    0.80
   3 -10   1    0.30    1.50
   3 -10   1    0.30    2.40
   3 -10   1   -1.10    1.00
   4 -10   1   23.50    2.90
   4 -10   1   25.80    2.20
   4 -10   1   24.30    3.10
   4 -10   1   24.60    2.00
   4 -10   1   23.80    2.70
   4 -10   1   28.70    2.60
   5 -10   1    3.70    1.70
   5 -10   1    1.00    1.20
   5 -10   1    3.80    1.50
   5 -10   1    5.20    2.10
   5 -10   1    2.90    1.30
   5 -10   1    1.10    1.30
   6 -10   1   23.60    2.90
   6 -10   1   27.90    3.10
   6 -10   1   25.00    2.70
   6 -10   1   29.50    3.60
   6 -10   1   30.20    2.80
   6 -10   1   27.40    3.00
   7 -10   1    4.90    2.10
   7 -10   1    6.70    2.30
   7 -10   1    6.30    2.00
   7 -10   1    5.70    1.90
   7 -10   1    6.80    1.90
   7 -10   1    4.00    1.90
   7 -10   1    3.70    2.50
   7 -10   1    1.60    2.30
   8 -10   1   25.80    3.80
   8 -10   1   28.80    3.60
   8 -10   1   26.00    3.30
   8 -10   1   24.80    2.90
   8 -10   1   27.40    3.10
   8 -10   1   28.10    3.40
   8 -10   1   27.30    3.30
   8 -10   1   24.20    3.00
  10   9  -1    7.20    2.90
  10   9  -1    2.20    2.50
 -10  -9   1    3.40    2.90
 -10  -9   1    3.90    1.70
   9   9  -1    0.30    2.40
   9   9  -1    4.20    2.50
   9   9  -1   -0.90    2.70
  -9  -9   1    3.10    1.50
  -9  -9   1    5.40    2.40
  -9  -9   1   -0.60    2.30
   8   9  -1   -0.20    1.90
   8   9  -1   -0.20    1.60
   8   9  -1    3.10    2.40
  -8  -9   1    0.20    2.10
  -8  -9   1    0.70    1.20
  -8  -9   1    0.30    1.80
   7   9  -1   31.60    3.90
   7   9  -1   29.50    2.70
   7   9  -1   38.70    3.50
  -7  -9   1   30.60    2.50
  -7  -9   1   34.90    3.50
   6   9  -1    3.90    1.90
   6   9  -1    4.70    1.30
   6   9  -1    4.30    1.80
  -6  -9   1    4.40    1.30
  -6  -9   1    3.50    1.70
   5   9  -1   -1.40    1.50
   5   9  -1    0.10    0.90
   5   9  -1    0.40    1.50
  -5  -9   1   -1.70    1.40
  -5  -9   1    0.10    1.50
  -5  -9   1   -0.20    1.00
   4   9  -1   26.00    1.50
   4   9  -1   23.00    2.60
   4   9  -1   26.10    2.90
  -4  -9   1   23.70    2.60
  -4  -9   1   24.80    2.70
  -4  -9   1   22.80    2.20
   3   9  -1   44.00    3.00
   3   9  -1   42.60    1.50
   3   9  -1   49.30    3.20
  -3  -9   1   42.40    3.10
  -3  -9   1   48.30    3.10
  -3  -9   1   42.60    2.50
   2   9  -1   23.30    2.50
   2   9  -1   26.60    2.30
  -2  -9   1   23.10    2.30
  -2  -9   1   28.30    2.60
  -2  -9   1   23.30    2.10
   1   9  -1   14.20    2.00
   1   9  -1   12.70    2.80
  -1  -9   1   15.90    1.90
  -1  -9   1   13.90    1.90
  -1  -9   1   13.80    1.80
   0   9  -1  159.48    5.60
   0   9  -1  139.29    7.10
   0  -9   1  164.08    5.60
   0  -9   1  166.78    5.30
   0  -9   1  169.78    5.60
  -1   9  -1    1.30    1.10
  -1   9  -1   -1.10    1.90
   1  -9   1    0.80    1.20
   1  -9   1    0.40    0.40
   1  -9   1    0.30    0.50
   1  -9   1    1.10    0.80
   1  -9   1    0.60    1.10
   1  -9   1    0.60    1.10
  -2   9  -1  141.39    5.10
  -2   9  -1  133.79    5.10
   2  -9   1  139.79    4.70
   2  -9   1  143.99    5.20
   2  -9   1  137.29    4.70
   2  -9   1  136.39    3.60
   2  -9   1  137.89    5.10
   2  -9   1  137.29    3.60
  -3   9  -1   10.10    1.90
  -3   9  -1    9.40    1.70
   3  -9   1   11.50    1.70
   3  -9   1    5.80    1.60
   3  -9   1   10.30    1.40
   3  -9   1    9.20    1.40
   3  -9   1   10.10    1.40
   3  -9   1   10.30    1.40
   4  -9   1   -0.50    1.20
   4  -9   1   -1.40    1.40
   4  -9   1   -0.40    0.90
   4  -9   1    0.00    1.20
   4  -9   1   -0.10    0.90
   4  -9   1   -0.50    0.80
   5  -9   1   26.50    2.30
   5  -9   1   18.00    2.00
   5  -9   1   26.50    2.20
   5  -9   1   25.10    3.20
   5  -9   1   24.80    2.40
   5  -9   1   26.50    2.60
   6  -9   1   12.20    1.60
   6  -9   1   12.60    1.90
   6  -9   1   18.00    2.40
   6  -9   1   14.30    2.00
   6  -9   1   12.40    2.10
   6  -9   1   12.30    1.90
   7  -9   1   -0.20    1.40
   7  -9   1    0.40    1.80
   7  -9   1    1.70    1.50
   7  -9   1   -1.60    1.40
   7  -9   1   -0.10    1.90
   7  -9   1    2.50    1.80
   7  -9   1   -1.60    1.60
   7  -9   1   -2.80    1.70
   8  -9   1   -2.50    1.50
   8  -9   1    0.10    1.70
   8  -9   1   -1.20    1.50
   8  -9   1    3.10    2.00
   8  -9   1    0.00    2.10
   8  -9   1    0.30    1.80
   8  -9   1   -0.50    2.20
   8  -9   1    1.20    2.30
   9  -9   1   42.20    4.60
   9  -9   1   44.30    4.80
   9  -9   1   42.30    4.70
   9  -9   1   40.80    3.80
   9  -9   1   38.10    3.80
   9  -9   1   38.60    4.70
   9  -9   1   38.10    3.60
   9  -9   1   45.00    4.00
  11   8  -1   40.40    4.80
  11   8  -1   31.30    3.80
 -11  -8   1   40.00    4.90
  10   8  -1    1.70    2.30
  10   8  -1    3.70    2.30
 -10  -8   1    0.90    1.30
 -10  -8   1    3.00    2.10
 -10  -8   1    3.70    2.60
   9   8  -1   -1.40    2.30
   9   8  -1   -1.30    2.00
   9   8  -1    5.80    2.30
  -9  -8   1    2.20    1.80
  -9  -8   1    6.40    2.40
  -9  -8   1    1.50    1.20
   8   8  -1   33.00    3.30
   8   8  -1   31.60    3.70
   8   8  -1   37.40    3.10
  -8  -8   1   35.80    3.60
  -8  -8   1   33.90    2.40
  -8  -8   1   29.90    3.00
   7   8  -1    3.60    1.70
   7   8  -1   -0.40    1.10
   7   8  -1    0.50    1.80
  -7  -8   1    0.00    1.40
  -7  -8   1   -0.20    1.00
  -7  -8   1    2.20    1.50
   6   8  -1   16.30    1.90
   6   8  -1   20.60    2.50
   6   8  -1   18.80    2.50
  -6  -8   1   20.40    2.70
  -6  -8   1   20.20    1.90
   5   8  -1    2.50    1.30
   5   8  -1    1.60    1.30
   5   8  -1    1.80    0.80
  -5  -8   1    5.60    1.50
  -5  -8   1    2.70    0.90
  -5  -8   1    2.50    1.50
   4   8  -1    0.10    1.10
   4   8  -1   -0.30    1.10
   4   8  -1    1.00    0.70
  -4  -8   1    0.90    0.90
  -4  -8   1    0.40    1.20
  -4  -8   1    0.80    1.20
   3   8  -1    3.80    2.20
   3   8  -1    6.80    1.60
   3   8  -1    6.40    0.70
  -3  -8   1    5.40    1.50
  -3  -8   1    5.90    1.40
  -3  -8   1    4.80    1.00
   2   8  -1  210.68    6.50
   2   8  -1  201.48    4.70
   2   8  -1  212.28    6.60
  -2  -8   1  209.58    5.90
  -2  -8   1  215.48    6.50
  -2  -8   1  202.98    6.50
   1   8  -1   13.10    1.80
   1   8  -1   16.60    1.90
  -1  -8   1   10.90    1.60
  -1  -8   1   11.80    1.60
  -1  -8   1   12.60    1.40
   0   8  -1    8.90    1.40
   0   8  -1    7.50    1.40
   0  -8   1    7.00    1.20
   0  -8   1    4.00    1.10
   0  -8   1    7.40    1.40
  -1   8  -1   -0.30    0.90
  -1   8  -1    0.40    1.00
   1  -8   1    0.70    0.40
   1  -8   1    0.40    0.80
   1  -8   1    0.60    0.40
   1  -8   1    1.60    0.90
   1  -8   1   -0.10    1.00
  -2   8  -1  150.88    5.10
  -2   8  -1  151.58    5.10
   2  -8   1  148.09    3.90
   2  -8   1  150.88    5.10
   2  -8   1  147.59    5.10
   2  -8   1  148.89    3.90
   2  -8   1  155.98    4.90
   2  -8   1  150.18    4.70
  -3   8  -1  141.39    5.00
  -3   8  -1  146.19    5.10
   3  -8   1  143.69    4.70
   3  -8   1  152.68    4.70
   3  -8   1  149.69    5.10
   3  -8   1  150.88    5.10
   3  -8   1  143.49    4.10
   3  -8   1  144.39    4.10
   4  -8   1   64.39    2.80
   4  -8   1   67.79    2.70
   4  -8   1   60.99    3.00
   4  -8   1   60.79    3.80
   4  -8   1   58.59    3.30
   4  -8   1   65.89    2.70
   5  -8   1  133.59    4.80
   5  -8   1  116.19    4.50
   5  -8   1  134.99    5.10
   5  -8   1  132.39    4.40
   5  -8   1  129.69    4.40
   5  -8   1  128.99    4.40
   6  -8   1    2.30    1.00
   6  -8   1    2.30    1.30
   6  -8   1    1.00    1.30
   6  -8   1    1.80    1.60
   6  -8   1    2.10    1.20
   6  -8   1    2.00    1.20
   6  -8   1    1.80    1.50
   7  -8   1    1.20    1.60
   7  -8   1    1.70    1.70
   7  -8   1   -1.40    1.10
   7  -8   1    1.10    1.40
   7  -8   1   -0.90    1.10
   7  -8   1    0.80    1.80
   7  -8   1   -0.10    1.20
   7  -8   1    0.90    1.30
   8  -8   1    2.80    1.40
   8  -8   1    2.70    1.90
   8  -8   1    5.00    2.60
   8  -8   1    1.40    1.90
   8  -8   1    4.80    2.20
   8  -8   1    0.60    1.60
   8  -8   1    3.60    2.00
   8  -8   1    1.80    1.50
   9  -8   1   -0.70    2.20
   9  -8   1    3.60    1.70
   9  -8   1    0.80    1.80
   9  -8   1    2.60    2.50
   9  -8   1    4.10    2.20
   9  -8   1    2.40    1.70
   9  -8   1    2.30    2.10
   9  -8   1    3.10    1.80
  10  -8   1    4.30    2.00
  10  -8   1    4.60    2.80
  10  -8   1    7.20    2.80
  10  -8   1    2.60    2.30
  10  -8   1    5.10    2.10
  10  -8   1    3.90    3.00
  10  -8   1    0.70    2.80
  10  -8   1    3.70    2.00
  11   7  -1   10.20    2.90
  11   7  -1   15.90    3.10
 -11  -7   1   14.70    1.90
 -11  -7   1   13.50    2.60
 -11  -7   1   13.70    3.20
  10   7  -1   33.80    4.30
  10   7  -1   40.90    3.90
  10   7  -1   31.80    3.70
 -10  -7   1   40.90    4.10
 -10  -7   1   30.80    3.40
 -10  -7   1   40.60    2.30
   9   7  -1    4.00    2.10
   9   7  -1    0.80    1.80
   9   7  -1    6.10    3.30
  -9  -7   1    1.50    1.00
  -9  -7   1    2.80    1.70
  -9  -7   1    2.10    2.00
   8   7  -1   27.90    3.00
   8   7  -1   27.70    2.70
   8   7  -1   28.90    3.00
  -8  -7   1   29.10    3.10
  -8  -7   1   26.30    2.60
  -8  -7   1   28.20    2.00
   7   7  -1    3.50    1.50
   7   7  -1    1.80    1.20
   7   7  -1   -0.20    1.50
  -7  -7   1    1.90    1.20
  -7  -7   1    2.50    1.40
  -7  -7   1    2.20    0.90
   6   7  -1   75.99    3.80
   6   7  -1   76.29    3.20
   6   7  -1   81.89    4.00
  -6  -7   1   79.39    2.90
  -6  -7   1   76.69    3.90
   5   7  -1    0.00    1.20
   5   7  -1    0.30    0.70
   5   7  -1    0.70    1.00
  -5  -7   1   -0.60    0.70
  -5  -7   1    0.90    1.20
  -5  -7   1    2.00    1.10
   4   7  -1  104.79    4.20
   4   7  -1  111.89    4.30
   4   7  -1  105.29    3.20
  -4  -7   1  108.49    4.30
  -4  -7   1  108.49    4.20
  -4  -7   1  102.19    3.20
  -4  -7   1  104.99    3.50
   3   7  -1   54.89    2.80
   3   7  -1   60.49    3.00
   3   7  -1   57.09    1.90
  -3  -7   1   54.89    2.40
  -3  -7   1   43.30    3.50
  -3  -7   1   54.39    1.90
  -3  -7   1   53.39    2.90
   2   7  -1   23.00    0.90
   2   7  -1   24.60    2.00
   2   7  -1   19.70    1.90
  -2  -7   1   19.20    1.80
  -2  -7   1   23.50    1.60
  -2  -7   1   22.60    1.00
  -2  -7   1   25.10    2.00
   1   7  -1    1.90    0.90
   1   7  -1    1.20    0.90
  -1  -7   1    1.10    0.70
  -1  -7   1    1.20    0.90
  -1  -7   1    1.30    0.70
   0   7  -1  122.49    4.30
   0   7  -1  126.69    4.20
   0  -7   1  123.19    2.80
   0  -7   1  128.29    4.00
   0  -7   1  126.89    4.30
   0  -7   1  120.09    4.20
  -1   7  -1   62.29    2.80
  -1   7  -1   64.79    2.90
   1  -7   1   60.69    2.80
   1  -7   1   59.69    2.60
   1  -7   1   61.29    1.80
   1  -7   1   59.59    1.80
   1  -7   1   61.09    2.70
  -2   7  -1    1.50    0.90
  -2   7  -1    2.50    0.90
   2  -7   1    2.60    0.90
   2  -7   1    2.50    0.80
   2  -7   1    2.60    0.60
   2  -7   1    2.60    0.60
   2  -7   1    3.50    1.10
   2  -7   1    3.10    0.80
  -3   7  -1   65.19    3.00
  -3   7  -1   65.79    3.00
   3  -7   1   65.99    2.80
   3  -7   1   66.29    2.40
   3  -7   1   54.29    2.80
   3  -7   1   67.99    2.40
   3  -7   1   63.29    3.00
   3  -7   1   66.59    3.00
   4  -7   1    1.70    0.80
   4  -7   1    2.60    1.20
   4  -7   1    1.40    0.70
   4  -7   1    4.00    1.00
   4  -7   1    2.50    1.00
   4  -7   1    3.20    0.90
   5  -7   1   31.60    2.30
   5  -7   1   30.70    2.10
   5  -7   1   28.70    1.90
   5  -7   1   25.80    2.10
   5  -7   1   37.20    2.20
   5  -7   1   29.60    2.40
   6  -7   1    3.70    1.40
   6  -7   1    5.50    1.30
   6  -7   1    7.40    1.30
   6  -7   1    4.40    1.30
   6  -7   1    6.10    1.20
   6  -7   1    3.50    1.20
   6  -7   1    4.30    1.80
   7  -7   1   21.00    3.70
   7  -7   1   33.80    2.20
   7  -7   1   30.10    2.40
   7  -7   1   27.90    2.70
   7  -7   1   27.30    2.70
   7  -7   1   32.40    2.80
   7  -7   1   30.50    2.80
   7  -7   1   28.70    2.20
   8  -7   1   -0.80    1.20
   8  -7   1    0.70    1.80
   8  -7   1    1.00    1.80
   8  -7   1   -1.30    1.30
   8  -7   1    1.20    1.20
   8  -7   1    0.60    1.60
   8  -7   1    2.20    1.20
   8  -7   1   -0.30    1.60
   9  -7   1    9.90    2.20
   9  -7   1   11.40    1.70
   9  -7   1   15.70    2.80
   9  -7   1    9.50    2.30
   9  -7   1   16.90    2.70
   9  -7   1   11.40    1.90
   9  -7   1   10.00    1.80
   9  -7   1   15.30    2.00
  10  -7   1   19.00    3.20
  10  -7   1   20.60    2.50
  10  -7   1   20.20    2.30
  10  -7   1   25.60    3.40
  10  -7   1   21.30    3.10
  10  -7   1   22.00    2.40
  10  -7   1   23.40    3.20
  10  -7   1   28.90    3.00
  11  -7   1   13.10    3.40
  11  -7   1   17.80    2.60
  11  -7   1   11.50    2.30
  11  -7   1   12.40    2.40
  11  -7   1   11.80    3.20
  11  -7   1   11.50    2.20
  11  -7   1   15.40    3.30
  12   6  -1    3.40    2.70
  12   6  -1   -3.50    2.80
 -12  -6   1    2.50    2.70
 -12  -6   1   -1.80    2.30
  11   6  -1    1.10    2.30
  11   6  -1    2.90    2.20
 -11  -6   1    2.60    0.90
 -11  -6   1    6.00    2.10
 -11  -6   1    1.40    2.30
  10   6  -1   45.20    3.90
  10   6  -1   43.90    3.60
  10   6  -1   51.79    4.00
 -10  -6   1   48.90    3.50
 -10  -6   1   43.00    2.10
 -10  -6   1   50.89    4.10
   9   6  -1    9.20    2.00
   9   6  -1   12.30    2.30
   9   6  -1    5.40    3.70
  -9  -6   1    8.90    1.10
  -9  -6   1    9.30    1.80
  -9  -6   1   13.50    2.40
   8   6  -1    0.10    1.40
   8   6  -1    2.90    1.40
   8   6  -1    3.20    1.60
  -8  -6   1    0.20    1.20
  -8  -6   1    3.60    1.40
  -8  -6   1    0.70    0.80
   7   6  -1   95.59    4.10
   7   6  -1   95.49    3.80
   7   6  -1   95.49    4.40
  -7  -6   1   92.89    3.10
  -7  -6   1   98.39    4.00
  -7  -6   1   94.29    4.20
   6   6  -1    2.30    0.90
   6   6  -1    2.90    1.30
   6   6  -1    2.10    1.20
  -6  -6   1    1.30    0.70
  -6  -6   1    1.70    1.10
  -6  -6   1    1.40    0.90
   5   6  -1    9.20    1.20
   5   6  -1   11.70    1.70
   5   6  -1    8.20    1.50
  -5  -6   1   13.80    2.00
  -5  -6   1    8.60    1.90
  -5  -6   1    8.60    1.50
  -5  -6   1    8.40    1.00
   4   6  -1    1.70    0.90
   4   6  -1    3.00    0.70
   4   6  -1    2.50    1.10
  -4  -6   1    1.90    0.70
  -4  -6   1    1.70    1.00
  -4  -6   1    3.70    0.70
  -4  -6   1    2.30    1.10
   3   6  -1    8.40    0.90
   3   6  -1    7.40    1.20
   3   6  -1    8.10    1.40
  -3  -6   1    8.10    0.90
  -3  -6   1    7.30    1.20
  -3  -6   1    8.50    1.30
  -3  -6   1    7.00    0.90
   2   6  -1    1.40    0.90
   2   6  -1    2.30    0.40
   2   6  -1    1.60    0.80
  -2  -6   1    2.60    0.90
  -2  -6   1    2.10    0.70
  -2  -6   1    2.00    0.40
  -2  -6   1    2.80    1.00
   1   6  -1  313.27    8.00
   1   6  -1  302.07    8.00
  -1  -6   1  303.37    6.60
  -1  -6   1  315.77    7.60
  -1  -6   1  304.17    7.90
  -1  -6   1  298.07    8.00
   0   6  -1   47.00    2.20
   0   6  -1   45.00    2.20
   0  -6   1   44.90    2.20
   0  -6   1   43.30    2.20
   0  -6   1   43.10    1.20
   0  -6   1   42.60    2.00
  -1   6  -1   53.09    2.30
  -1   6  -1   47.80    2.30
   1  -6   1   44.80    2.10
   1  -6   1   49.40    1.50
   1  -6   1   48.10    1.50
   1  -6   1   46.20    2.30
   1  -6   1   48.60    2.20
  -2   6  -1   91.19    3.30
  -2   6  -1   86.39    3.20
   2  -6   1   88.59    3.00
   2  -6   1   81.99    3.20
   2  -6   1   86.49    2.60
   2  -6   1   89.39    2.60
   2  -6   1   88.79    3.00
   2  -6   1   88.59    3.20
  -3   6  -1  215.18    6.10
   3  -6   1  217.98    6.30
   3  -6   1  223.68    5.70
   3  -6   1  223.28    6.00
   3  -6   1  222.58    6.20
   3  -6   1  222.18    5.60
   3  -6   1  224.68    5.90
   4  -6   1    0.60    0.70
   4  -6   1    2.00    1.00
   4  -6   1    2.00    0.80
   4  -6   1    0.50    0.70
   4  -6   1    1.20    0.60
   5  -6   1   60.69    2.70
   5  -6   1   63.09    2.60
   5  -6   1   58.09    2.60
   5  -6   1   58.29    3.00
   6  -6   1   16.90    1.90
   6  -6   1   16.60    2.00
   6  -6   1   12.60    1.70
   6  -6   1   13.90    1.50
   6  -6   1   11.70    1.50
   6  -6   1   12.60    1.80
   6  -6   1   12.70    1.80
   7  -6   1   56.59    3.30
   7  -6   1   60.19    3.40
   7  -6   1   55.49    3.20
   7  -6   1   57.59    2.80
   7  -6   1   57.99    2.70
   7  -6   1   57.59    3.40
   7  -6   1   57.89    2.70
   8  -6   1   54.09    3.00
   8  -6   1   56.79    3.50
   8  -6   1   58.19    2.90
   8  -6   1   57.19    3.70
   8  -6   1   60.69    3.60
   8  -6   1   55.99    2.80
   8  -6   1   56.19    3.60
   8  -6   1   56.39    2.90
   9  -6   1    4.00    1.90
   9  -6   1   -0.30    1.70
   9  -6   1    3.60    1.80
   9  -6   1    0.20    1.20
   9  -6   1   -0.20    1.20
   9  -6   1    0.10    1.70
   9  -6   1    1.60    1.20
   9  -6   1    0.40    1.30
  10  -6   1    2.70    1.50
  10  -6   1   -1.10    2.10
  10  -6   1    3.50    1.70
  10  -6   1    0.10    1.30
  10  -6   1    4.50    2.10
  10  -6   1    2.60    1.60
  10  -6   1    0.70    2.20
  10  -6   1    3.40    2.20
  11  -6   1   -1.50    1.70
  11  -6   1    1.60    3.30
  11  -6   1    0.70    1.80
  11  -6   1    4.40    1.80
  11  -6   1    6.80    2.90
  11  -6   1    2.20    2.80
  11  -6   1    7.60    2.80
  11  -6   1   -2.10    2.40
  12  -6   1   20.30    3.90
  12  -6   1   13.00    3.70
  12  -6   1   12.80    2.40
  12  -6   1   15.30    2.40
  12  -6   1   12.90    2.70
  12  -6   1   17.40    2.70
  12   5  -1   28.40    3.50
  12   5  -1   28.70    3.40
 -12  -5   1   25.80    3.10
 -12  -5   1   37.20    4.30
  11   5  -1   13.50    2.50
  11   5  -1    9.80    2.30
  11   5  -1    8.40    2.50
 -11  -5   1    6.40    1.90
 -11  -5   1   10.50    2.30
 -11  -5   1    7.80    1.00
  10   5  -1    2.40    1.80
  10   5  -1    4.60    1.90
  10   5  -1    6.10    2.00
 -10  -5   1    2.30    0.70
 -10  -5   1    2.70    1.70
 -10  -5   1    1.50    1.80
   9   5  -1    0.90    1.80
   9   5  -1   -0.10    1.60
   9   5  -1    2.00    2.10
  -9  -5   1    1.60    1.60
  -9  -5   1    1.20    0.70
  -9  -5   1    1.00    1.20
   8   5  -1   13.70    1.20
   8   5  -1   14.00    1.90
   8   5  -1   18.90    2.30
   8   5  -1   17.30    2.20
  -8  -5   1   13.00    2.00
  -8  -5   1   12.70    1.20
  -8  -5   1   14.10    1.90
   7   5  -1   16.10    2.10
   7   5  -1   15.20    2.00
   7   5  -1   15.70    2.00
   7   5  -1   14.30    1.20
  -7  -5   1   19.30    1.90
  -7  -5   1   16.70    2.20
  -7  -5   1   18.50    1.30
   6   5  -1  121.59    4.00
   6   5  -1  112.99    4.30
   6   5  -1  114.29    3.30
  -6  -5   1  113.49    3.30
  -6  -5   1  119.39    4.10
  -6  -5   1  117.09    4.50
   5   5  -1  227.88    6.70
   5   5  -1  230.68    6.60
   5   5  -1  225.58    5.60
   5   5  -1  226.68    6.10
  -5  -5   1  222.48    6.70
  -5  -5   1  230.48    5.70
  -5  -5   1  231.98    6.70
   4   5  -1    8.30    1.30
   4   5  -1    7.20    1.20
   4   5  -1    7.80    0.90
   4   5  -1    8.40    1.00
  -4  -5   1    7.70    1.00
  -4  -5   1   11.80    1.50
  -4  -5   1    9.10    1.00
  -4  -5   1    8.80    1.30
   3   5  -1  172.28    5.10
   3   5  -1  173.38    5.10
   3   5  -1  165.58    4.30
  -3  -5   1  167.28    5.10
  -3  -5   1  168.18    4.30
  -3  -5   1  172.68    5.10
  -3  -5   1  170.98    4.40
   2   5  -1    4.00    0.90
   2   5  -1    4.40    0.90
   2   5  -1    5.20    0.60
  -2  -5   1    3.90    0.50
  -2  -5   1    4.20    0.70
  -2  -5   1    4.80    0.90
  -2  -5   1    4.30    1.00
   1   5  -1   15.80    1.40
   1   5  -1   16.60    1.30
   1   5  -1   14.60    0.70
  -1  -5   1   15.50    1.10
  -1  -5   1   15.60    0.60
  -1  -5   1   14.90    1.30
  -1  -5   1   14.90    1.20
   0   5  -1  224.58    5.80
   0   5  -1  222.28    5.90
   0  -5   1  220.18    5.90
   0  -5   1  221.28    4.80
   0  -5   1  211.68    5.50
   0  -5   1  225.68    5.90
  -1   5  -1  185.78    5.20
  -1   5  -1  189.08    5.20
   1  -5   1  188.48    4.40
   1  -5   1  188.68    4.40
   1  -5   1  182.98    5.10
   1  -5   1  190.98    5.00
   1  -5   1  197.38    5.40
  -2   5  -1    3.30    0.80
  -2   5  -1    3.70    1.30
   2  -5   1    2.80    0.60
   2  -5   1    2.70    0.50
   2  -5   1    2.00    0.50
   2  -5   1    2.30    0.50
   2  -5   1    3.00    0.70
   2  -5   1    2.90    0.80
  -3   5  -1   24.70    1.60
   3  -5   1   23.80    1.50
   3  -5   1   24.50    1.70
   3  -5   1   28.00    1.40
   3  -5   1   26.60    1.40
   3  -5   1   25.10    1.40
   4  -5   1  339.27    8.30
   4  -5   1  342.57    8.80
   4  -5   1  334.47    8.40
   4  -5   1  333.97    8.30
   4  -5   1  347.87    8.40
   5  -5   1  115.59    3.90
   5  -5   1  119.69    4.20
   5  -5   1  116.29    3.80
   5  -5   1  113.39    3.90
   5  -5   1  119.19    3.70
   5  -5   1  115.99    4.10
   6  -5   1   45.30    2.10
   6  -5   1   48.60    2.60
   6  -5   1   48.10    2.30
   6  -5   1   46.80    2.20
   6  -5   1   45.80    2.80
   6  -5   1   51.39    2.80
   7  -5   1    0.00    0.80
   7  -5   1    0.20    1.20
   7  -5   1   -1.30    1.10
   7  -5   1   -0.30    0.80
   7  -5   1    0.90    0.90
   7  -5   1   -0.40    1.10
   8  -5   1   67.09    3.60
   8  -5   1   63.69    2.80
   8  -5   1   50.39    3.90
   8  -5   1   64.69    2.90
   8  -5   1   65.69    3.60
   8  -5   1   49.40    4.30
   9  -5   1   -0.40    1.10
   9  -5   1   -0.20    1.50
   9  -5   1   -0.50    1.60
   9  -5   1    0.00    1.60
   9  -5   1   -0.70    1.70
   9  -5   1   -0.10    1.10
   9  -5   1   -0.70    0.90
  10  -5   1   10.80    1.60
  10  -5   1   16.10    2.30
  10  -5   1   16.60    2.70
  10  -5   1   14.40    2.50
  10  -5   1   12.10    1.80
  10  -5   1   11.50    2.40
  10  -5   1   12.80    1.70
  10  -5   1   13.10    1.90
  11  -5   1    2.70    2.50
  11  -5   1    2.40    1.60
  11  -5   1    1.00    1.60
  11  -5   1    4.50    2.40
  11  -5   1   -2.30    2.40
  11  -5   1    3.70    1.40
  11  -5   1   -0.50    1.50
  11  -5   1    0.10    2.60
  12  -5   1    4.10    3.00
  12  -5   1    3.40    1.80
  12  -5   1   -0.50    2.90
  12  -5   1    0.90    1.70
  12  -5   1   -0.10    2.10
  12  -5   1    4.70    2.00
  13   4  -1   20.30    3.20
  13   4  -1   21.90    4.00
 -13  -4   1   30.80    3.90
 -13  -4   1   32.50    4.70
  12   4  -1   -0.80    2.50
  12   4  -1    1.10    2.10
 -12  -4   1   -1.00    2.20
 -12  -4   1   -0.40    1.90
  11   4  -1    8.30    2.20
  11   4  -1    4.50    2.20
  11   4  -1    7.40    2.40
 -11  -4   1    8.80    2.10
 -11  -4   1    3.80    1.70
  10   4  -1   48.20    3.60
  10   4  -1   54.49    3.80
  10   4  -1   48.40    3.80
 -10  -4   1   51.19    3.20
 -10  -4   1   49.10    1.70
 -10  -4   1   49.99    3.60
   9   4  -1   28.50    1.30
   9   4  -1   26.10    2.60
   9   4  -1   29.80    3.00
   9   4  -1   29.20    2.90
  -9  -4   1   32.90    3.00
  -9  -4   1   28.90    1.40
  -9  -4   1   28.30    2.40
   8   4  -1    3.00    1.30
   8   4  -1    2.70    1.30
   8   4  -1    3.30    0.60
   8   4  -1    4.80    1.50
  -8  -4   1    3.50    0.60
  -8  -4   1    5.10    1.20
  -8  -4   1    5.10    1.50
   7   4  -1  170.68    5.50
   7   4  -1  163.98    5.30
   7   4  -1  172.28    5.80
   7   4  -1  169.28    4.20
  -7  -4   1  161.68    4.20
  -7  -4   1  168.98    5.80
  -7  -4   1  171.08    5.30
   6   4  -1   12.30    1.70
   6   4  -1   11.00    1.40
   6   4  -1   12.40    1.70
   6   4  -1   11.40    0.90
  -6  -4   1   11.70    1.00
  -6  -4   1   10.00    1.30
  -6  -4   1    9.50    1.40
   5   4  -1   45.20    2.40
   5   4  -1   47.00    2.20
   5   4  -1   50.79    2.40
   5   4  -1   50.69    2.60
  -5  -4   1   48.90    1.70
  -5  -4   1   45.50    2.40
  -5  -4   1   48.00    2.50
  -5  -4   1   53.19    2.30
   4   4  -1   15.50    1.50
   4   4  -1   16.60    1.40
   4   4  -1   15.50    1.20
   4   4  -1   15.10    0.90
  -4  -4   1   15.30    1.50
  -4  -4   1   17.20    1.20
  -4  -4   1   15.60    1.00
  -4  -4   1   15.20    1.50
   3   4  -1  755.82   16.70
   3   4  -1  759.72   16.70
   3   4  -1  746.53   17.40
   3   4  -1  784.32   17.60
  -3  -4   1  765.72   16.70
  -3  -4   1  780.12   17.40
  -3  -4   1  771.02   16.70
  -3  -4   1  767.02   17.50
   2   4  -1   73.49    2.60
   2   4  -1   72.19    2.00
   2   4  -1   71.79    2.60
  -2  -4   1   75.39    2.70
  -2  -4   1   73.39    2.20
  -2  -4   1   71.59    2.00
  -2  -4   1   73.99    2.70
   1   4  -1   12.00    1.00
   1   4  -1   10.50    0.60
   1   4  -1   12.60    1.00
  -1  -4   1   12.10    1.10
  -1  -4   1   10.70    0.90
  -1  -4   1   11.90    1.00
  -1  -4   1   11.60    0.50
   0   4  -1   46.80    1.90
   0   4  -1   49.20    2.00
   0  -4   1   45.60    1.90
   0  -4   1   46.80    1.70
   0  -4   1   47.80    1.20
   0  -4   1   48.00    1.90
  -1   4  -1    0.60    0.50
  -1   4  -1    0.40    0.50
   1  -4   1    0.40    0.40
   1  -4   1    0.30    0.30
   1  -4   1    0.30    0.50
   1  -4   1    0.10    0.20
  -2   4  -1   97.79    3.10
  -2   4  -1   97.09    3.00
   2  -4   1   96.59    3.00
   2  -4   1   97.99    2.70
   2  -4   1   94.49    2.70
   2  -4   1   96.09    2.90
   3  -4   1   11.50    1.00
   3  -4   1   11.40    0.90
   3  -4   1    9.60    1.10
   3  -4   1    9.30    0.90
   4  -4   1  110.89    3.30
   4  -4   1  112.19    3.50
   4  -4   1  110.59    3.40
   4  -4   1  110.89    3.70
   5  -4   1   -0.20    0.70
   5  -4   1    0.90    0.70
   5  -4   1   -0.20    0.70
   5  -4   1    0.10    0.50
   5  -4   1    0.10    0.50
   5  -4   1    1.10    0.60
   6  -4   1  529.15   13.30
   6  -4   1  566.94   13.60
   6  -4   1  564.44   12.80
   6  -4   1  553.44   12.70
   6  -4   1  555.14   13.00
   7  -4   1   34.80    2.00
   7  -4   1   34.10    1.90
   7  -4   1   34.30    2.50
   7  -4   1   36.50    2.00
   7  -4   1   34.40    2.50
   8  -4   1    0.00    0.80
   8  -4   1    1.60    1.30
   8  -4   1    1.30    1.20
   8  -4   1    1.00    0.80
   8  -4   1   -0.60    0.80
   9  -4   1    3.10    1.20
   9  -4   1    3.20    1.10
   9  -4   1    4.30    1.60
   9  -4   1    1.30    1.30
   9  -4   1    2.90    1.00
  10  -4   1    8.70    1.40
  10  -4   1    8.60    2.10
  10  -4   1    8.80    1.50
  10  -4   1    8.80    2.20
  10  -4   1    9.00    1.70
  11  -4   1   13.30    1.80
  11  -4   1   10.30    1.80
  11  -4   1   11.50    2.70
  11  -4   1    9.40    2.50
  11  -4   1    9.80    1.60
  12  -4   1   11.50    2.20
  12  -4   1    8.00    2.90
  12  -4   1    9.40    2.00
  12  -4   1   12.90    1.90
  12  -4   1   12.20    1.80
  13   3  -1   -1.10    2.70
  13   3  -1    4.60    3.10
 -13  -3   1    1.30    2.10
 -13  -3   1    2.70    2.80
  12   3  -1   -2.40    2.20
  12   3  -1    3.20    3.20
  12   3  -1    4.20    2.40
 -12  -3   1    4.00    1.80
 -12  -3   1    2.70    2.10
  11   3  -1   30.00    3.40
  11   3  -1   31.70    3.30
  11   3  -1   29.80    3.30
 -11  -3   1   36.40    3.60
 -11  -3   1   31.60    2.70
  10   3  -1    2.20    1.80
  10   3  -1    1.10    1.70
  10   3  -1    2.20    0.40
  10   3  -1    4.50    1.70
 -10  -3   1    2.90    0.40
 -10  -3   1    2.70    1.20
 -10  -3   1    2.80    1.60
   9   3  -1   24.40    2.70
   9   3  -1   23.40    2.50
   9   3  -1   25.60    2.80
   9   3  -1   23.50    1.10
  -9  -3   1   23.20    1.00
  -9  -3   1   22.50    2.10
  -9  -3   1   17.40    2.40
   8   3  -1   42.50    2.80
   8   3  -1   44.90    2.80
   8   3  -1   42.90    1.50
   8   3  -1   46.10    2.90
  -8  -3   1   43.90    1.50
  -8  -3   1   46.90    3.00
  -8  -3   1   47.10    2.50
   7   3  -1  235.98    5.30
   7   3  -1  233.88    6.70
   7   3  -1  190.28    7.40
   7   3  -1  233.88    6.70
  -7  -3   1  231.58    5.40
  -7  -3   1  243.98    6.50
  -7  -3   1  236.08    7.10
   6   3  -1   19.90    1.80
   6   3  -1   19.90    0.90
   6   3  -1   17.30    1.70
   6   3  -1   16.60    1.60
  -6  -3   1   17.80    1.40
  -6  -3   1   16.80    0.90
  -6  -3   1   17.50    1.80
   5   3  -1   47.40    2.30
   5   3  -1   47.00    1.50
   5   3  -1   45.40    2.40
   5   3  -1   45.10    2.10
  -5  -3   1   45.20    1.50
  -5  -3   1   48.10    2.50
  -5  -3   1   45.60    2.40
  -5  -3   1   47.10    2.10
   4   3  -1  611.14   13.80
   4   3  -1  620.84   13.30
   4   3  -1  615.04   14.10
   4   3  -1  604.74   14.30
  -4  -3   1  607.14   14.30
  -4  -3   1  612.44   13.30
  -4  -3   1  616.64   13.80
   3   3  -1    9.00    0.80
   3   3  -1    8.60    1.00
   3   3  -1    7.30    1.00
   3   3  -1    8.60    0.60
  -3  -3   1    8.80    0.80
  -3  -3   1    9.00    0.70
  -3  -3   1    8.20    1.10
  -3  -3   1    8.20    1.10
   2   3  -1   45.50    1.90
   2   3  -1   47.00    1.50
   2   3  -1   47.20    1.50
   2   3  -1   49.10    1.90
  -2  -3   1   46.40    1.50
  -2  -3   1   47.60    1.90
  -2  -3   1   47.10    1.50
  -2  -3   1   45.50    1.90
   1   3  -1    3.20    0.70
   1   3  -1    3.00    0.60
  -1  -3   1    2.40    0.50
  -1  -3   1    2.20    0.30
  -1  -3   1    2.40    0.40
  -1  -3   1    2.90    0.70
   0   3  -1    1.90    0.50
   0   3  -1    1.80    0.50
   0  -3   1    2.10    0.40
   0  -3   1    2.20    0.50
   0  -3   1    1.80    0.20
   0  -3   1    1.80    0.50
  -1   3  -1  102.39    2.90
  -1   3  -1  103.19    3.00
   1  -3   1  104.39    2.50
   1  -3   1  105.99    2.50
   1  -3   1  106.99    2.90
   1  -3   1  100.49    3.00
  -2   3  -1   46.00    1.70
  -2   3  -1   45.50    1.80
   2  -3   1   43.80    1.50
   2  -3   1   42.20    1.60
   2  -3   1   45.80    1.60
   2  -3   1   44.40    1.80
   3  -3   1   10.50    0.90
   3  -3   1   11.50    1.10
   3  -3   1   11.10    0.80
   3  -3   1   10.50    0.80
   4  -3   1   84.59    3.10
   4  -3   1   83.09    2.50
   4  -3   1   81.69    2.50
   4  -3   1   88.29    2.90
   4  -3   1   86.59    2.60
   5  -3   1    7.10    0.90
   5  -3   1    6.60    1.00
   5  -3   1    8.80    1.40
   5  -3   1    6.10    1.00
   5  -3   1    7.60    0.90
   6  -3   1   90.89    3.50
   6  -3   1   92.59    2.90
   6  -3   1   90.29    2.90
   6  -3   1   93.69    3.60
   7  -3   1   37.20    2.50
   7  -3   1   39.40    2.50
   7  -3   1   36.20    1.80
   7  -3   1   37.80    1.80
   8  -3   1   65.79    3.40
   8  -3   1   61.89    2.60
   8  -3   1   64.39    2.50
   8  -3   1   60.69    3.30
   9  -3   1   66.89    3.70
   9  -3   1   64.19    2.60
   9  -3   1   57.99    3.40
   9  -3   1   61.69    2.80
  10  -3   1   -0.50    0.90
  10  -3   1    1.10    1.50
  10  -3   1    0.00    1.60
  10  -3   1   -0.80    1.10
  11  -3   1   27.10    3.30
  11  -3   1   28.60    2.30
  11  -3   1   31.00    3.50
  11  -3   1   30.70    2.70
  12  -3   1    3.00    1.70
  12  -3   1   -2.30    2.50
  12  -3   1   -0.40    1.40
  12  -3   1    2.80    2.40
  13  -3   1   -0.40    3.00
  13  -3   1   -0.40    2.50
  13  -3   1    0.90    1.50
  13  -3   1    2.20    1.80
  13   2  -1    3.40    2.70
  13   2  -1    0.30    2.70
 -13  -2   1   -0.50    2.50
 -13  -2   1   -4.40    2.00
  12   2  -1    1.00    2.10
  12   2  -1    2.20    2.40
  12   2  -1   -2.10    2.10
 -12  -2   1    2.50    2.10
 -12  -2   1   -2.60    1.50
  11   2  -1   18.20    2.70
  11   2  -1   19.80    3.40
  11   2  -1   17.90    2.60
 -11  -2   1   18.00    2.30
 -11  -2   1   16.80    2.60
  10   2  -1   21.90    0.90
  10   2  -1   20.90    2.60
  10   2  -1   24.90    2.70
  10   2  -1   24.10    3.00
 -10  -2   1   20.60    2.10
 -10  -2   1   21.20    2.70
   9   2  -1   47.30    3.30
   9   2  -1   44.70    3.20
   9   2  -1   43.20    3.00
   9   2  -1   43.20    1.30
  -9  -2   1   39.10    2.80
  -9  -2   1   40.30    3.10
  -9  -2   1   43.80    1.30
   8   2  -1    1.50    1.50
   8   2  -1    1.50    1.10
   8   2  -1    1.70    0.40
   8   2  -1    0.90    1.10
  -8  -2   1    1.90    0.90
  -8  -2   1    1.50    0.40
  -8  -2   1    0.80    1.10
   7   2  -1   35.40    2.30
   7   2  -1   33.70    2.20
   7   2  -1   28.70    2.40
   7   2  -1   33.00    1.10
  -7  -2   1   32.40    1.90
  -7  -2   1   33.20    1.10
  -7  -2   1   34.40    2.30
   6   2  -1  188.48    4.30
   6   2  -1  171.08    5.50
   6   2  -1  192.58    5.60
   6   2  -1  194.68    5.80
  -6  -2   1  191.58    5.30
  -6  -2   1  190.18    5.80
  -6  -2   1  195.68    4.40
   5   2  -1    8.10    1.20
   5   2  -1    9.80    1.30
   5   2  -1    9.70    0.60
   5   2  -1    9.60    1.10
  -5  -2   1    9.90    1.60
  -5  -2   1   10.00    0.60
  -5  -2   1   10.50    1.30
   4   2  -1    1.30    0.70
   4   2  -1    0.20    0.40
   4   2  -1    0.50    0.70
   4   2  -1    0.70    0.20
  -4  -2   1    0.20    0.60
  -4  -2   1    0.60    0.50
  -4  -2   1    0.30    0.50
   3   2  -1   64.09    2.10
   3   2  -1   62.59    1.60
   3   2  -1   62.19    2.30
   3   2  -1   60.69    2.20
  -3  -2   1   59.39    2.00
  -3  -2   1   62.39    1.70
  -3  -2   1   62.69    2.10
  -3  -2   1   60.29    2.30
   2   2  -1  135.79    3.30
   2   2  -1  145.39    3.50
   2   2  -1  142.39    3.90
   2   2  -1  139.79    3.80
  -2  -2   1  148.69    3.90
  -2  -2   1  145.59    3.40
  -2  -2   1  142.19    3.50
   1   2  -1   80.49    2.30
   1   2  -1   79.79    2.30
  -1  -2   1   79.59    2.30
  -1  -2   1   80.39    1.90
  -1  -2   1   80.39    2.40
  -1  -2   1   82.79    2.10
   0   2  -1   25.40    1.00
   0   2  -1   24.30    1.00
   0  -2   1   25.50    1.10
   0  -2   1   24.30    1.00
  -1   2  -1  266.47    6.30
  -1   2  -1  267.87    6.20
   1  -2   1  284.27    6.10
   1  -2   1  281.67    6.20
   1  -2   1  269.07    6.30
   1  -2   1  276.77    6.30
  -2   2  -1    1.40    0.40
   2  -2   1    2.10    0.50
   2  -2   1    1.40    0.40
   2  -2   1    1.60    0.40
   2  -2   1    1.70    0.40
  -3   2  -1    9.40    0.70
   3  -2   1    9.30    0.70
   3  -2   1    9.50    0.70
   3  -2   1    9.70    0.90
   3  -2   1    9.40    0.70
   3  -2   1    9.30    0.90
  -4   2  -1   10.70    0.80
   4  -2   1    9.60    1.00
   4  -2   1   10.70    0.80
   4  -2   1   11.50    1.10
   4  -2   1    9.30    0.70
  -5   2  -1   18.50    1.00
   5  -2   1   19.60    1.50
   5  -2   1   18.10    1.10
   5  -2   1   20.10    1.50
   5  -2   1   18.50    1.10
  -6   2  -1    2.00    0.50
   6  -2   1    0.90    0.70
   6  -2   1    2.00    0.60
   6  -2   1    1.40    0.50
   6  -2   1    1.50    0.80
  -7   2  -1  323.47    7.60
   7  -2   1  314.87    8.70
   7  -2   1  320.47    8.80
   7  -2   1  324.97    7.90
   7  -2   1  328.27    8.90
   8  -2   1    3.40    0.90
   8  -2   1    2.00    0.70
   8  -2   1    2.10    1.10
   8  -2   1    2.70    1.20
   9  -2   1   12.90    2.00
   9  -2   1   14.50    1.70
   9  -2   1   12.50    1.40
   9  -2   1   13.60    1.90
  10  -2   1    0.20    1.50
  10  -2   1    0.70    1.60
  10  -2   1   -0.60    0.90
  10  -2   1   -1.40    1.00
  11  -2   1   92.19    3.40
  11  -2   1   94.59    4.90
  11  -2   1   90.49    3.90
  11  -2   1   93.69    5.00
  12  -2   1    8.20    1.40
  12  -2   1    5.70    2.40
  12  -2   1    1.60    2.30
  12  -2   1    6.90    2.00
  13  -2   1    0.40    2.90
  13  -2   1    5.00    1.50
  13  -2   1    4.60    1.30
  13   1  -1    6.10    2.90
  13   1  -1   -1.40    2.50
 -13  -1   1    4.50    2.10
 -13  -1   1    7.90    2.90
  12   1  -1    8.30    2.30
  12   1  -1    0.60    2.40
  12   1  -1    1.20    2.10
 -12  -1   1    1.90    1.70
 -12  -1   1    6.30    2.20
  11   1  -1    2.40    2.20
  11   1  -1    3.80    1.80
  11   1  -1   -3.10    1.70
 -11  -1   1    0.40    1.30
 -11  -1   1    0.40    1.50
  10   1  -1   29.20    3.00
  10   1  -1   28.10    1.00
  10   1  -1   21.40    2.80
  10   1  -1   31.60    2.60
 -10  -1   1   29.00    2.70
 -10  -1   1   28.80    2.20
   9   1  -1    1.10    1.10
   9   1  -1   -0.70    1.30
   9   1  -1    0.70    1.30
   9   1  -1    0.40    0.40
  -9  -1   1   -0.10    1.20
  -9  -1   1    1.00    1.00
   8   1  -1    2.80    0.40
   8   1  -1    1.70    1.10
   8   1  -1    0.60    1.00
   8   1  -1    2.00    1.20
  -8  -1   1    2.50    0.40
  -8  -1   1    1.90    1.10
  -8  -1   1    1.70    0.80
   7   1  -1    0.90    0.30
   7   1  -1   -0.20    0.90
   7   1  -1    0.80    0.90
   7   1  -1    0.00    0.80
  -7  -1   1    0.30    0.70
  -7  -1   1    0.30    0.90
  -7  -1   1    0.80    0.30
   6   1  -1  213.88    6.10
   6   1  -1  220.38    4.90
   6   1  -1  222.78    5.80
   6   1  -1  212.18    6.20
  -6  -1   1  210.78    6.20
  -6  -1   1  218.98    5.70
  -6  -1   1  220.78    4.90
   5   1  -1    2.30    0.70
   5   1  -1    3.80    0.70
   5   1  -1    3.70    0.40
   5   1  -1    3.60    0.90
  -5  -1   1    2.80    0.30
  -5  -1   1    3.70    0.90
  -5  -1   1    2.70    0.60
   4   1  -1  229.78    5.00
   4   1  -1  231.48    5.90
   4   1  -1  222.78    6.00
   4   1  -1  230.88    5.70
  -4  -1   1  233.28    5.70
  -4  -1   1  228.88    5.00
  -4  -1   1  225.08    6.00
   3   1  -1  261.77    6.40
   3   1  -1  261.67    6.10
   3   1  -1  261.57    6.20
   3   1  -1  254.87    5.50
  -3  -1   1  253.07    6.30
  -3  -1   1  254.97    6.10
   2   1  -1  322.97    6.80
   2   1  -1  320.07    7.20
   2   1  -1  316.47    7.40
  -2  -1   1  311.87    7.40
  -2  -1   1  321.57    7.20
   1   1  -1   48.20    1.40
   1   1  -1   43.20    1.30
  -1   1  -1   20.30    0.70
  -1   1  -1   20.10    0.70
   1  -1   1   20.30    0.80
   1  -1   1   18.10    0.70
  -2   1  -1   10.60    0.70
  -2   1  -1   10.50    0.60
   2  -1   1   11.00    0.70
   2  -1   1   10.00    0.70
   2  -1   1   11.00    0.60
   2  -1   1    9.90    0.50
  -3   1  -1  132.69    3.60
  -3   1  -1  131.39    3.20
  -3   1  -1  131.29    3.30
   3  -1   1  136.09    3.30
   3  -1   1  131.49    3.20
   3  -1   1  135.49    3.60
   3  -1   1  132.19    3.70
  -4   1  -1  238.18    5.50
  -4   1  -1  239.58    6.20
  -4   1  -1  241.68    6.10
  -4   1  -1  234.88    5.50
   4  -1   1  231.28    6.10
   4  -1   1  232.98    5.50
   4  -1   1  237.98    5.50
   4  -1   1  244.08    6.10
  -5   1  -1   16.80    1.40
  -5   1  -1   17.30    1.40
  -5   1  -1   16.10    0.90
  -5   1  -1   14.90    0.90
   5  -1   1   15.70    1.10
   5  -1   1   14.70    1.20
   5  -1   1   17.40    1.00
   5  -1   1   16.40    1.30
  -6   1  -1    0.80    0.50
  -6   1  -1    0.10    0.40
  -6   1  -1    0.00    0.70
   6  -1   1    0.00    0.50
   6  -1   1   -0.10    0.70
   6  -1   1    0.20    0.70
   6  -1   1    0.40    0.40
  -7   1  -1   15.10    1.60
  -7   1  -1   18.70    1.10
  -7   1  -1   19.20    1.30
   7  -1   1   18.80    1.80
   7  -1   1   17.20    1.80
   7  -1   1   17.40    1.20
   7  -1   1   18.50    1.40
  -8   1  -1   18.60    2.10
  -8   1  -1   17.10    1.20
  -8   1  -1   18.70    1.40
   8  -1   1   18.10    2.00
   8  -1   1   17.00    1.60
   8  -1   1   16.40    2.00
   8  -1   1   17.80    1.30
  -9   1  -1   78.59    2.90
  -9   1  -1   73.89    2.50
  -9   1  -1   74.39    4.30
   9  -1   1   77.09    3.90
   9  -1   1   75.69    4.40
   9  -1   1   78.79    3.10
 -10   1  -1   25.50    2.70
 -10   1  -1   27.00    2.00
  10  -1   1   25.70    2.70
  10  -1   1   23.30    2.50
  10  -1   1   24.80    1.70
  10  -1   1   24.70    2.20
 -11   1  -1    5.80    2.10
 -11   1  -1    7.80    1.60
  11  -1   1    8.30    2.10
  11  -1   1    8.00    1.10
  11  -1   1    5.40    2.10
  11  -1   1   10.30    1.80
  12  -1   1   80.39    2.90
  12  -1   1   84.79    4.90
  12  -1   1   63.49    3.70
  12  -1   1   68.99    4.90
  13  -1   1    1.50    2.90
  13  -1   1   -0.80    1.10
  13   0  -1    0.40    2.60
  13   0  -1    5.40    3.20
 -13   0   1    2.60    2.10
 -13   0   1    4.70    2.70
  12   0  -1   13.40    2.50
  12   0  -1    8.50    2.20
  12   0  -1   13.20    2.50
 -12   0   1   11.20    2.40
 -12   0   1    9.70    2.10
  11   0  -1    3.40    1.70
  11   0  -1    3.50    0.50
  11   0  -1    3.30    1.70
  11   0  -1    1.70    1.50
  11   0  -1    2.90    0.60
 -11   0   1    4.40    1.90
 -11   0   1    2.00    1.30
  10   0  -1   13.10    1.80
  10   0  -1   14.30    2.20
  10   0  -1   11.00    2.00
  10   0  -1   10.70    0.90
 -10   0   1   10.90    1.90
 -10   0   1   13.70    1.90
   9   0  -1  105.89    4.50
   9   0  -1  103.39    2.70
   9   0  -1  107.19    3.90
  -9   0   1  107.09    4.60
  -9   0   1  104.39    3.80
   8   0  -1  111.09    2.80
   8   0  -1  112.79    4.30
   8   0  -1  115.89    4.40
   8   0  -1  108.59    3.80
  -8   0   1  111.89    3.70
  -8   0   1  106.79    4.40
   7   0  -1    1.30    0.40
   7   0  -1    0.70    1.00
   7   0  -1    2.00    0.90
   7   0  -1   -0.20    0.70
  -7   0   1    0.10    0.70
  -7   0   1    0.70    0.60
  -7   0   1    0.50    0.30
   6   0  -1   63.59    2.80
   6   0  -1   58.39    2.70
   6   0  -1   59.39    1.70
   6   0  -1   60.09    2.40
  -6   0   1   62.19    1.70
  -6   0   1   60.49    3.20
  -6   0   1   61.69    2.80
   5   0  -1  199.08    5.10
   5   0  -1  197.38    5.50
   5   0  -1  199.58    4.40
   5   0  -1  197.98    5.50
  -5   0   1  191.28    5.50
  -5   0   1  199.88    4.40
  -5   0   1  191.38    5.00
   4   0  -1    0.10    0.50
   4   0  -1    0.50    0.20
   4   0  -1    0.70    0.50
   4   0  -1    0.00    0.50
  -4   0   1    0.20    0.20
  -4   0   1    0.00    0.50
  -4   0   1    0.10    0.30
   3   0  -1  154.08    3.80
   3   0  -1  148.69    4.00
   3   0  -1  145.69    4.00
   3   0  -1  151.18    3.30
  -3   0   1  153.28    4.00
  -3   0   1  152.58    3.80
   2   0  -1  714.23   15.80
   2   0  -1  734.63   15.50
   2   0  -1  752.42   16.00
   2   0  -1  747.43   15.90
  -2   0   1  753.12   15.60
  -2   0   1  729.23   15.80
  -2   0   1  732.93   16.00
  -2   0  -1    3.10    0.40
  -2   0  -1    2.00    0.40
  -2   0  -1    2.50    0.40
  -2   0  -1    2.80    0.30
   2   0   1    4.00    0.40
   2   0   1    3.20    0.30
   2   0   1    2.60    0.40
   2   0   1    2.30    0.40
  -3   0  -1    3.10    0.40
  -3   0  -1    3.80    0.60
  -3   0  -1    2.50    0.30
  -3   0  -1    2.90    0.50
   3   0   1    2.40    0.50
   3   0   1    2.60    0.40
   3   0   1    3.00    0.40
   3   0   1    2.60    0.60
  -4   0  -1  125.49    3.70
  -4   0  -1  122.49    3.10
  -4   0  -1  133.29    3.80
  -4   0  -1  129.69    3.20
   4   0   1  126.59    3.30
   4   0   1  126.99    3.10
   4   0   1  123.09    3.70
   4   0   1  127.89    3.80
  -5   0  -1  173.98    5.20
  -5   0  -1  188.98    5.20
  -5   0  -1  189.18    4.60
  -5   0  -1  186.38    4.40
   5   0   1  180.78    5.20
   5   0   1  181.98    5.20
   5   0   1  184.68    4.60
   5   0   1  189.58    4.40
  -6   0  -1   56.39    1.80
  -6   0  -1   58.59    2.60
  -6   0  -1   54.29    2.50
  -6   0  -1   58.19    2.00
   6   0   1   58.19    2.10
   6   0   1   54.59    2.50
   6   0   1   55.09    2.60
   6   0   1   55.89    1.80
  -7   0  -1   63.69    3.10
  -7   0  -1   62.99    2.00
  -7   0  -1   63.79    2.40
   7   0   1   66.39    2.50
   7   0   1   67.39    3.10
   7   0   1   62.09    3.00
   7   0   1   63.49    2.10
  -8   0  -1   25.50    1.60
  -8   0  -1   31.20    2.40
  -8   0  -1   27.10    1.30
   8   0   1   30.70    1.90
   8   0   1   25.80    2.20
   8   0   1   29.50    2.30
   8   0   1   28.10    1.40
  -9   0  -1   70.99    2.30
  -9   0  -1   69.79    2.80
  -9   0  -1   69.49    3.80
   9   0   1   71.79    2.40
   9   0   1   69.69    3.00
   9   0   1   71.09    3.60
 -10   0  -1    3.90    0.80
 -10   0  -1    4.50    1.60
 -10   0  -1    4.40    1.10
  10   0   1    2.40    1.70
  10   0   1    6.00    1.70
  10   0   1    6.20    0.90
  10   0   1    3.30    1.30
 -11   0  -1   -1.90    2.30
 -11   0  -1    0.30    1.70
  11   0   1   -0.90    1.70
  11   0   1   -0.60    1.20
  11   0   1    0.10    1.60
  11   0   1   -1.30    1.60
 -12   0  -1   15.00    2.60
 -12   0  -1   15.30    2.00
  12   0   1   12.70    2.60
  12   0   1   12.20    2.70
  12   0   1   11.00    2.50
 -13   0  -1    2.00    2.70
 -13   0  -1    7.40    2.10
  13   0   1    6.30    2.70
  13   0   1   -0.70    3.90
  13   0   1    4.50    1.00
  13  -1  -1    3.30    2.20
  13  -1  -1    4.50    2.60
 -13   1   1   -0.80    2.50
 -13   1   1    1.10    1.90
  12  -1  -1   50.79    4.20
  12  -1  -1   45.60    3.60
  12  -1  -1   46.90    1.80
  12  -1  -1   54.19    4.40
  12  -1  -1   44.60    1.80
 -12   1   1   48.00    3.40
 -12   1   1   41.80    3.90
  11  -1  -1   16.60    2.50
  11  -1  -1   18.40    2.20
  11  -1  -1   20.30    1.30
  11  -1  -1   16.10    2.40
  11  -1  -1   18.90    1.30
 -11   1   1   20.80    2.70
 -11   1   1   20.90    2.40
  10  -1  -1   31.50    2.50
  10  -1  -1   29.20    2.80
  10  -1  -1   30.40    1.50
  10  -1  -1   26.80    2.60
 -10   1   1   26.20    3.60
 -10   1   1   31.90    3.00
   9  -1  -1   65.49    3.40
   9  -1  -1   62.49    3.00
   9  -1  -1   58.79    2.00
   9  -1  -1   53.89    4.90
  -9   1   1   58.89    2.70
  -9   1   1   61.99    3.40
   8  -1  -1    0.90    1.00
   8  -1  -1   -0.10    1.00
   8  -1  -1    0.50    0.50
   8  -1  -1    0.70    0.90
  -8   1   1    0.50    0.70
  -8   1   1    0.60    1.00
   7  -1  -1   99.49    3.80
   7  -1  -1   98.49    3.80
   7  -1  -1   97.99    3.30
   7  -1  -1   95.59    2.60
  -7   1   1   96.79    3.20
  -7   1   1   98.89    3.90
   6  -1  -1  479.55   11.30
   6  -1  -1  486.95   11.80
   6  -1  -1  478.85   11.80
  -6   1   1  483.65   11.60
  -6   1   1  495.95   11.90
   5  -1  -1   14.10    1.10
   5  -1  -1   14.20    1.20
   5  -1  -1   11.80    1.20
   5  -1  -1   12.70    0.70
  -5   1   1   11.20    1.20
  -5   1   1   13.60    1.00
   4  -1  -1  545.15   12.40
   4  -1  -1  566.14   12.80
   4  -1  -1  559.34   12.80
   4  -1  -1  551.34   12.00
  -4   1   1  564.04   12.80
  -4   1   1  555.84   12.30
   3  -1  -1  113.19    3.30
   3  -1  -1  118.89    3.30
   3  -1  -1  123.49    3.10
   3  -1  -1  123.49    2.80
  -3   1   1  126.49    3.10
  -3   1   1  120.79    3.40
   2  -1  -1  138.19    3.40
   2  -1  -1  135.49    3.30
  -2   1   1  137.99    3.40
  -2   1   1  136.49    3.30
  -2  -1  -1  719.63   15.20
  -2  -1  -1  693.13   14.90
  -2  -1  -1  665.53   15.00
  -2  -1  -1  679.83   15.20
   2   1   1  708.63   14.90
   2   1   1  697.73   15.20
   2   1   1  718.83   15.20
   2   1   1  724.53   15.00
  -3  -1  -1    3.20    0.60
  -3  -1  -1    3.70    0.60
  -3  -1  -1    4.40    0.50
  -3  -1  -1    3.90    0.50
   3   1   1    3.60    0.60
   3   1   1    4.50    0.70
   3   1   1    4.80    0.50
  -4  -1  -1   29.40    1.50
  -4  -1  -1   29.50    1.20
  -4  -1  -1   27.50    1.50
  -4  -1  -1   29.70    1.10
   4   1   1   29.40    1.10
   4   1   1   30.10    1.60
   4   1   1   28.80    1.40
   4   1   1   29.50    1.50
  -5  -1  -1   24.50    1.20
  -5  -1  -1   23.90    1.00
  -5  -1  -1   24.00    1.60
  -5  -1  -1   24.20    1.60
   5   1   1   24.00    1.40
   5   1   1   21.90    1.50
   5   1   1   24.60    1.00
   5   1   1   22.70    1.60
  -6  -1  -1  376.66    8.70
  -6  -1  -1  390.76   10.00
  -6  -1  -1  391.26    9.80
  -6  -1  -1  390.96    9.20
   6   1   1  388.96    9.90
   6   1   1  380.56    8.80
   6   1   1  391.36    9.80
   6   1   1  411.96    9.40
  -7  -1  -1   68.29    2.50
  -7  -1  -1   71.29    3.10
  -7  -1  -1   64.79    2.00
  -7  -1  -1   67.99    3.10
   7   1   1   69.89    2.10
   7   1   1   69.49    3.10
   7   1   1   65.89    3.00
   7   1   1   68.09    2.70
  -8  -1  -1   29.20    1.70
  -8  -1  -1   25.50    1.20
  -8  -1  -1   27.70    2.20
   8   1   1   29.60    2.30
   8   1   1   24.90    1.30
   8   1   1   20.60    2.00
   8   1   1   24.60    2.30
  -9  -1  -1   20.70    2.40
  -9  -1  -1   17.70    1.60
  -9  -1  -1   16.90    1.20
   9   1   1   18.40    1.20
   9   1   1    8.70    2.90
   9   1   1   11.10    1.80
   9   1   1   21.40    2.50
 -10  -1  -1   99.69    3.60
 -10  -1  -1   93.99    2.80
 -10  -1  -1   97.19    4.60
  10   1   1   94.89    2.80
  10   1   1   97.59    4.40
  10   1   1   94.89    4.50
  10   1   1   90.09    4.40
 -11  -1  -1   12.20    1.20
 -11  -1  -1   15.60    2.60
 -11  -1  -1   14.80    1.80
  11   1   1   13.80    1.30
  11   1   1   13.20    2.50
  11   1   1   15.10    2.40
  11   1   1   13.20    2.20
 -12  -1  -1   14.50    2.60
 -12  -1  -1   14.20    2.00
  12   1   1   18.20    2.90
  12   1   1   15.20    2.50
  12   1   1   12.90    2.70
  12   1   1   13.30    1.50
 -13  -1  -1    6.80    2.20
 -13  -1  -1   14.10    2.80
  13   1   1    6.70    1.00
  13   1   1    8.80    2.70
  13   1   1    9.40    2.80
  13  -2  -1   -0.20    2.60
  13  -2  -1    2.30    2.20
  13  -2  -1   -0.30    1.00
  12  -2  -1    3.10    0.90
  12  -2  -1    7.40    2.30
  12  -2  -1    4.40    2.40
  12  -2  -1    5.30    1.10
  12  -2  -1    3.20    2.00
  12  -2  -1    3.70    2.70
  11  -2  -1   44.20    3.80
  11  -2  -1   44.50    2.50
  11  -2  -1   46.20    3.10
  11  -2  -1   46.00    2.00
  11  -2  -1   45.60    4.00
 -11   2   1   47.00    3.80
  10  -2  -1   26.50    2.90
  10  -2  -1   34.40    3.10
  10  -2  -1   29.60    1.60
  10  -2  -1   33.30    1.70
  10  -2  -1   37.60    2.60
 -10   2   1   24.10    2.60
 -10   2   1   29.30    2.70
   9  -2  -1    1.00    1.00
   9  -2  -1   -0.80    1.30
   9  -2  -1   -0.90    0.60
   9  -2  -1   -0.40    1.10
  -9   2   1    0.00    0.80
  -9   2   1   -0.80    1.30
   8  -2  -1   13.50    1.70
   8  -2  -1   10.60    1.60
   8  -2  -1   11.70    1.10
   8  -2  -1   14.10    1.90
  -8   2   1   12.10    1.40
  -8   2   1   13.60    1.90
   7  -2  -1    5.80    0.70
   7  -2  -1    5.90    1.20
   7  -2  -1    7.30    1.10
   7  -2  -1    5.80    1.20
  -7   2   1    5.70    1.20
  -7   2   1    5.70    0.90
   6  -2  -1    1.30    0.70
   6  -2  -1    0.50    0.70
   6  -2  -1    1.30    0.60
   6  -2  -1    1.20    0.80
  -6   2   1    1.50    0.70
  -6   2   1    1.50    0.90
   5  -2  -1  177.18    4.30
   5  -2  -1  169.98    5.00
   5  -2  -1  178.18    4.60
   5  -2  -1  178.78    5.10
  -5   2   1  173.98    4.60
  -5   2   1  176.68    5.10
   4  -2  -1    5.40    0.90
   4  -2  -1    5.60    0.80
   4  -2  -1    5.20    0.70
   4  -2  -1    4.60    0.50
  -4   2   1    5.70    0.70
  -4   2   1    5.80    0.80
   3  -2  -1    0.30    0.20
   3  -2  -1    0.20    0.40
   3  -2  -1    0.40    0.40
   2  -2  -1   57.09    1.60
   2  -2  -1   53.29    1.80
   2  -2  -1   55.59    1.70
   1  -2  -1  217.18    5.00
   1  -2  -1  217.48    4.90
   1  -2  -1  219.18    5.00
   1  -2  -1  214.68    5.10
  -1   2   1  222.08    5.00
  -1   2   1  220.88    4.90
   0  -2  -1  465.25   11.00
   0  -2  -1  515.95   11.00
   0  -2  -1  540.65   11.10
   0   2   1  528.15   11.00
   0   2   1  515.45   11.00
   0   2   1  510.55   11.20
  -1  -2  -1  421.76    8.90
  -1  -2  -1  395.96    8.90
  -1  -2  -1  404.46    9.00
   1   2   1  406.66    9.00
   1   2   1  406.06    8.90
   1   2   1  415.26    8.90
   1   2   1  411.46    9.10
  -2  -2  -1 3335.07   71.19
  -2  -2  -1 3250.37   69.49
  -2  -2  -1 3186.18   70.09
  -2  -2  -1 3331.37   70.29
   2   2   1 3280.77   69.49
   2   2   1 3238.58   70.19
   2   2   1 3271.97   70.69
   2   2   1 3121.69   69.09
  -3  -2  -1 1193.28   25.30
  -3  -2  -1 1164.38   25.40
  -3  -2  -1 1162.48   25.80
  -3  -2  -1 1109.39   25.30
   3   2   1 1176.88   25.20
   3   2   1 1180.68   24.90
   3   2   1 1195.58   25.30
   3   2   1 1203.78   25.50
  -4  -2  -1  115.19    3.50
  -4  -2  -1  116.29    3.60
  -4  -2  -1  122.69    3.30
  -4  -2  -1  118.49    3.00
   4   2   1  118.59    3.60
   4   2   1  116.29    3.50
   4   2   1  120.29    3.00
   4   2   1  120.09    3.40
  -5  -2  -1   14.20    0.90
  -5  -2  -1   15.50    1.10
  -5  -2  -1   13.70    1.40
  -5  -2  -1   14.20    1.30
   5   2   1   14.30    0.80
   5   2   1   14.20    1.30
   5   2   1   12.30    1.20
   5   2   1   15.30    1.40
  -6  -2  -1  144.79    3.70
  -6  -2  -1  137.39    4.60
  -6  -2  -1  149.79    4.20
  -6  -2  -1  144.29    4.50
   6   2   1  140.89    4.50
   6   2   1  146.49    4.80
   6   2   1  145.89    4.30
  -7  -2  -1    4.10    1.10
  -7  -2  -1    3.90    0.90
  -7  -2  -1    2.80    0.60
  -7  -2  -1    3.10    1.00
   7   2   1    3.60    0.50
   7   2   1    3.10    1.00
   7   2   1    4.60    1.20
   7   2   1    3.40    1.10
  -8  -2  -1   14.80    1.00
  -8  -2  -1   17.70    2.00
  -8  -2  -1   14.70    1.80
  -8  -2  -1   15.20    1.50
   8   2   1   13.60    1.80
   8   2   1   15.90    1.00
   8   2   1   15.70    1.80
   8   2   1   15.10    2.00
  -9  -2  -1    4.80    1.10
  -9  -2  -1    4.50    0.70
   9   2   1    4.10    1.60
   9   2   1    5.60    0.70
   9   2   1    6.50    1.60
 -10  -2  -1   21.30    2.00
 -10  -2  -1   18.00    2.40
 -10  -2  -1   18.00    1.20
  10   2   1   19.00    1.30
  10   2   1   19.50    2.50
  10   2   1   20.00    2.60
  10   2   1   21.00    2.80
 -11  -2  -1    0.40    1.70
 -11  -2  -1    1.90    1.20
 -11  -2  -1    0.60    0.60
  11   2   1    1.00    1.70
  11   2   1    0.00    1.70
  11   2   1    0.90    0.70
  11   2   1   -0.30    2.00
 -12  -2  -1   16.80    2.80
 -12  -2  -1   17.60    2.30
  12   2   1   17.80    2.70
  12   2   1   13.30    1.40
  12   2   1   12.10    2.70
  12   2   1   14.30    2.50
 -13  -2  -1    1.50    2.00
 -13  -2  -1    2.50    2.70
  13   2   1    0.90    2.90
  13   2   1   -4.80    2.30
  13  -3  -1    2.90    3.00
  13  -3  -1    5.60    2.40
  13  -3  -1    5.00    1.40
  12  -3  -1    5.00    2.50
  12  -3  -1    1.00    2.20
  12  -3  -1   -0.20    1.90
  12  -3  -1   -2.00    2.60
  12  -3  -1    1.40    1.10
  12  -3  -1   -0.10    1.10
  11  -3  -1   47.60    4.00
  11  -3  -1   48.00    3.20
  11  -3  -1   49.90    2.40
  11  -3  -1   52.49    2.40
  11  -3  -1   46.80    3.90
  11  -3  -1   56.39    4.20
  10  -3  -1   -3.80    1.60
  10  -3  -1    1.10    0.80
  10  -3  -1    0.50    0.90
  10  -3  -1    0.50    1.10
  10  -3  -1    2.80    1.50
   9  -3  -1   55.29    3.30
   9  -3  -1   57.19    3.50
   9  -3  -1   55.09    2.30
   9  -3  -1   59.29    2.90
   9  -3  -1   57.59    2.30
   8  -3  -1   12.10    1.80
   8  -3  -1    9.20    1.60
   8  -3  -1    9.40    1.00
   8  -3  -1   10.60    1.40
   7  -3  -1   -0.20    0.80
   7  -3  -1   -0.30    0.90
   7  -3  -1    0.50    0.60
   7  -3  -1    1.00    0.80
   6  -3  -1   -0.30    0.40
   6  -3  -1    1.00    0.80
   6  -3  -1   -0.20    0.70
   6  -3  -1    0.00    0.60
   5  -3  -1    9.60    1.20
   5  -3  -1   10.30    0.90
   5  -3  -1   11.20    1.20
   5  -3  -1    9.40    1.00
   4  -3  -1    0.80    0.60
   4  -3  -1    0.30    0.30
   4  -3  -1    1.00    0.50
   4  -3  -1    0.50    0.40
   4  -3  -1    0.80    0.60
   3  -3  -1    0.20    0.40
   3  -3  -1    0.60    0.50
   3  -3  -1    0.30    0.30
   3  -3  -1   -0.10    0.30
   2  -3  -1   15.60    1.00
   2  -3  -1   14.40    0.90
   2  -3  -1   15.20    0.90
   2  -3  -1   15.10    0.90
   1  -3  -1  345.47    7.80
   1  -3  -1  324.17    7.60
   1  -3  -1  337.27    7.50
   1  -3  -1  338.87    7.60
  -1   3   1  342.27    7.60
  -1   3   1  328.47    7.50
  -1   3   1  340.57    7.80
   0  -3  -1  101.19    2.70
   0  -3  -1   99.99    2.50
   0  -3  -1   99.09    2.80
   0  -3  -1   98.19    2.60
   0   3   1  100.79    2.60
   0   3   1  100.69    2.50
   0   3   1  101.99    2.70
   0   3   1  100.99    2.90
  -1  -3  -1  232.48    5.40
  -1  -3  -1  238.78    5.60
  -1  -3  -1  238.48    5.80
  -1  -3  -1  244.28    5.50
   1   3   1  226.28    5.60
   1   3   1  244.98    5.50
   1   3   1  233.08    5.40
   1   3   1  239.18    5.80
  -2  -3  -1  534.05   11.50
  -2  -3  -1  519.35   11.60
  -2  -3  -1  520.85   11.90
  -2  -3  -1  524.25   11.90
   2   3   1  526.55   11.90
   2   3   1  518.85   11.60
   2   3   1  537.95   11.50
   2   3   1  531.55   11.90
  -3  -3  -1  263.37    6.10
  -3  -3  -1  262.87    6.30
  -3  -3  -1  264.67    6.60
  -3  -3  -1  265.07    6.50
   3   3   1  253.87    6.40
   3   3   1  265.77    6.10
   3   3   1  263.97    6.30
   3   3   1  262.07    6.60
  -4  -3  -1 1468.35   30.80
  -4  -3  -1 1436.16   30.20
  -4  -3  -1 1302.07   30.80
  -4  -3  -1 1444.56   31.10
   4   3   1 1359.76   31.60
   4   3   1 1430.66   30.80
   4   3   1 1456.15   30.20
   4   3   1 1469.15   30.80
  -5  -3  -1  706.33   16.50
  -5  -3  -1  711.13   16.90
  -5  -3  -1  754.12   16.70
  -5  -3  -1  731.43   15.90
   5   3   1  748.73   16.80
   5   3   1  745.73   16.60
   5   3   1  737.63   15.90
   5   3   1  733.53   17.00
  -6  -3  -1   57.39    2.70
  -6  -3  -1   59.29    2.40
  -6  -3  -1   60.69    2.70
  -6  -3  -1   58.69    2.00
   6   3   1   59.49    2.60
   6   3   1   60.39    1.90
   6   3   1   56.09    2.60
   6   3   1   62.89    2.90
  -7  -3  -1  190.98    4.90
  -7  -3  -1  191.38    6.20
  -7  -3  -1  206.18    6.00
  -7  -3  -1  197.48    5.60
   7   3   1  194.88    4.80
   7   3   1  200.18    6.10
   7   3   1  198.98    5.80
   7   3   1  195.98    6.40
  -8  -3  -1    0.50    0.80
  -8  -3  -1    0.30    0.60
  -8  -3  -1    1.10    1.00
  -8  -3  -1    1.70    1.10
   8   3   1   -0.80    1.00
   8   3   1    0.70    0.50
   8   3   1    2.70    1.30
   8   3   1    2.70    1.10
  -9  -3  -1   43.20    2.40
  -9  -3  -1   39.70    1.70
  -9  -3  -1   46.30    3.10
   9   3   1   47.30    3.00
   9   3   1   36.00    2.70
   9   3   1   41.10    1.70
   9   3   1   33.00    4.70
 -10  -3  -1    1.60    0.70
 -10  -3  -1    1.20    1.40
 -10  -3  -1    2.30    1.30
  10   3   1    2.20    0.70
  10   3   1    0.60    1.50
  10   3   1    3.30    1.70
  10   3   1    0.20    1.50
 -11  -3  -1   25.10    1.40
 -11  -3  -1   29.90    2.70
 -11  -3  -1   30.00    3.40
  11   3   1   25.00    3.10
  11   3   1   26.30    1.50
  11   3   1   29.20    3.40
  11   3   1   30.90    3.50
 -12  -3  -1    1.10    0.60
 -12  -3  -1    1.70    2.00
 -12  -3  -1    2.20    1.70
  12   3   1    0.90    2.30
  12   3   1    1.40    0.80
  12   3   1    6.00    2.10
  12   3   1    2.40    1.90
 -13  -3  -1   -0.90    2.10
 -13  -3  -1    4.20    2.70
  13   3   1    2.50    2.40
  13   3   1    4.20    3.20
  12  -4  -1    0.90    2.40
  12  -4  -1    1.30    2.60
  12  -4  -1    2.80    1.30
  12  -4  -1   -0.60    1.80
  12  -4  -1    2.70    1.40
  11  -4  -1    3.60    2.50
  11  -4  -1    2.40    2.40
  11  -4  -1    0.20    1.50
  11  -4  -1   -0.70    1.10
  11  -4  -1   -2.10    2.00
  11  -4  -1    0.20    1.10
  10  -4  -1   11.20    2.30
  10  -4  -1   11.10    2.30
  10  -4  -1   11.30    1.40
  10  -4  -1   14.50    2.30
  10  -4  -1   11.40    1.70
  10  -4  -1   10.40    1.30
   9  -4  -1   27.10    2.70
   9  -4  -1   26.50    1.80
   9  -4  -1   28.90    1.90
   9  -4  -1   30.30    2.70
   9  -4  -1   30.90    2.90
   9  -4  -1   28.00    2.30
   8  -4  -1    6.50    1.20
   8  -4  -1    4.50    1.30
   8  -4  -1    4.40    1.30
   8  -4  -1    6.30    1.50
   8  -4  -1    5.00    0.90
   8  -4  -1    5.80    1.00
   7  -4  -1   53.49    2.80
   7  -4  -1   54.29    2.90
   7  -4  -1   56.39    2.50
   7  -4  -1   53.69    2.20
   7  -4  -1   53.49    2.20
   6  -4  -1   68.09    3.00
   6  -4  -1   64.79    2.40
   6  -4  -1   65.89    2.60
   6  -4  -1   65.39    2.30
   6  -4  -1   65.09    2.90
   6  -4  -1   63.79    3.00
   5  -4  -1   24.00    1.70
   5  -4  -1   25.50    1.70
   5  -4  -1   26.50    1.30
   5  -4  -1   23.20    1.60
   5  -4  -1   29.10    1.50
   5  -4  -1   26.80    1.40
   5  -4  -1   26.10    1.60
   4  -4  -1  172.28    4.50
   4  -4  -1  168.48    4.80
   4  -4  -1  171.78    5.30
   4  -4  -1  173.28    4.60
   4  -4  -1  170.18    5.30
   4  -4  -1  172.18    5.40
   4  -4  -1  168.28    4.80
   4  -4  -1  165.58    4.80
   3  -4  -1    3.70    0.70
   3  -4  -1    4.00    0.70
   3  -4  -1    4.30    0.60
   3  -4  -1    5.60    0.80
   2  -4  -1    9.30    0.90
   2  -4  -1    9.50    0.90
   2  -4  -1    8.60    0.80
   2  -4  -1    7.90    0.80
  -2   4   1    7.30    0.90
   1  -4  -1   22.00    1.00
   1  -4  -1   24.00    1.20
   1  -4  -1   23.00    1.30
   1  -4  -1   22.20    1.20
  -1   4   1   21.60    1.00
  -1   4   1   22.90    1.30
  -1   4   1   23.20    1.20
   0  -4  -1  537.75   12.00
   0  -4  -1  528.25   12.00
   0  -4  -1  530.05   11.70
   0  -4  -1  552.94   12.30
   0   4   1  533.65   11.70
   0   4   1  545.45   12.30
   0   4   1  549.95   12.00
   0   4   1  538.05   12.00
  -1  -4  -1   41.10    1.40
  -1  -4  -1   41.00    1.60
  -1  -4  -1   39.60    1.70
  -1  -4  -1   38.20    1.70
   1   4   1   42.70    1.60
   1   4   1   38.00    1.70
   1   4   1   41.60    1.60
   1   4   1   40.50    1.40
  -2  -4  -1  166.28    4.20
  -2  -4  -1  167.88    4.50
  -2  -4  -1  168.48    4.20
  -2  -4  -1  168.48    4.60
   2   4   1  167.98    4.20
   2   4   1  165.88    4.20
   2   4   1  168.68    4.60
   2   4   1  169.48    4.50
  -3  -4  -1  136.49    3.60
  -3  -4  -1  127.19    4.00
  -3  -4  -1  137.09    3.70
  -3  -4  -1  139.79    4.00
   3   4   1  139.69    3.60
   3   4   1  139.19    4.10
   3   4   1  131.99    3.70
   3   4   1  130.49    4.00
  -4  -4  -1  713.53   15.60
  -4  -4  -1  705.53   16.40
  -4  -4  -1  746.63   16.50
  -4  -4  -1  723.23   16.00
   4   4   1  715.63   15.60
   4   4   1  703.63   16.00
   4   4   1  696.43   16.20
   4   4   1  697.63   16.40
  -5  -4  -1   10.90    1.00
  -5  -4  -1   12.40    1.50
  -5  -4  -1   12.60    1.40
  -5  -4  -1   11.30    1.20
   5   4   1   12.30    1.40
   5   4   1   11.30    0.90
   5   4   1   10.80    1.40
   5   4   1   13.00    1.40
  -6  -4  -1   41.10    2.30
  -6  -4  -1   40.60    2.10
  -6  -4  -1   41.80    1.70
  -6  -4  -1   37.00    2.30
   6   4   1   38.60    1.60
   6   4   1   40.60    2.30
   6   4   1   41.10    2.40
   6   4   1   42.00    2.30
  -7  -4  -1  504.35   13.20
  -7  -4  -1  536.25   12.60
  -7  -4  -1  518.75   11.80
  -7  -4  -1  524.75   12.90
   7   4   1  528.35   13.30
   7   4   1  514.35   12.70
   7   4   1  528.05   11.70
   7   4   1  523.85   12.90
  -8  -4  -1    8.30    1.40
  -8  -4  -1    9.80    1.60
  -8  -4  -1    8.80    1.00
  -8  -4  -1    8.90    1.70
   8   4   1    8.70    1.10
   8   4   1    8.00    1.70
   8   4   1    8.20    1.50
   8   4   1   10.50    1.60
  -9  -4  -1    0.10    1.30
  -9  -4  -1    1.30    0.70
  -9  -4  -1   -0.80    1.30
  -9  -4  -1    2.20    1.10
   9   4   1    0.80    1.20
   9   4   1    1.00    2.30
   9   4   1    2.70    1.40
   9   4   1    0.40    0.60
 -10  -4  -1   14.70    1.90
 -10  -4  -1   12.90    1.30
 -10  -4  -1   17.60    2.30
  10   4   1   16.80    2.50
  10   4   1   14.10    2.30
  10   4   1   16.80    2.20
  10   4   1   13.90    1.40
 -11  -4  -1    7.00    2.10
 -11  -4  -1    3.00    0.80
 -11  -4  -1    3.80    1.70
  11   4   1    3.60    1.90
  11   4   1    2.00    2.00
  11   4   1    3.90    0.90
  11   4   1    2.10    2.10
 -12  -4  -1    5.80    0.90
 -12  -4  -1    5.20    2.50
 -12  -4  -1    4.70    1.90
  12   4   1   10.20    2.70
  12   4   1    9.40    2.30
  12   4   1    6.00    0.90
 -13  -4  -1   14.80    2.70
 -13  -4  -1   17.10    2.70
  13   4   1   11.10    3.40
  13   4   1   18.10    3.10
  12  -5  -1   -2.00    2.60
  12  -5  -1    2.40    1.60
  12  -5  -1   -0.80    1.40
  12  -5  -1   -0.90    2.00
  12  -5  -1   -1.50    2.00
  11  -5  -1    5.10    2.50
  11  -5  -1    2.80    2.50
  11  -5  -1    1.30    1.40
  11  -5  -1    4.20    1.80
  11  -5  -1    4.20    2.40
  11  -5  -1    2.00    1.30
  11  -5  -1    3.30    1.90
  10  -5  -1   19.90    2.40
  10  -5  -1   17.20    2.60
  10  -5  -1   12.30    1.80
  10  -5  -1   16.10    2.00
  10  -5  -1   14.90    2.00
  10  -5  -1   18.80    2.80
  10  -5  -1   16.70    2.50
   9  -5  -1    9.90    2.10
   9  -5  -1    9.50    1.30
   9  -5  -1   10.80    1.60
   9  -5  -1    8.30    1.50
   9  -5  -1    9.80    1.30
   9  -5  -1   10.00    2.00
   8  -5  -1   15.40    2.00
   8  -5  -1   18.40    2.20
   8  -5  -1   20.10    1.70
   8  -5  -1   18.30    2.30
   8  -5  -1   15.30    1.70
   8  -5  -1   18.50    1.90
   8  -5  -1   16.90    1.90
   7  -5  -1   15.10    1.40
   7  -5  -1   13.40    1.60
   7  -5  -1   12.00    1.60
   7  -5  -1   15.60    1.50
   7  -5  -1   12.50    2.90
   7  -5  -1   13.50    1.80
   7  -5  -1   13.50    1.80
   6  -5  -1   14.10    1.80
   6  -5  -1   15.90    1.70
   6  -5  -1   17.10    1.40
   6  -5  -1   13.70    1.50
   6  -5  -1   15.50    1.80
   6  -5  -1   19.00    1.90
   6  -5  -1   14.90    1.30
   6  -5  -1   15.80    1.50
   5  -5  -1    0.50    0.50
   5  -5  -1    1.70    0.70
   5  -5  -1    0.80    0.70
   5  -5  -1    1.80    0.90
   5  -5  -1    1.10    0.90
   5  -5  -1    0.80    0.70
   5  -5  -1    1.00    0.80
   5  -5  -1    1.10    0.60
   4  -5  -1  339.17    8.10
   4  -5  -1  331.77    8.10
   4  -5  -1  333.77    8.30
   4  -5  -1  336.87    8.30
   4  -5  -1  331.27    8.40
   4  -5  -1  341.87    8.40
   4  -5  -1  329.97    8.40
   3  -5  -1   28.40    1.60
   3  -5  -1   26.80    1.50
   3  -5  -1   26.70    1.50
   3  -5  -1   24.70    1.40
   2  -5  -1    1.80    0.60
   2  -5  -1    0.50    0.50
   2  -5  -1    1.20    0.60
   2  -5  -1    1.10    0.50
  -2   5   1    1.50    0.60
  -2   5   1    2.10    0.60
   1  -5  -1  123.89    3.20
   1  -5  -1  121.99    3.50
   1  -5  -1  123.89    3.50
   1  -5  -1  123.19    4.20
  -1   5   1  122.49    3.50
  -1   5   1  123.39    3.20
  -1   5   1  124.09    3.80
   0  -5  -1   49.60    2.00
   0  -5  -1   47.70    1.80
   0  -5  -1   48.90    1.60
   0  -5  -1   55.79    3.00
   0   5   1   49.60    1.90
   0   5   1   49.99    1.60
   0   5   1   48.30    2.10
   0   5   1   50.69    2.20
  -1  -5  -1  367.16    8.90
  -1  -5  -1  362.26    8.10
  -1  -5  -1  359.86    8.40
  -1  -5  -1  349.96    8.60
   1   5   1  355.46    8.00
   1   5   1  367.26    9.50
   1   5   1  359.46    8.80
   1   5   1  351.16    8.50
  -2  -5  -1  339.97    7.70
  -2  -5  -1  327.57    7.40
  -2  -5  -1  322.07    8.10
  -2  -5  -1  319.67    8.00
   2   5   1  319.07    7.40
   2   5   1  329.67    8.00
   2   5   1  309.87    8.00
   2   5   1  314.37    8.10
  -3  -5  -1  910.41   19.40
  -3  -5  -1  881.71   20.00
  -3  -5  -1  888.31   19.90
  -3  -5  -1  900.71   19.40
   3   5   1  840.32   19.70
   3   5   1  888.51   20.10
   3   5   1  872.11   19.30
   3   5   1  896.51   20.00
  -4  -5  -1    4.50    1.00
  -4  -5  -1    2.40    0.70
  -4  -5  -1    7.40    1.20
  -4  -5  -1    3.60    0.70
   4   5   1    3.80    0.80
   4   5   1    4.60    1.00
   4   5   1    3.70    0.80
   4   5   1    3.50    0.80
  -5  -5  -1  260.97    7.40
  -5  -5  -1  269.47    6.60
  -5  -5  -1  274.37    7.00
  -5  -5  -1  268.77    7.50
   5   5   1  267.37    7.50
   5   5   1  269.47    7.30
   5   5   1  263.57    7.00
  -6  -5  -1   66.69    2.40
  -6  -5  -1   70.69    3.30
  -6  -5  -1   69.59    3.00
  -6  -5  -1   56.09    2.70
   6   5   1   67.29    2.50
   6   5   1   66.79    3.10
   6   5   1   65.19    3.10
   6   5   1   67.29    2.90
  -7  -5  -1   66.99    3.10
  -7  -5  -1   63.09    2.90
  -7  -5  -1   62.39    2.30
  -7  -5  -1   63.49    3.30
   7   5   1   62.09    3.00
   7   5   1   60.49    3.00
   7   5   1   62.39    2.30
   7   5   1   57.89    3.10
  -8  -5  -1   27.70    2.80
  -8  -5  -1   28.50    1.70
  -8  -5  -1   33.90    2.80
  -8  -5  -1   27.90    2.20
   8   5   1   29.80    2.40
   8   5   1   28.60    1.60
   8   5   1   33.20    2.60
   8   5   1   31.30    2.80
  -9  -5  -1  278.17    7.90
  -9  -5  -1  282.07    8.90
  -9  -5  -1  278.87    9.00
  -9  -5  -1  269.47    6.80
   9   5   1  276.97    6.70
   9   5   1  271.97    8.70
   9   5   1  282.97    8.20
   9   5   1  257.47    9.00
 -10  -5  -1    0.70    1.30
 -10  -5  -1    0.20    0.80
 -10  -5  -1    3.30    1.80
  10   5   1    1.40    2.80
  10   5   1    0.00    1.80
  10   5   1    0.10    0.80
  10   5   1   -2.30    1.60
 -11  -5  -1   14.70    1.60
 -11  -5  -1   23.60    3.10
 -11  -5  -1   17.50    2.30
  11   5   1   20.70    3.00
  11   5   1   17.40    2.90
  11   5   1   17.90    2.50
 -12  -5  -1    7.80    1.10
 -12  -5  -1    7.40    2.20
 -12  -5  -1    7.90    2.80
  12   5   1    8.00    1.10
  12   5   1    7.20    2.60
  12   5   1   10.70    2.50
  12  -6  -1   12.90    2.30
  12  -6  -1   13.20    2.60
  12  -6  -1   16.70    2.30
  12  -6  -1   16.40    2.90
  12  -6  -1   13.60    3.40
  12  -6  -1    8.90    3.30
  11  -6  -1   26.30    3.40
  11  -6  -1   23.30    3.50
  11  -6  -1   24.50    3.30
  11  -6  -1   24.00    3.40
  11  -6  -1   26.20    2.80
  11  -6  -1   26.50    2.80
  11  -6  -1   23.20    3.30
  11  -6  -1   26.80    3.40
  10  -6  -1   21.70    2.80
  10  -6  -1   15.90    3.60
  10  -6  -1   19.50    2.40
  10  -6  -1   23.70    3.10
  10  -6  -1   20.20    2.40
  10  -6  -1   22.30    3.20
  10  -6  -1   20.20    2.80
  10  -6  -1   22.80    3.00
   9  -6  -1    8.60    2.00
   9  -6  -1    7.90    1.70
   9  -6  -1    8.20    2.00
   9  -6  -1    6.50    1.40
   9  -6  -1    7.40    2.10
   9  -6  -1    7.30    1.60
   9  -6  -1    9.10    2.20
   9  -6  -1    9.80    1.40
   8  -6  -1   26.00    2.20
   8  -6  -1   37.70    2.90
   8  -6  -1   32.20    2.40
   8  -6  -1   34.10    2.50
   8  -6  -1   30.20    3.00
   8  -6  -1   28.10    2.80
   8  -6  -1   29.90    3.00
   8  -6  -1   29.10    2.10
   7  -6  -1   13.90    1.90
   7  -6  -1   17.30    1.90
   7  -6  -1   14.50    1.90
   7  -6  -1   18.20    1.80
   7  -6  -1   14.80    2.00
   7  -6  -1   18.40    1.80
   7  -6  -1   16.50    1.80
   6  -6  -1   40.50    2.10
   6  -6  -1   40.80    2.20
   6  -6  -1   43.50    2.20
   6  -6  -1   41.80    2.60
   6  -6  -1   40.00    2.60
   6  -6  -1   44.40    2.60
   5  -6  -1   71.79    2.70
   5  -6  -1   70.89    3.10
   5  -6  -1   74.29    3.10
   5  -6  -1   71.89    3.50
   5  -6  -1   71.49    3.00
   5  -6  -1   69.29    3.10
   5  -6  -1   69.29    2.80
   4  -6  -1   -1.20    0.60
   4  -6  -1   -0.30    0.70
   4  -6  -1   -0.10    0.60
   4  -6  -1   -0.30    0.70
   4  -6  -1    0.80    0.70
   4  -6  -1    1.10    0.70
   3  -6  -1  116.49    3.90
   3  -6  -1  115.09    3.80
   3  -6  -1  114.79    3.50
   3  -6  -1  116.09    3.60
   2  -6  -1   24.50    1.60
   2  -6  -1   24.00    1.40
   2  -6  -1   27.00    1.60
   2  -6  -1   25.30    1.60
  -2   6   1   25.30    1.60
  -2   6   1   27.30    1.70
   1  -6  -1   10.20    1.10
   1  -6  -1    7.40    0.90
   1  -6  -1   10.30    1.20
   1  -6  -1    8.40    0.90
  -1   6   1   10.20    1.20
  -1   6   1    8.50    1.10
  -1   6   1    7.60    0.80
   0  -6  -1    1.10    0.50
   0  -6  -1    0.60    0.60
   0  -6  -1    0.40    0.70
   0  -6  -1    1.10    0.60
   0   6   1    0.70    0.60
   0   6   1    0.60    0.40
   0   6   1    1.10    0.60
  -1  -6  -1    9.00    0.80
  -1  -6  -1   10.30    1.20
  -1  -6  -1    8.10    1.00
  -1  -6  -1    8.60    1.10
   1   6   1    8.10    1.00
   1   6   1    8.90    0.80
   1   6   1   11.30    1.20
   1   6   1   10.50    1.20
  -2  -6  -1    0.20    0.50
  -2  -6  -1    0.20    0.60
  -2  -6  -1   -0.30    0.70
  -2  -6  -1    0.20    0.50
   2   6   1   -0.20    0.50
   2   6   1    0.50    0.50
   2   6   1   -0.30    0.70
   2   6   1   -1.20    0.50
  -3  -6  -1   30.70    2.00
  -3  -6  -1   31.90    2.00
  -3  -6  -1   32.80    1.70
   3   6   1   31.90    2.00
   3   6   1   31.70    2.00
   3   6   1   33.10    1.60
   3   6   1   33.80    1.60
  -4  -6  -1   56.99    2.20
  -4  -6  -1   53.49    2.70
  -4  -6  -1   55.09    2.60
  -4  -6  -1   59.99    2.70
   4   6   1   55.29    2.80
   4   6   1   55.19    2.70
   4   6   1   54.29    2.30
   4   6   1   54.59    2.20
  -5  -6  -1   71.79    3.30
  -5  -6  -1   72.89    2.60
  -5  -6  -1   78.49    3.30
  -5  -6  -1   76.29    2.90
   5   6   1   76.39    3.50
   5   6   1   72.89    2.90
   5   6   1   75.99    3.30
  -6  -6  -1    0.70    0.70
  -6  -6  -1    0.20    1.20
  -6  -6  -1    1.20    0.90
  -6  -6  -1    2.30    1.20
   6   6   1    1.00    0.70
   6   6   1    1.20    0.90
   6   6   1    0.60    1.00
  -7  -6  -1   95.89    3.20
  -7  -6  -1  100.49    3.90
  -7  -6  -1   98.69    3.90
  -7  -6  -1  100.19    4.40
   7   6   1   97.19    3.90
   7   6   1   97.89    4.40
   7   6   1   95.89    3.20
   7   6   1   94.99    4.10
  -8  -6  -1   23.50    2.50
  -8  -6  -1   20.50    2.40
  -8  -6  -1   23.80    2.30
  -8  -6  -1   22.40    1.70
   8   6   1   25.20    1.70
   8   6   1   24.00    2.50
   8   6   1   27.50    2.80
   8   6   1   25.10    2.50
  -9  -6  -1   10.60    1.20
  -9  -6  -1   12.80    2.00
  -9  -6  -1   11.30    2.10
  -9  -6  -1   12.30    2.10
   9   6   1    5.50    2.00
   9   6   1   12.70    2.40
   9   6   1   12.00    2.10
   9   6   1   10.30    1.20
 -10  -6  -1  208.78    6.80
 -10  -6  -1  207.98    7.70
 -10  -6  -1  196.88    5.50
  10   6   1  199.08    5.40
  10   6   1  190.48    7.20
  10   6   1  204.28    7.10
  10   6   1  210.38    7.70
 -11  -6  -1    8.00    2.20
 -11  -6  -1    7.60    2.30
 -11  -6  -1    7.20    1.30
  11   6   1    7.20    2.70
  11   6   1    7.10    1.10
  11   6   1    7.30    2.30
 -12  -6  -1    5.30    2.80
 -12  -6  -1   -0.10    2.30
  12   6   1   -2.20    2.80
  12   6   1    3.10    2.50
  11  -7  -1    3.30    1.90
  11  -7  -1    4.00    2.80
  11  -7  -1    4.30    2.80
  11  -7  -1    1.80    2.90
  11  -7  -1    2.30    2.10
  11  -7  -1   -0.10    1.70
  11  -7  -1    4.20    2.20
  11  -7  -1    2.20    2.90
  10  -7  -1   54.29    4.80
  10  -7  -1   56.99    3.90
  10  -7  -1   58.09    3.40
  10  -7  -1   66.39    4.60
  10  -7  -1   68.99    3.60
  10  -7  -1   59.19    4.60
  10  -7  -1   62.59    3.80
  10  -7  -1   51.79    4.50
   9  -7  -1   -0.30    1.60
   9  -7  -1   -1.20    1.80
   9  -7  -1   -0.40    1.90
   9  -7  -1    0.20    1.20
   9  -7  -1   -0.30    1.90
   9  -7  -1    1.70    1.90
   9  -7  -1    1.20    1.50
   9  -7  -1   -1.20    1.90
   8  -7  -1   47.10    2.90
   8  -7  -1   46.90    3.30
   8  -7  -1   49.00    2.60
   8  -7  -1   38.00    3.60
   8  -7  -1   46.20    3.10
   8  -7  -1   43.80    3.30
   8  -7  -1   45.90    2.80
   8  -7  -1   45.00    3.40
   7  -7  -1   72.99    3.20
   7  -7  -1   70.49    3.60
   7  -7  -1   68.89    3.40
   7  -7  -1   71.09    3.20
   7  -7  -1   72.69    3.70
   7  -7  -1   74.89    3.10
   7  -7  -1   75.39    3.80
   7  -7  -1   68.49    3.70
   6  -7  -1    5.20    1.20
   6  -7  -1    5.60    2.00
   6  -7  -1    6.70    1.60
   6  -7  -1    5.40    1.30
   6  -7  -1    6.50    1.10
   6  -7  -1    5.70    1.40
   6  -7  -1    5.50    1.20
   6  -7  -1    5.90    1.40
   5  -7  -1   40.30    2.40
   5  -7  -1   36.60    2.50
   5  -7  -1   37.30    2.30
   5  -7  -1   38.40    2.40
   5  -7  -1   37.90    2.10
   5  -7  -1   42.40    2.50
   5  -7  -1   40.10    2.30
   4  -7  -1   13.40    1.50
   4  -7  -1   12.40    1.60
   4  -7  -1   14.20    1.60
   4  -7  -1   15.90    1.70
   4  -7  -1   15.70    1.80
   4  -7  -1   15.10    1.70
   3  -7  -1  140.89    4.10
   3  -7  -1  138.49    4.30
   3  -7  -1  141.59    4.50
   3  -7  -1  136.69    4.60
   2  -7  -1    0.20    0.60
   2  -7  -1    0.80    0.80
   2  -7  -1    0.50    0.80
   2  -7  -1    1.40    0.80
  -2   7   1    1.00    0.70
  -2   7   1    1.40    0.80
   1  -7  -1  133.09    4.20
   1  -7  -1  130.09    4.10
   1  -7  -1  135.29    3.60
   1  -7  -1  131.99    4.40
  -1   7   1  134.49    4.20
  -1   7   1  131.59    3.50
  -1   7   1  134.59    4.50
   0  -7  -1    0.40    0.70
   0  -7  -1    0.80    0.50
   0  -7  -1    1.40    0.80
   0  -7  -1    1.10    0.70
   0   7   1    0.80    0.80
   0   7   1    0.60    0.80
   0   7   1    0.80    0.50
  -1  -7  -1    0.40    0.80
  -1  -7  -1    1.00    0.70
  -1  -7  -1    1.10    0.80
  -1  -7  -1    0.80    0.40
   1   7   1    0.00    0.80
   1   7   1    1.40    0.50
   1   7   1    0.40    0.70
  -2  -7  -1    0.80    0.50
  -2  -7  -1    1.10    0.90
  -2  -7  -1    0.80    0.70
  -2  -7  -1    1.00    0.70
   2   7   1    1.90    1.00
   2   7   1    1.00    0.70
   2   7   1    0.30    0.50
   2   7   1    0.40    0.70
  -3  -7  -1   37.60    2.00
  -3  -7  -1   35.40    2.20
  -3  -7  -1   38.10    2.40
  -3  -7  -1   36.90    1.70
   3   7   1   37.10    2.30
   3   7   1   37.00    2.20
   3   7   1   34.80    1.80
   3   7   1   36.50    1.70
  -4  -7  -1   55.79    2.90
  -4  -7  -1   55.19    2.40
  -4  -7  -1   57.89    2.30
  -4  -7  -1   54.69    3.20
   4   7   1   54.69    2.30
   4   7   1   55.49    2.90
   4   7   1   60.09    2.40
   4   7   1   61.29    3.00
  -5  -7  -1   -0.50    0.80
  -5  -7  -1    0.70    0.80
  -5  -7  -1    0.20    1.00
  -5  -7  -1    0.10    1.10
   5   7   1    0.30    0.60
   5   7   1    1.20    1.00
   5   7   1    0.40    0.80
   5   7   1   -0.10    1.20
  -6  -7  -1   26.40    2.10
  -6  -7  -1   29.40    1.90
  -6  -7  -1   32.90    2.70
  -6  -7  -1   32.30    2.70
   6   7   1   26.40    2.40
   6   7   1   31.80    2.70
   6   7   1   31.40    2.20
   6   7   1   31.70    1.90
  -7  -7  -1    6.20    1.30
  -7  -7  -1    3.10    1.60
  -7  -7  -1    5.40    1.10
  -7  -7  -1    4.60    1.20
   7   7   1    3.90    1.40
   7   7   1    6.20    1.00
   7   7   1    6.30    1.60
   7   7   1    5.50    1.60
  -8  -7  -1   29.60    2.70
  -8  -7  -1   33.00    3.10
  -8  -7  -1   26.60    2.00
  -8  -7  -1   32.70    2.60
   8   7   1   29.80    2.70
   8   7   1   32.20    2.80
   8   7   1   29.80    2.00
   8   7   1   26.90    3.20
  -9  -7  -1   -2.30    1.30
  -9  -7  -1   -1.40    1.00
  -9  -7  -1   -0.70    1.80
   9   7   1   -0.20    1.60
   9   7   1   -0.50    1.60
   9   7   1   -0.80    0.90
 -10  -7  -1   27.30    3.10
 -10  -7  -1   27.70    2.20
 -10  -7  -1   25.60    3.20
  10   7   1   32.60    4.10
  10   7   1   26.30    3.40
  10   7   1   24.90    3.40
  10   7   1   22.70    2.10
 -11  -7  -1    4.40    1.30
 -11  -7  -1    6.20    2.50
 -11  -7  -1    2.00    2.20
  11   7   1    7.10    2.70
  11   7   1    4.60    2.50
  10  -8  -1    1.90    2.10
  10  -8  -1   -1.60    1.80
  10  -8  -1    1.40    2.60
  10  -8  -1    3.00    2.50
  10  -8  -1    2.90    1.90
  10  -8  -1    0.60    2.70
  10  -8  -1   -2.70    1.70
  10  -8  -1   -2.50    2.80
   9  -8  -1    3.00    1.60
   9  -8  -1    1.40    1.70
   9  -8  -1    1.10    1.70
   9  -8  -1    2.30    2.20
   9  -8  -1    3.10    2.20
   9  -8  -1    0.30    2.30
   9  -8  -1   -1.10    2.00
   9  -8  -1    0.30    1.50
   8  -8  -1    0.50    1.30
   8  -8  -1    3.20    1.50
   8  -8  -1    3.00    1.80
   8  -8  -1    1.80    1.30
   8  -8  -1   -0.30    1.60
   8  -8  -1    5.70    1.90
   8  -8  -1    3.40    1.90
   8  -8  -1    1.30    1.50
   7  -8  -1    8.70    2.00
   7  -8  -1    9.90    2.00
   7  -8  -1   13.10    2.00
   7  -8  -1   12.80    2.10
   7  -8  -1   11.20    1.70
   7  -8  -1   10.20    1.90
   7  -8  -1    8.40    2.00
   7  -8  -1    7.70    1.30
   6  -8  -1   18.00    2.30
   6  -8  -1   22.50    1.90
   6  -8  -1   19.40    2.30
   6  -8  -1   19.10    2.20
   6  -8  -1   20.80    2.50
   6  -8  -1   22.70    2.00
   6  -8  -1   20.70    2.50
   5  -8  -1   59.39    3.20
   5  -8  -1   61.09    2.90
   5  -8  -1   64.69    3.00
   5  -8  -1   64.29    3.10
   5  -8  -1   57.99    3.70
   5  -8  -1   56.29    2.70
   4  -8  -1   11.50    1.70
   4  -8  -1   10.10    1.60
   4  -8  -1    9.60    1.30
   4  -8  -1    9.70    1.30
   4  -8  -1    9.20    1.40
   4  -8  -1    9.30    1.30
   3  -8  -1    1.50    1.00
   3  -8  -1    1.10    0.90
   3  -8  -1    0.60    1.10
   3  -8  -1    1.10    0.80
   2  -8  -1  117.09    4.00
   2  -8  -1  115.79    4.50
   2  -8  -1  118.79    3.50
   2  -8  -1  120.59    4.20
  -2   8   1  121.59    4.20
  -2   8   1  123.89    4.40
   1  -8  -1   26.80    1.90
   1  -8  -1   23.00    2.40
   1  -8  -1   27.00    2.00
   1  -8  -1   26.80    1.40
  -1   8   1   25.20    2.00
  -1   8   1   25.50    1.90
   0  -8  -1   31.90    2.00
   0  -8  -1   31.40    1.40
   0  -8  -1   27.10    2.50
   0  -8  -1   29.30    2.10
   0   8   1   30.10    2.30
   0   8   1   28.40    1.30
   0   8   1   29.70    2.10
  -1  -8  -1   50.09    2.70
  -1  -8  -1   51.79    2.70
  -1  -8  -1   49.80    2.40
  -1  -8  -1   52.99    1.80
   1   8   1   51.99    2.70
   1   8   1   49.10    1.80
   1   8   1   49.70    2.60
  -2  -8  -1  110.19    4.10
  -2  -8  -1  111.39    4.30
  -2  -8  -1  108.19    3.70
  -2  -8  -1  110.29    3.10
   2   8   1  108.59    3.10
   2   8   1  111.39    4.10
   2   8   1  111.79    4.30
  -3  -8  -1   15.90    1.30
  -3  -8  -1   16.60    2.00
  -3  -8  -1   14.30    1.90
  -3  -8  -1   15.70    1.70
   3   8   1   17.20    1.90
   3   8   1   17.20    1.90
   3   8   1   15.00    1.30
  -4  -8  -1    4.20    1.30
  -4  -8  -1    7.50    1.40
  -4  -8  -1    4.70    1.00
  -4  -8  -1    6.10    0.90
   4   8   1    5.30    1.40
   4   8   1    6.10    1.00
   4   8   1    3.80    1.30
   4   8   1    5.80    1.00
  -5  -8  -1    0.60    0.90
  -5  -8  -1   -0.40    1.10
  -5  -8  -1    0.90    0.90
  -5  -8  -1    0.70    1.30
   5   8   1   -0.30    1.00
   5   8   1    1.10    0.80
   5   8   1    0.10    1.30
   5   8   1    0.40    0.90
  -6  -8  -1   13.70    2.20
  -6  -8  -1   12.60    2.10
  -6  -8  -1   10.30    1.40
  -6  -8  -1   11.00    1.50
   6   8   1   10.90    1.60
   6   8   1   10.20    1.50
   6   8   1   16.00    2.20
   6   8   1   11.60    2.00
  -7  -8  -1    4.30    1.20
  -7  -8  -1    5.90    1.50
  -7  -8  -1    6.70    1.90
  -7  -8  -1    8.50    1.80
   7   8   1    3.10    1.90
   7   8   1    4.20    1.50
   7   8   1    1.20    1.70
   7   8   1    5.20    1.60
  -8  -8  -1   40.30    2.50
  -8  -8  -1   35.00    3.00
  -8  -8  -1   36.00    3.10
  -8  -8  -1   39.00    3.70
   8   8   1   33.80    3.10
   8   8   1   34.40    3.30
   8   8   1   36.10    3.70
  -9  -8  -1    5.80    2.10
  -9  -8  -1    0.90    1.20
  -9  -8  -1    5.90    1.90
   9   8   1    4.50    1.90
   9   8   1    2.00    2.00
   9   8   1    3.30    2.10
 -10  -8  -1   -1.30    2.10
 -10  -8  -1   -0.10    1.30
 -10  -8  -1    2.90    2.50
  10   8   1   -0.10    2.10
  10   8   1    1.30    2.80
  10   8   1    0.00    2.30
 -11  -8  -1   25.30    3.90
 -11  -8  -1   24.90    2.60
 -11  -8  -1   16.30    3.00
  11   8   1   22.00    3.50
  11   8   1   20.20    3.40
  10  -9  -1    4.40    3.30
  10  -9  -1    4.30    2.50
  10  -9  -1    7.30    3.00
  10  -9  -1    5.70    3.40
  10  -9  -1    3.10    3.00
  10  -9  -1    5.90    2.30
  10  -9  -1    2.20    2.60
  10  -9  -1    2.60    2.20
   9  -9  -1    2.90    2.60
   9  -9  -1    4.70    2.60
   9  -9  -1    0.50    1.70
   9  -9  -1    2.60    2.20
   9  -9  -1    1.30    2.30
   9  -9  -1    2.00    2.00
   9  -9  -1    1.60    2.40
   9  -9  -1   -2.20    1.80
   8  -9  -1    6.00    2.00
   8  -9  -1    6.10    1.60
   8  -9  -1    4.10    1.80
   8  -9  -1    7.60    2.30
   8  -9  -1    7.30    2.00
   8  -9  -1    8.10    2.20
   8  -9  -1    5.20    2.30
   8  -9  -1    6.40    2.30
   7  -9  -1   16.30    2.30
   7  -9  -1   12.70    1.70
   7  -9  -1   13.20    2.10
   7  -9  -1   14.20    1.90
   7  -9  -1   10.20    2.30
   7  -9  -1   15.30    2.00
   7  -9  -1   13.20    2.30
   7  -9  -1   16.10    2.40
   6  -9  -1   40.20    3.20
   6  -9  -1   38.90    3.20
   6  -9  -1   42.70    2.90
   6  -9  -1   43.80    3.20
   6  -9  -1   40.20    2.80
   6  -9  -1   40.50    3.10
   5  -9  -1    1.80    1.10
   5  -9  -1    4.20    1.30
   5  -9  -1    5.80    1.60
   5  -9  -1    3.40    1.50
   5  -9  -1    4.50    1.40
   5  -9  -1    4.10    1.50
   4  -9  -1    6.40    1.10
   4  -9  -1    8.20    1.30
   4  -9  -1    7.30    1.30
   4  -9  -1    9.90    1.70
   4  -9  -1    7.00    1.60
   4  -9  -1    6.50    1.40
   3  -9  -1    7.80    1.60
   3  -9  -1    4.90    1.30
   3  -9  -1    6.30    1.00
   3  -9  -1    5.80    1.30
   3  -9  -1    5.40    1.40
   3  -9  -1    4.30    1.00
   2  -9  -1   25.10    2.00
   2  -9  -1   26.80    1.70
   2  -9  -1   22.60    2.20
   2  -9  -1   23.40    2.20
  -2   9   1   26.80    2.30
  -2   9   1   25.40    2.30
   1  -9  -1    0.10    1.20
   1  -9  -1    0.60    1.00
   1  -9  -1   -0.10    0.60
  -1   9   1   -0.50    1.10
  -1   9   1    0.50    1.00
   0  -9  -1  201.68    6.40
   0  -9  -1  194.18    4.80
   0  -9  -1  191.58    6.00
   0  -9  -1  195.58    5.90
   0   9   1  194.08    6.00
   0   9   1  196.98    6.40
  -1  -9  -1    0.50    0.80
  -1  -9  -1   -0.80    1.10
  -1  -9  -1   -1.00    1.00
  -1  -9  -1    0.70    0.50
   1   9   1    0.10    1.10
   1   9   1    0.40    0.50
   1   9   1   -0.30    1.10
  -2  -9  -1    2.40    1.30
  -2  -9  -1    1.70    1.20
  -2  -9  -1    2.20    1.00
  -2  -9  -1    2.00    0.60
   2   9   1    2.70    1.40
   2   9   1    2.70    1.10
   2   9   1    2.60    0.60
  -3  -9  -1    2.70    1.10
  -3  -9  -1    4.50    1.50
  -3  -9  -1    2.20    1.20
  -3  -9  -1    3.10    0.80
   3   9   1    2.90    1.30
   3   9   1    2.90    0.80
   3   9   1    0.70    2.20
  -4  -9  -1    8.20    1.30
  -4  -9  -1    6.90    1.10
  -4  -9  -1   11.10    1.60
  -4  -9  -1   10.40    1.90
   4   9   1    7.80    1.60
   4   9   1    9.00    1.20
   4   9   1    8.70    1.70
  -5  -9  -1    6.10    1.70
  -5  -9  -1    5.70    1.10
  -5  -9  -1    4.50    1.50
  -5  -9  -1    7.00    1.40
   5   9   1    6.20    1.90
   5   9   1    5.70    1.20
   5   9   1    4.90    1.40
  -6  -9  -1   10.70    1.60
  -6  -9  -1   13.80    2.40
  -6  -9  -1    6.50    2.00
  -6  -9  -1   11.00    1.50
   6   9   1   10.70    2.30
   6   9   1   10.10    2.00
   6   9   1    9.10    1.50
  -7  -9  -1   12.80    1.90
  -7  -9  -1   10.70    1.60
  -7  -9  -1   14.30    2.40
   7   9   1   12.90    1.90
   7   9   1   12.40    2.30
   7   9   1   13.10    2.50
  -8  -9  -1    0.00    1.20
  -8  -9  -1    0.30    1.60
  -8  -9  -1    1.60    2.00
   8   9   1    1.60    1.90
   8   9   1    1.20    1.60
   8   9   1    4.20    2.40
  -9  -9  -1    6.40    1.60
  -9  -9  -1    5.40    2.20
  -9  -9  -1    8.80    2.40
   9   9   1    4.30    2.20
   9   9   1    3.90    2.70
   9   9   1    4.90    2.20
 -10  -9  -1    0.60    1.50
 -10  -9  -1   10.20    2.80
  10   9   1    0.00    2.60
  10   9   1    2.50    2.70
   9 -10  -1    2.10    2.20
   9 -10  -1   -2.40    2.80
   9 -10  -1    3.70    2.90
   9 -10  -1    2.40    3.00
   9 -10  -1    2.00    3.00
   9 -10  -1    3.20    2.30
   9 -10  -1   -0.60    2.60
   9 -10  -1    0.90    2.20
   8 -10  -1    2.90    2.20
   8 -10  -1   -3.40    1.80
   8 -10  -1    0.80    1.90
   8 -10  -1   -0.30    1.90
   8 -10  -1    2.80    2.70
   8 -10  -1    4.00    2.50
   8 -10  -1    3.40    2.40
   8 -10  -1    2.00    2.40
   7 -10  -1   -0.80    1.70
   7 -10  -1   -1.30    2.00
   7 -10  -1   -0.30    2.10
   7 -10  -1   -0.20    1.60
   7 -10  -1    1.30    2.00
   7 -10  -1   -1.30    1.40
   7 -10  -1    0.90    2.10
   7 -10  -1    1.00    1.80
   6 -10  -1    2.20    1.70
   6 -10  -1    0.30    1.50
   6 -10  -1   -0.20    1.90
   6 -10  -1    0.20    1.60
   6 -10  -1    2.90    1.90
   6 -10  -1   -0.20    1.80
   5 -10  -1    2.70    1.50
   5 -10  -1    4.80    1.90
   5 -10  -1    1.80    1.10
   5 -10  -1    3.40    1.30
   5 -10  -1    2.10    1.50
   5 -10  -1    2.40    1.70
   4 -10  -1  111.49    4.40
   4 -10  -1  109.99    5.20
   4 -10  -1  105.49    4.60
   4 -10  -1  107.49    4.00
   4 -10  -1  108.49    3.90
   4 -10  -1  114.09    4.20
   3 -10  -1    0.20    1.30
   3 -10  -1   -0.40    1.30
   3 -10  -1   -0.60    0.90
   3 -10  -1    0.60    0.90
   3 -10  -1    0.50    1.10
   2 -10  -1   36.80    1.90
   2 -10  -1   37.10    2.60
   2 -10  -1   38.60    2.00
   2 -10  -1   35.10    2.80
   2 -10  -1   39.20    2.90
  -2  10   1   26.00    3.80
  -2  10   1   40.50    2.80
   1 -10  -1   79.69    3.80
   1 -10  -1   76.69    2.50
   1 -10  -1   78.69    3.70
   1 -10  -1   73.19    3.30
  -1  10   1   79.89    4.20
  -1  10   1   73.39    3.80
   0 -10  -1   25.80    2.40
   0 -10  -1   30.70    1.40
   0 -10  -1   32.30    2.70
   0 -10  -1   27.80    2.20
   0  10   1   27.40    2.40
   0  10   1   29.40    3.20
  -1 -10  -1    4.60    1.40
  -1 -10  -1    7.10    1.30
  -1 -10  -1    5.20    1.70
  -1 -10  -1    5.60    0.70
   1  10   1    7.60    1.70
   1  10   1    4.30    1.60
   1  10   1    5.30    0.70
  -2 -10  -1   77.79    2.40
  -2 -10  -1   70.39    3.70
  -2 -10  -1   77.59    3.90
  -2 -10  -1   83.19    3.60
   2  10   1   79.59    3.90
   2  10   1   75.29    2.40
   2  10   1   76.89    3.80
  -3 -10  -1   22.10    2.30
  -3 -10  -1   21.10    1.50
  -3 -10  -1   25.70    2.80
  -3 -10  -1   20.40    2.20
   3  10   1   23.70    2.50
   3  10   1   26.00    2.90
   3  10   1   21.90    1.50
  -4 -10  -1    4.70    1.40
  -4 -10  -1    0.50    0.90
  -4 -10  -1    0.90    1.50
  -4 -10  -1   -0.20    1.30
   4  10   1    0.90    1.70
   4  10   1    1.50    0.90
   4  10   1   -0.30    1.50
  -5 -10  -1   68.09    3.90
  -5 -10  -1   60.69    3.90
  -5 -10  -1   63.69    3.40
  -5 -10  -1   63.79    2.80
   5  10   1   60.49    3.80
   5  10   1   63.39    2.90
   5  10   1   65.29    4.30
  -6 -10  -1   24.60    3.40
  -6 -10  -1   18.40    2.40
  -6 -10  -1   19.50    2.80
  -6 -10  -1   16.40    2.20
   6  10   1   14.20    2.40
   6  10   1   16.00    2.70
   6  10   1   18.00    1.90
  -7 -10  -1    9.40    1.70
  -7 -10  -1   10.10    2.40
   7  10   1   11.60    2.50
   7  10   1    7.10    1.80
   7  10   1    6.80    2.00
  -8 -10  -1    3.40    2.20
  -8 -10  -1    1.90    1.60
  -8 -10  -1    6.90    2.10
   8  10   1    2.70    2.70
   8  10   1   -3.40    2.30
   8  10   1    2.00    1.80
  -9 -10  -1    1.80    2.80
  -9 -10  -1    3.60    1.80
   9  10   1    2.90    2.70
   9  10   1    0.10    2.20
   8 -11  -1   23.20    3.10
   8 -11  -1   23.20    3.20
   8 -11  -1   22.40    3.20
   8 -11  -1   25.40    3.70
   8 -11  -1   20.10    3.40
   8 -11  -1   28.10    3.50
   8 -11  -1   38.70    4.90
   7 -11  -1   -1.80    2.30
   7 -11  -1   -0.40    2.20
   7 -11  -1    4.50    2.60
   7 -11  -1    3.10    2.60
   7 -11  -1   -2.00    2.50
   7 -11  -1   -0.60    2.10
   6 -11  -1   15.30    2.70
   6 -11  -1   17.40    2.90
   6 -11  -1   17.60    2.80
   6 -11  -1   11.30    2.40
   6 -11  -1   14.10    2.20
   6 -11  -1   12.60    2.40
   6 -11  -1   14.30    2.20
   5 -11  -1    1.50    1.40
   5 -11  -1    1.40    1.40
   5 -11  -1    1.70    1.60
   5 -11  -1    2.00    1.50
   5 -11  -1    2.40    2.00
   5 -11  -1   -1.90    1.90
   4 -11  -1   -2.70    1.80
   4 -11  -1   -1.00    1.30
   4 -11  -1   -0.60    1.10
   4 -11  -1    0.50    1.30
   4 -11  -1    0.10    1.40
   3 -11  -1    5.00    1.80
   3 -11  -1    4.90    1.40
   3 -11  -1    3.70    1.80
   3 -11  -1    6.50    1.70
   3 -11  -1    4.20    1.30
   3 -11  -1    5.40    1.10
   2 -11  -1   44.70    2.20
   2 -11  -1   46.40    2.10
   2 -11  -1   47.90    3.00
   2 -11  -1   48.00    3.50
   2 -11  -1   43.30    3.30
   2 -11  -1   49.99    3.00
  -2  11   1   46.70    3.30
  -2  11   1   41.40    3.40
   1 -11  -1   42.40    1.70
   1 -11  -1   43.40    1.80
   1 -11  -1   39.40    2.70
   1 -11  -1   44.50    3.40
   1 -11  -1   40.80    3.20
  -1  11   1   39.00    3.10
  -1  11   1   42.40    3.20
   0 -11  -1    0.50    0.50
   0 -11  -1    0.20    1.40
   0 -11  -1   -1.20    1.60
   0 -11  -1    1.00    1.30
   0  11   1   -1.70    1.50
   0  11   1   -0.10    1.60
  -1 -11  -1   17.70    0.90
  -1 -11  -1   24.60    2.90
  -1 -11  -1   18.30    2.30
  -1 -11  -1   19.80    2.30
   1  11   1   18.90    2.40
   1  11   1   20.50    2.70
  -2 -11  -1    5.10    1.70
  -2 -11  -1    5.70    0.70
  -2 -11  -1    5.20    1.50
  -2 -11  -1    4.40    1.90
   2  11   1    6.00    1.70
   2  11   1    6.10    2.10
   2  11   1    5.80    0.70
  -3 -11  -1   47.20    3.20
  -3 -11  -1   44.30    3.40
  -3 -11  -1   43.80    4.20
  -3 -11  -1   47.40    1.80
   3  11   1   43.60    1.80
   3  11   1   46.90    3.70
   3  11   1   55.79    3.70
  -4 -11  -1    4.50    1.50
  -4 -11  -1    3.40    1.90
  -4 -11  -1    7.10    1.90
  -4 -11  -1    2.30    0.90
   4  11   1    1.50    1.70
   4  11   1    6.10    2.40
   4  11   1    3.10    1.00
  -5 -11  -1   87.29    4.10
  -5 -11  -1   84.39    4.70
  -5 -11  -1   79.29    4.70
   5  11   1   94.19    5.30
   5  11   1   93.19    4.80
   5  11   1   83.29    3.20
  -6 -11  -1   14.30    2.70
  -6 -11  -1   18.70    3.10
  -6 -11  -1   11.30    1.90
   6  11   1   18.20    3.10
   6  11   1   10.00    2.40
   6  11   1   13.20    1.80
  -7 -11  -1   23.90    3.00
  -7 -11  -1   20.40    3.10
   7  11   1   22.20    3.50
   7  11   1   24.40    3.00
   7  11   1   20.90    3.20
  -8 -11  -1    3.60    2.00
  -8 -11  -1    6.30    2.90
   8  11   1    4.10    3.00
   8  11   1    7.50    2.20
   8  11   1    0.50    2.60
   6 -12  -1    6.80    2.10
   6 -12  -1   10.90    2.30
   6 -12  -1    3.80    2.80
   6 -12  -1    8.50    2.40
   6 -12  -1    5.70    2.60
   6 -12  -1    9.70    3.00
   5 -12  -1    3.20    2.60
   5 -12  -1    2.50    2.40
   5 -12  -1    0.30    1.70
   5 -12  -1    3.00    2.10
   5 -12  -1    3.00    1.70
   4 -12  -1    0.30    1.50
   4 -12  -1    3.60    1.80
   4 -12  -1   -0.60    2.30
   4 -12  -1    2.80    2.10
   4 -12  -1    3.00    1.50
   4 -12  -1    0.30    1.90
   3 -12  -1    9.50    1.40
   3 -12  -1    9.40    2.40
   3 -12  -1    6.40    1.50
   3 -12  -1    7.20    1.90
   3 -12  -1   10.30    1.40
   2 -12  -1   12.80    1.60
   2 -12  -1   12.20    2.20
   2 -12  -1   14.90    1.40
   2 -12  -1   12.70    1.60
   2 -12  -1   13.60    2.20
   2 -12  -1   16.10    2.60
  -2  12   1   14.60    2.50
  -2  12   1   16.10    2.70
   1 -12  -1    8.80    2.10
   1 -12  -1   10.30    1.80
   1 -12  -1    9.30    2.30
  -1  12   1    6.90    2.30
  -1  12   1   10.30    2.30
   0 -12  -1    5.40    1.60
   0 -12  -1    7.10    1.90
   0 -12  -1    4.60    2.20
   0  12   1    2.10    2.00
   0  12   1    3.10    1.80
  -1 -12  -1   21.00    2.60
  -1 -12  -1   19.30    2.80
  -1 -12  -1   17.90    2.30
   1  12   1   22.10    2.90
   1  12   1   20.60    2.80
  -2 -12  -1    8.70    2.00
  -2 -12  -1   12.20    2.40
  -2 -12  -1    8.40    2.30
   2  12   1   10.60    2.70
   2  12   1   14.30    2.40
  -3 -12  -1   30.70    3.70
  -3 -12  -1   35.20    3.20
  -3 -12  -1   29.20    3.90
   3  12   1   33.60    4.40
   3  12   1   34.20    3.50
  -4 -12  -1    1.00    2.10
  -4 -12  -1    0.90    2.20
  -4 -12  -1    2.70    1.80
   4  12   1    1.10    2.50
   4  12   1    5.10    2.10
   4  12   1    1.10    0.80
  -5 -12  -1    5.10    1.90
  -5 -12  -1   -0.70    2.10
   5  12   1    3.10    2.40
   5  12   1    8.80    3.10
   5  12   1    1.50    1.10
  -6 -12  -1   22.40    3.40
  -6 -12  -1   20.00    2.60
   6  12   1   18.10    3.70
   6  12   1   24.40    2.60
   6  12   1   22.10    3.20
  -7 -12  -1   15.40    2.50
  -7 -12  -1   15.40    3.30
   7  12   1   18.20    3.40
   4 -13  -1   -2.70    2.20
   4 -13  -1   -0.90    1.90
   4 -13  -1    0.70    2.70
   3 -13  -1    3.50    2.50
   3 -13  -1    0.40    1.90
   3 -13  -1    1.50    1.00
   3 -13  -1   -0.20    1.30
   2 -13  -1   -0.70    2.30
   2 -13  -1    3.00    1.90
  -2  13   1    1.90    2.60
  -2  13   1    1.20    2.40
   1 -13  -1    3.90    1.80
   1 -13  -1    8.00    2.70
  -1  13   1    9.70    2.80
  -1  13   1   12.20    2.60
   0 -13  -1    7.20    2.70
   0 -13  -1    4.30    1.90
   0  13   1    3.50    2.50
  -1 -13  -1   13.60    2.90
  -1 -13  -1   14.60    2.30
   1  13   1   18.70    3.10
   1  13   1   15.40    2.80
  -2 -13  -1   16.50    2.70
  -2 -13  -1   19.00    3.00
   2  13   1   22.20    3.20
   2  13   1   24.00    3.50
  -3 -13  -1    1.30    2.40
  -3 -13  -1    2.70    2.10
   3  13   1    0.50    2.40
   3  13   1    2.20    2.90
  -4 -13  -1   11.90    2.40
  -4 -13  -1   12.80    3.30
   4  13   1   11.50    3.70
   4  13   1   16.80    3.00
  -5 -13  -1    0.90    2.90
  -5 -13  -1    7.60    2.60
   5  13   1   -1.80    3.40
   5  13   1    1.80    2.80
   3  13  -2   17.30    4.10
  -3 -13   2   13.40    2.70
  -3 -13   2   17.00    3.40
   2  13  -2    6.30    3.30
   2  13  -2    2.40    2.70
  -2 -13   2    2.30    3.10
  -2 -13   2    0.70    2.20
   1  13  -2   23.20    3.40
   1  13  -2   22.00    3.80
  -1 -13   2   25.80    3.00
   0  13  -2    2.10    2.70
   0  13  -2    5.60    3.00
   0 -13   2   -0.70    2.90
   0 -13   2    1.50    2.10
  -1  13  -2   12.40    3.20
  -1  13  -2   10.60    3.10
   1 -13   2    9.80    2.30
   1 -13   2   13.90    3.30
  -2  13  -2   10.40    3.50
  -2  13  -2   16.30    3.20
   2 -13   2   12.90    2.40
   2 -13   2    9.60    3.20
  -3  13  -2    4.90    3.10
   3 -13   2    5.70    3.20
   6  12  -2    4.70    2.50
  -6 -12   2   -4.60    2.80
  -6 -12   2   -0.10    2.10
  -6 -12   2    1.30    1.90
   5  12  -2   34.90    4.10
   5  12  -2   27.60    4.30
  -5 -12   2   37.20    4.70
  -5 -12   2   36.90    3.30
  -5 -12   2   34.80    3.90
   4  12  -2    3.70    2.80
   4  12  -2    3.30    2.40
  -4 -12   2   -0.20    1.90
  -4 -12   2    3.00    2.70
  -4 -12   2    2.70    1.70
   3  12  -2   -0.20    2.80
   3  12  -2   -1.60    2.20
  -3 -12   2    1.90    1.90
  -3 -12   2   -1.50    1.50
  -3 -12   2   -2.60    2.30
   2  12  -2   -0.30    2.00
   2  12  -2    1.60    2.60
  -2 -12   2    5.30    2.20
  -2 -12   2    3.00    1.70
  -2 -12   2    1.60    1.70
  -2 -12   2    0.10    2.40
   1  12  -2   -3.10    2.40
   1  12  -2    1.30    2.10
  -1 -12   2   -1.60    2.30
  -1 -12   2    2.60    2.10
  -1 -12   2    0.90    1.70
  -1 -12   2    0.00    1.40
   0  12  -2    0.40    2.60
   0  12  -2    5.60    2.20
   0 -12   2    5.30    2.50
   0 -12   2    2.80    1.60
   0 -12   2    1.80    1.60
   0 -12   2    1.90    2.10
  -1  12  -2    6.10    2.60
  -1  12  -2    6.00    2.30
   1 -12   2    3.30    1.40
   1 -12   2    1.90    2.20
   1 -12   2    4.80    2.30
   1 -12   2    1.20    1.60
  -2  12  -2   13.90    2.50
  -2  12  -2   10.90    3.00
   2 -12   2    8.90    2.00
   2 -12   2   12.90    2.70
   2 -12   2   14.00    2.70
  -3  12  -2    6.40    2.60
   3 -12   2    6.40    2.50
   3 -12   2    5.00    1.90
   3 -12   2    6.40    2.30
   4 -12   2   10.60    2.90
   4 -12   2   11.60    1.30
   4 -12   2    9.30    2.30
   4 -12   2   10.10    1.00
   4 -12   2    4.60    2.60
   5 -12   2   -1.50    1.30
   5 -12   2   -4.10    2.10
   5 -12   2   -2.00    2.80
   5 -12   2    0.70    2.70
   8  11  -2    4.50    2.70
  -8 -11   2    1.10    1.80
  -8 -11   2   -1.90    2.90
  -8 -11   2    1.30    1.90
   7  11  -2    9.60    2.90
   7  11  -2   19.30    2.50
  -7 -11   2   18.90    3.20
  -7 -11   2   18.40    2.40
  -7 -11   2   23.80    3.00
   6  11  -2   13.40    2.50
   6  11  -2   14.20    3.40
   6  11  -2   12.40    1.40
   6  11  -2   13.50    1.40
  -6 -11   2   13.60    2.30
  -6 -11   2   11.80    1.90
  -6 -11   2   12.70    3.00
   5  11  -2    7.00    2.30
   5  11  -2   17.40    3.30
  -5 -11   2   11.80    2.60
  -5 -11   2   12.90    2.10
  -5 -11   2   16.80    3.00
  -5 -11   2   12.60    2.00
   4  11  -2   -2.80    2.20
   4  11  -2    2.00    1.70
  -4 -11   2    5.40    2.40
  -4 -11   2    1.60    1.40
  -4 -11   2    2.60    2.30
  -4 -11   2    0.00    1.50
   3  11  -2   21.10    3.00
   3  11  -2   10.20    2.60
  -3 -11   2   11.00    1.80
  -3 -11   2   11.00    2.30
  -3 -11   2   18.40    2.30
  -3 -11   2   12.50    2.20
   2  11  -2   21.80    3.10
   2  11  -2   20.70    2.70
  -2 -11   2   27.80    3.30
  -2 -11   2   20.10    2.30
  -2 -11   2   29.80    2.90
  -2 -11   2   16.70    2.10
   1  11  -2   23.20    3.00
   1  11  -2   27.30    3.40
  -1 -11   2   24.80    3.00
  -1 -11   2   26.80    2.40
  -1 -11   2   28.20    3.40
  -1 -11   2   26.40    2.70
   0  11  -2   22.00    2.80
   0  11  -2   19.20    2.70
   0 -11   2   17.50    2.50
   0 -11   2   21.20    2.40
   0 -11   2   20.80    2.20
   0 -11   2   23.70    2.80
  -1  11  -2    6.80    2.10
  -1  11  -2    8.10    2.20
   1 -11   2    6.70    1.30
   1 -11   2    3.10    1.90
   1 -11   2    3.90    1.60
   1 -11   2    6.70    1.90
  -2  11  -2   18.30    2.70
  -2  11  -2   13.60    2.40
   2 -11   2   11.10    1.90
   2 -11   2   12.40    1.90
   2 -11   2   17.30    2.50
  -3  11  -2    4.70    1.90
  -3  11  -2    6.60    2.20
   3 -11   2    4.30    1.90
   3 -11   2    5.40    1.40
   3 -11   2    2.20    2.10
   3 -11   2    3.80    1.60
   4 -11   2    4.70    2.20
   4 -11   2    4.90    1.10
   4 -11   2    2.50    2.10
   4 -11   2    4.80    1.70
   4 -11   2    6.70    1.20
   4 -11   2    3.90    1.30
   5 -11   2    1.10    1.20
   5 -11   2    1.00    1.40
   5 -11   2    2.10    2.20
   5 -11   2   -2.60    1.60
   5 -11   2   -4.80    2.20
   5 -11   2    3.60    1.90
   6 -11   2    4.10    2.70
   6 -11   2   -2.10    1.70
   6 -11   2   -0.10    2.30
   6 -11   2   -0.10    1.60
   6 -11   2    1.90    2.00
   7 -11   2   21.40    3.70
   7 -11   2   20.40    2.70
   7 -11   2   22.00    3.70
   7 -11   2   21.70    2.70
   7 -11   2   20.20    3.20
   7 -11   2   16.80    2.70
   9  10  -2   -3.90    2.90
   9  10  -2    1.50    2.20
   9  10  -2   -0.80    2.20
  -9 -10   2    3.50    3.00
  -9 -10   2    1.20    1.70
  -9 -10   2    0.90    1.60
   8  10  -2   23.40    3.40
   8  10  -2   21.50    2.40
   8  10  -2   18.10    3.90
  -8 -10   2   17.90    2.10
  -8 -10   2   21.50    3.40
   7  10  -2   18.00    2.00
   7  10  -2   18.80    3.30
   7  10  -2   17.40    2.90
  -7 -10   2   20.70    3.00
  -7 -10   2   18.30    2.10
   6  10  -2    3.00    1.20
   6  10  -2    2.00    1.90
   6  10  -2    6.00    2.60
  -6 -10   2    0.40    2.10
  -6 -10   2    3.60    1.50
   5  10  -2   15.50    1.50
   5  10  -2   19.50    2.90
   5  10  -2   14.30    2.60
   5  10  -2   15.50    1.50
  -5 -10   2   14.20    1.80
  -5 -10   2   19.70    2.80
   4  10  -2   59.09    3.70
   4  10  -2   66.29    4.30
  -4 -10   2   63.09    3.30
  -4 -10   2   57.19    3.90
  -4 -10   2   64.99    4.20
   3  10  -2   38.60    3.60
   3  10  -2   33.60    3.00
  -3 -10   2   43.70    3.20
  -3 -10   2   43.80    3.50
  -3 -10   2   40.90    2.70
   2  10  -2   35.60    3.00
   2  10  -2   32.20    3.20
  -2 -10   2   28.20    2.50
  -2 -10   2   28.10    2.30
  -2 -10   2   29.20    3.00
  -2 -10   2   40.90    3.00
   1  10  -2   36.50    2.90
   1  10  -2   33.40    3.10
  -1 -10   2   37.30    2.80
  -1 -10   2   36.10    2.30
  -1 -10   2   33.30    4.40
  -1 -10   2   32.10    2.60
   0  10  -2    0.10    1.40
   0  10  -2    0.80    1.50
   0 -10   2    2.40    1.60
   0 -10   2    1.60    1.00
   0 -10   2    1.70    1.10
   0 -10   2   -1.30    1.40
  -1  10  -2    6.60    1.70
  -1  10  -2    6.10    1.90
   1 -10   2    6.00    1.60
   1 -10   2    3.60    1.40
   1 -10   2    5.40    1.90
   1 -10   2    4.60    1.10
  -2  10  -2   13.60    2.10
  -2  10  -2   16.60    2.40
   2 -10   2   15.30    2.20
   2 -10   2   11.60    1.70
   2 -10   2   10.90    1.50
  -3  10  -2    0.30    1.80
  -3  10  -2    3.50    1.60
   3 -10   2   -0.20    1.00
   3 -10   2    1.10    0.80
   3 -10   2    0.60    1.60
   3 -10   2    0.50    1.10
   3 -10   2    0.20    0.70
   3 -10   2   -0.60    1.60
   4 -10   2    8.00    1.30
   4 -10   2   10.90    1.90
   4 -10   2    8.70    1.20
   4 -10   2    6.80    1.50
   4 -10   2    7.50    2.00
   4 -10   2    6.60    1.30
   5 -10   2   14.50    2.10
   5 -10   2   16.90    1.80
   5 -10   2   16.40    1.80
   5 -10   2   16.20    2.00
   5 -10   2   16.00    2.60
   5 -10   2   17.20    2.20
   6 -10   2   14.10    2.20
   6 -10   2   13.00    1.90
   6 -10   2   16.50    2.70
   6 -10   2   16.80    2.10
   6 -10   2   14.70    2.10
   6 -10   2   18.70    2.50
   7 -10   2    1.90    2.10
   7 -10   2    0.50    1.80
   7 -10   2    0.00    2.00
   7 -10   2   -1.30    2.50
   7 -10   2    1.30    1.80
   7 -10   2    0.10    1.80
   7 -10   2   -0.20    2.30
   7 -10   2    0.70    1.70
   8 -10   2   -1.90    2.60
   8 -10   2    0.10    2.30
   8 -10   2    0.90    2.20
   8 -10   2    2.10    2.40
   8 -10   2   -2.40    2.00
   8 -10   2    0.80    2.50
   8 -10   2   -3.00    2.80
  10   9  -2   -1.20    2.40
  10   9  -2   -3.00    2.60
 -10  -9   2   -0.10    1.70
 -10  -9   2   -1.00    1.90
 -10  -9   2    0.10    3.20
   9   9  -2    0.90    2.50
   9   9  -2    1.90    2.50
  -9  -9   2    5.50    2.80
  -9  -9   2   12.00    2.20
   8   9  -2   13.20    2.60
   8   9  -2    7.60    2.80
   8   9  -2   11.10    2.00
  -8  -9   2   13.30    2.80
  -8  -9   2   12.50    1.70
  -8  -9   2   20.00    2.60
   7   9  -2    2.20    2.20
   7   9  -2    0.40    1.40
   7   9  -2   -0.70    1.80
  -7  -9   2    3.90    1.90
  -7  -9   2    2.00    1.30
  -7  -9   2    0.60    1.60
   6   9  -2   42.80    2.50
   6   9  -2   44.90    3.40
   6   9  -2   41.30    3.80
  -6  -9   2   38.90    2.60
  -6  -9   2   50.29    3.50
  -6  -9   2   40.60    3.50
   5   9  -2    3.90    2.00
   5   9  -2    2.20    0.80
   5   9  -2    0.90    1.50
  -5  -9   2    2.90    1.70
  -5  -9   2    1.50    1.20
  -5  -9   2    2.50    1.80
   4   9  -2   36.50    1.50
   4   9  -2   37.50    3.30
   4   9  -2   32.30    2.80
   4   9  -2   33.80    1.50
  -4  -9   2   39.20    2.50
  -4  -9   2   36.20    3.10
  -4  -9   2   35.20    3.00
   3   9  -2   28.70    2.90
   3   9  -2   23.00    2.20
  -3  -9   2   22.60    2.60
  -3  -9   2   23.60    2.20
  -3  -9   2   23.80    2.70
   2   9  -2  125.39    4.90
   2   9  -2  132.09    5.10
  -2  -9   2  125.89    4.40
  -2  -9   2  130.89    5.20
  -2  -9   2  125.79    4.90
   1   9  -2   74.19    3.70
   1   9  -2   79.79    3.90
  -1  -9   2   87.89    4.00
  -1  -9   2   73.19    3.30
  -1  -9   2   79.89    3.70
  -1  -9   2   77.59    3.10
   0   9  -2    3.00    1.40
   0   9  -2    4.00    2.10
   0  -9   2    3.30    0.90
   0  -9   2    1.70    1.80
   0  -9   2    2.70    1.50
   0  -9   2    2.80    1.20
  -1   9  -2  254.67    8.00
  -1   9  -2  260.07    7.80
   1  -9   2  257.27    7.30
   1  -9   2  266.67    7.30
   1  -9   2  256.77    7.70
   1  -9   2  256.27    7.80
  -2   9  -2    9.60    1.80
  -2   9  -2    9.40    1.70
   2  -9   2   12.60    1.70
   2  -9   2    8.80    1.70
   2  -9   2    9.50    0.90
   2  -9   2   11.60    0.90
   2  -9   2   11.30    1.40
   2  -9   2    9.40    1.40
  -3   9  -2    0.60    1.30
  -3   9  -2    0.20    1.30
   3  -9   2   -1.60    1.20
   3  -9   2    0.50    0.90
   3  -9   2   -0.30    0.90
   3  -9   2    0.10    0.70
   3  -9   2    0.30    0.70
   4  -9   2   33.50    2.20
   4  -9   2   29.90    2.90
   4  -9   2   32.90    2.10
   4  -9   2   33.80    2.00
   4  -9   2   35.00    2.70
   4  -9   2   33.30    2.50
   5  -9   2    1.80    1.20
   5  -9   2    2.00    1.30
   5  -9   2    3.10    1.20
   5  -9   2    1.80    1.40
   5  -9   2    2.90    1.30
   5  -9   2    5.10    1.80
   6  -9   2    1.10    1.40
   6  -9   2    2.40    1.50
   6  -9   2    0.00    1.70
   6  -9   2    3.10    1.50
   6  -9   2    1.50    1.30
   6  -9   2   -0.60    1.20
   7  -9   2   12.30    2.10
   7  -9   2   12.10    2.60
   7  -9   2    7.50    2.00
   7  -9   2    6.90    1.80
   7  -9   2    8.50    2.30
   7  -9   2   10.30    1.70
   7  -9   2   10.10    1.80
   7  -9   2    8.20    1.80
   8  -9   2   -0.90    2.20
   8  -9   2    2.50    2.10
   8  -9   2   -4.20    2.40
   8  -9   2    2.70    1.80
   8  -9   2   -0.40    1.60
   8  -9   2   -0.60    1.90
   8  -9   2    3.70    2.10
   8  -9   2   -1.00    1.60
   9  -9   2   -0.20    2.70
   9  -9   2    0.80    2.70
   9  -9   2    1.20    2.70
   9  -9   2   -2.10    2.30
   9  -9   2    2.80    2.00
   9  -9   2    1.30    2.10
   9  -9   2    8.50    2.50
  11   8  -2   -3.40    3.10
  11   8  -2    0.00    2.70
 -11  -8   2    1.00    2.90
  10   8  -2   14.30    3.10
  10   8  -2   19.60    2.90
 -10  -8   2   27.70    3.50
 -10  -8   2   16.90    1.70
 -10  -8   2   18.10    2.00
 -10  -8   2   16.00    3.10
   9   8  -2    3.70    2.50
   9   8  -2   -0.40    2.00
   9   8  -2    2.80    2.20
  -9  -8   2    7.30    2.30
  -9  -8   2   -0.30    1.90
  -9  -8   2    1.90    1.20
   8   8  -2    0.30    1.50
   8   8  -2   -0.30    1.80
   8   8  -2   -0.80    1.60
  -8  -8   2    2.00    1.10
  -8  -8   2    2.00    1.60
  -8  -8   2    1.50    2.00
   7   8  -2   25.00    2.40
   7   8  -2   28.20    2.90
   7   8  -2   31.50    3.10
  -7  -8   2   24.40    3.00
  -7  -8   2   24.90    2.10
  -7  -8   2   21.80    2.50
   6   8  -2    5.00    1.80
   6   8  -2    4.70    1.20
   6   8  -2    3.90    1.50
  -6  -8   2    2.80    1.70
  -6  -8   2    6.10    1.50
  -6  -8   2    4.20    1.10
   5   8  -2    0.30    0.80
   5   8  -2   -0.40    1.40
   5   8  -2   -0.30    1.20
  -5  -8   2    2.70    1.50
  -5  -8   2   -0.30    0.90
  -5  -8   2    0.30    1.30
   4   8  -2    0.80    0.60
   4   8  -2   -0.10    1.30
   4   8  -2   -0.90    1.20
  -4  -8   2    0.50    0.90
  -4  -8   2   -2.80    1.20
  -4  -8   2   -0.40    1.20
   3   8  -2  112.09    2.80
   3   8  -2  113.79    4.50
   3   8  -2  111.39    4.60
  -3  -8   2  111.29    4.60
  -3  -8   2  118.19    3.90
  -3  -8   2  115.19    4.60
   2   8  -2    1.80    1.10
   2   8  -2    0.20    2.10
  -2  -8   2    0.30    1.10
  -2  -8   2    1.30    1.10
  -2  -8   2    0.30    0.80
   1   8  -2   90.19    3.80
   1   8  -2   92.39    3.90
  -1  -8   2   86.69    3.40
  -1  -8   2   86.79    3.70
  -1  -8   2   89.09    3.80
   0   8  -2    0.90    1.00
   0   8  -2    0.40    1.10
   0  -8   2   -1.10    0.70
   0  -8   2    0.20    0.90
   0  -8   2   -0.60    0.90
   0  -8   2   -1.60    0.80
  -1   8  -2   72.19    3.40
  -1   8  -2   72.89    3.40
   1  -8   2   71.19    3.40
   1  -8   2   83.49    3.10
   1  -8   2   71.39    3.00
   1  -8   2   75.59    3.40
  -2   8  -2    1.50    1.00
  -2   8  -2   -0.40    1.10
   2  -8   2    0.80    0.90
   2  -8   2    1.10    0.50
   2  -8   2    2.30    0.80
   2  -8   2    1.90    1.10
   2  -8   2    2.60    1.20
   2  -8   2    0.60    0.50
  -3   8  -2  231.78    7.50
  -3   8  -2  245.88    7.30
   3  -8   2  253.27    7.00
   3  -8   2  261.47    7.40
   3  -8   2  244.88    6.10
   3  -8   2  252.17    7.00
   3  -8   2  252.17    7.50
   3  -8   2  248.98    6.20
   4  -8   2   18.50    2.50
   4  -8   2   15.10    2.00
   4  -8   2   15.00    1.60
   4  -8   2   16.40    2.00
   4  -8   2   13.80    1.60
   4  -8   2   17.10    2.10
   5  -8   2    5.10    1.40
   5  -8   2    4.00    1.10
   5  -8   2    3.00    1.10
   5  -8   2    5.40    1.10
   5  -8   2    5.20    1.60
   5  -8   2    4.80    1.20
   6  -8   2    5.70    1.30
   6  -8   2    9.70    1.70
   6  -8   2    7.40    1.50
   6  -8   2    5.60    1.90
   6  -8   2    6.40    1.50
   6  -8   2    7.60    1.50
   7  -8   2   -0.60    1.50
   7  -8   2   -4.20    1.70
   7  -8   2   -1.00    1.10
   7  -8   2   -0.10    1.50
   7  -8   2    0.50    1.20
   7  -8   2    0.60    1.80
   7  -8   2    0.50    1.10
   7  -8   2    0.80    1.40
   8  -8   2    7.10    1.60
   8  -8   2    5.60    2.20
   8  -8   2    6.00    2.00
   8  -8   2    1.50    2.30
   8  -8   2    5.70    1.80
   8  -8   2    5.20    2.30
   8  -8   2    6.40    1.70
   8  -8   2    5.50    1.60
   9  -8   2    1.80    2.40
   9  -8   2    6.80    1.90
   9  -8   2    8.00    2.50
   9  -8   2    5.00    2.00
   9  -8   2    8.10    2.50
   9  -8   2    7.20    2.00
   9  -8   2    6.30    2.50
   9  -8   2    5.40    1.90
  10  -8   2   33.20    3.80
  10  -8   2   36.10    3.70
  10  -8   2   35.20    3.60
  10  -8   2   27.20    3.60
  10  -8   2   28.10    3.70
  10  -8   2   24.50    2.80
  10  -8   2   47.30    5.00
  10  -8   2   31.90    4.10
  11   7  -2    7.60    2.90
  11   7  -2    9.20    2.80
 -11  -7   2    6.80    1.20
 -11  -7   2   10.00    2.90
 -11  -7   2    9.20    2.60
  10   7  -2   24.50    3.00
  10   7  -2   20.80    2.80
  10   7  -2   21.70    3.00
 -10  -7   2   22.50    3.00
 -10  -7   2   22.10    2.70
 -10  -7   2   24.40    1.90
   9   7  -2   -0.70    2.00
   9   7  -2    2.00    1.90
   9   7  -2   -2.30    1.80
  -9  -7   2    5.20    2.20
  -9  -7   2   -1.10    1.00
  -9  -7   2   -1.00    1.60
   8   7  -2   49.00    3.20
   8   7  -2   50.49    3.90
   8   7  -2   57.59    3.70
  -8  -7   2   53.09    2.50
  -8  -7   2   56.69    3.80
  -8  -7   2   54.49    3.30
   7   7  -2   50.49    3.30
   7   7  -2   54.59    3.70
   7   7  -2   49.00    2.80
  -7  -7   2   50.19    3.00
  -7  -7   2   52.49    2.40
  -7  -7   2   48.30    3.50
   6   7  -2    0.70    0.90
   6   7  -2    1.70    1.50
   6   7  -2    1.60    1.50
  -6  -7   2    1.60    1.30
  -6  -7   2    2.70    1.00
  -6  -7   2    2.70    0.90
   5   7  -2   42.90    2.80
   5   7  -2   42.30    2.10
   5   7  -2   39.80    3.00
  -5  -7   2   40.70    2.80
  -5  -7   2   41.70    2.10
  -5  -7   2   42.70    2.90
   4   7  -2   -0.20    0.60
   4   7  -2    0.00    1.10
   4   7  -2    0.10    0.90
  -4  -7   2    2.00    1.20
  -4  -7   2    0.30    0.70
  -4  -7   2   -0.40    1.10
   3   7  -2    0.60    0.50
   3   7  -2    0.90    1.00
   3   7  -2    0.40    1.10
  -3  -7   2    0.30    0.80
  -3  -7   2   -0.90    0.90
  -3  -7   2   -0.60    1.10
   2   7  -2   43.40    2.60
   2   7  -2   44.20    2.60
  -2  -7   2   45.10    2.20
  -2  -7   2   44.90    2.70
  -2  -7   2   38.60    2.50
   1   7  -2  154.18    4.90
   1   7  -2  148.89    5.00
  -1  -7   2  149.19    4.90
  -1  -7   2  154.88    4.60
  -1  -7   2  149.88    5.00
   0   7  -2   29.40    2.00
   0   7  -2   29.50    2.10
   0  -7   2   27.20    1.80
   0  -7   2   32.60    2.20
   0  -7   2   28.20    1.90
  -1   7  -2   33.00    2.20
  -1   7  -2   32.60    2.20
   1  -7   2   28.90    1.10
   1  -7   2   33.70    2.30
   1  -7   2   29.00    1.90
   1  -7   2   30.70    1.00
   1  -7   2   31.90    1.80
   1  -7   2   29.50    1.90
  -2   7  -2  117.99    4.20
  -2   7  -2  121.39    4.20
   2  -7   2  107.99    5.00
   2  -7   2  116.89    4.30
   2  -7   2  121.69    3.20
   2  -7   2  114.99    3.90
   2  -7   2  127.89    4.30
   2  -7   2  119.09    3.10
  -3   7  -2   48.30    2.60
  -3   7  -2   47.80    2.70
   3  -7   2   45.60    2.30
   3  -7   2   46.30    2.50
   3  -7   2   48.00    2.80
   3  -7   2   46.90    2.40
   3  -7   2   46.40    1.90
   3  -7   2   49.10    2.00
   4  -7   2   46.20    2.30
   4  -7   2   49.80    2.80
   4  -7   2   47.40    2.70
   4  -7   2   48.50    2.40
   4  -7   2   46.70    2.20
   5  -7   2   -0.10    1.00
   5  -7   2    1.00    1.20
   5  -7   2    1.50    1.00
   5  -7   2    0.00    0.90
   5  -7   2    1.60    0.90
   5  -7   2    0.70    0.70
   6  -7   2    2.00    1.10
   6  -7   2    3.40    1.40
   6  -7   2    1.50    1.30
   6  -7   2    2.90    1.20
   6  -7   2    1.10    1.10
   6  -7   2    3.00    1.10
   6  -7   2    1.40    1.20
   7  -7   2    0.70    1.60
   7  -7   2   -1.20    1.10
   7  -7   2    0.80    1.30
   7  -7   2    0.10    1.00
   7  -7   2   -1.80    2.40
   7  -7   2   -1.10    2.00
   7  -7   2    0.40    1.10
   7  -7   2   -1.20    1.30
   8  -7   2   12.10    1.70
   8  -7   2   11.20    2.40
   8  -7   2   16.10    2.60
   8  -7   2   12.50    1.80
   8  -7   2   11.60    1.70
   8  -7   2   12.20    2.20
   8  -7   2   16.00    2.70
   8  -7   2   11.50    1.80
   9  -7   2   -0.30    1.60
   9  -7   2   -1.20    2.00
   9  -7   2    4.20    2.10
   9  -7   2    2.00    2.10
   9  -7   2    2.30    1.50
   9  -7   2    1.50    1.40
   9  -7   2    2.50    1.50
   9  -7   2    2.50    2.00
  10  -7   2    6.50    1.90
  10  -7   2    6.10    2.80
  10  -7   2    6.20    2.00
  10  -7   2    5.60    1.80
  10  -7   2    4.70    2.70
  10  -7   2    5.50    2.50
  10  -7   2    3.30    2.40
  10  -7   2    6.80    1.90
  11  -7   2   13.20    2.50
  11  -7   2   13.50    3.40
  11  -7   2    8.90    3.30
  11  -7   2   16.20    2.40
  11  -7   2   13.50    2.50
  11  -7   2   13.60    3.50
  11  -7   2   17.50    2.50
  12   6  -2   23.80    3.70
  12   6  -2   27.00    3.80
 -12  -6   2   22.60    3.60
  11   6  -2   11.40    2.60
  11   6  -2   14.80    2.80
 -11  -6   2   11.40    2.40
 -11  -6   2   10.80    1.20
 -11  -6   2   13.70    2.70
 -11  -6   2    8.30    1.10
  10   6  -2   -0.50    1.90
  10   6  -2    3.10    2.00
  10   6  -2   -0.40    1.90
 -10  -6   2    0.30    1.70
 -10  -6   2   -0.50    0.80
 -10  -6   2    1.40    2.10
   9   6  -2   77.99    5.00
   9   6  -2   88.59    4.50
   9   6  -2   83.49    4.40
  -9  -6   2   80.39    2.80
  -9  -6   2   80.59    4.00
  -9  -6   2   79.49    4.40
   8   6  -2   -0.70    1.20
   8   6  -2    1.30    1.40
   8   6  -2    0.50    1.40
  -8  -6   2   -2.10    1.10
  -8  -6   2   -0.80    1.30
  -8  -6   2    0.60    0.70
   7   6  -2   41.00    2.90
   7   6  -2   39.80    2.90
   7   6  -2   43.40    2.70
  -7  -6   2   41.30    2.00
  -7  -6   2   46.10    2.70
   6   6  -2    1.50    1.10
   6   6  -2    0.30    0.90
   6   6  -2   -2.50    1.00
  -6  -6   2    0.40    1.00
  -6  -6   2   -0.80    0.60
  -6  -6   2    0.40    1.10
   5   6  -2   43.60    2.80
   5   6  -2   43.90    2.10
   5   6  -2   47.80    2.70
  -5  -6   2   40.70    2.60
  -5  -6   2   42.20    2.70
  -5  -6   2   44.20    2.00
   4   6  -2    5.50    1.30
   4   6  -2    7.00    0.90
   4   6  -2    5.60    1.20
  -4  -6   2    6.20    0.90
  -4  -6   2    8.70    1.60
  -4  -6   2    7.10    1.40
   3   6  -2  161.68    5.20
   3   6  -2  153.98    5.00
   3   6  -2  155.78    4.00
  -3  -6   2  162.38    5.20
  -3  -6   2  157.48    4.40
  -3  -6   2  155.68    5.10
   2   6  -2    0.40    0.80
   2   6  -2    0.60    0.30
   2   6  -2    0.00    0.70
  -2  -6   2    1.00    0.80
  -2  -6   2   -0.40    0.60
  -2  -6   2   -0.10    0.80
   1   6  -2  156.98    4.80
   1   6  -2  155.58    4.90
  -1  -6   2  152.18    4.40
  -1  -6   2  155.78    4.90
  -1  -6   2  154.98    4.80
   0   6  -2  162.08    4.80
   0   6  -2  152.88    4.80
   0  -6   2  154.28    4.40
   0  -6   2  154.78    4.80
   0  -6   2  151.28    4.70
  -1   6  -2    9.30    1.30
  -1   6  -2   11.00    1.40
   1  -6   2    8.10    0.50
   1  -6   2    9.10    1.20
   1  -6   2    9.10    1.10
   1  -6   2    7.10    1.20
   1  -6   2    8.50    1.00
   1  -6   2    7.30    0.60
  -2   6  -2   -0.20    0.60
  -2   6  -2    0.50    0.70
   2  -6   2    0.00    0.40
   2  -6   2    0.50    0.50
   2  -6   2   -0.90    0.60
   2  -6   2    0.70    0.80
   2  -6   2    0.30    0.40
   2  -6   2    0.30    0.60
  -3   6  -2  137.39    4.60
  -3   6  -2  135.49    4.30
   3  -6   2  136.89    3.80
   3  -6   2  137.19    4.40
   3  -6   2  135.79    3.80
   3  -6   2  135.39    4.60
   3  -6   2  138.89    4.20
   4  -6   2  388.16   10.20
   4  -6   2  396.46    9.70
   4  -6   2  401.86    9.70
   4  -6   2  391.16    9.50
   4  -6   2  395.46    9.90
   5  -6   2    4.40    1.50
   5  -6   2    2.90    1.00
   5  -6   2    3.80    1.20
   5  -6   2    3.00    1.00
   5  -6   2    3.40    1.00
   6  -6   2  130.19    4.50
   6  -6   2  133.49    4.90
   6  -6   2  136.49    4.30
   6  -6   2  125.09    4.90
   6  -6   2  132.39    4.60
   6  -6   2  129.59    4.10
   6  -6   2  128.19    4.30
   7  -6   2  165.28    5.20
   7  -6   2  159.08    5.50
   7  -6   2  161.68    4.90
   7  -6   2  169.68    5.20
   7  -6   2  168.28    5.90
   7  -6   2  165.88    5.60
   7  -6   2  168.28    6.00
   8  -6   2    0.60    1.60
   8  -6   2    3.80    1.60
   8  -6   2    2.40    1.10
   8  -6   2    1.20    1.60
   8  -6   2    3.50    1.60
   8  -6   2    2.40    1.10
   8  -6   2    4.20    1.20
   9  -6   2   19.60    2.20
   9  -6   2   18.00    2.20
   9  -6   2   12.70    2.30
   9  -6   2   16.90    3.10
   9  -6   2   26.70    3.30
   9  -6   2   19.40    2.50
   9  -6   2   17.80    2.70
  10  -6   2    5.50    2.40
  10  -6   2   -2.20    2.10
  10  -6   2    0.50    1.40
  10  -6   2   -0.70    2.10
  10  -6   2    0.40    1.40
  10  -6   2   -1.60    1.40
  10  -6   2    3.10    2.20
  10  -6   2    2.80    1.50
  11  -6   2    1.50    2.50
  11  -6   2    6.60    3.10
  11  -6   2    0.40    2.80
  11  -6   2    5.70    2.00
  11  -6   2    3.10    2.00
  11  -6   2    4.50    1.90
  11  -6   2    2.80    1.80
  12   5  -2   -6.40    2.60
  12   5  -2    6.30    2.70
 -12  -5   2    3.60    2.70
 -12  -5   2    1.40    2.30
  11   5  -2   14.30    2.70
  11   5  -2   10.60    2.40
  11   5  -2    7.00    2.30
 -11  -5   2    9.70    2.00
 -11  -5   2   15.40    2.80
  10   5  -2    0.50    1.80
  10   5  -2    1.60    1.90
  10   5  -2   -2.20    1.90
 -10  -5   2   -0.10    1.60
 -10  -5   2    0.00    1.40
 -10  -5   2    1.00    0.60
   9   5  -2   21.20    2.80
   9   5  -2   25.60    2.70
   9   5  -2   26.30    3.00
  -9  -5   2   23.00    1.40
  -9  -5   2   23.00    2.40
  -9  -5   2   22.20    2.70
   8   5  -2    4.20    1.40
   8   5  -2    4.80    1.50
   8   5  -2    6.00    1.50
  -8  -5   2    4.50    0.80
  -8  -5   2    6.70    1.60
  -8  -5   2    6.90    1.50
   7   5  -2  128.29    5.00
   7   5  -2  128.19    4.60
   7   5  -2  128.59    4.90
  -7  -5   2  131.89    4.60
  -7  -5   2  133.39    5.10
  -7  -5   2  132.29    3.60
   6   5  -2   50.39    2.50
   6   5  -2   50.09    2.90
   6   5  -2   50.59    2.80
  -6  -5   2   49.40    1.90
  -6  -5   2   49.60    2.90
   5   5  -2    4.80    1.10
   5   5  -2    3.70    1.10
   5   5  -2    4.80    0.90
  -5  -5   2    3.80    0.90
  -5  -5   2    4.50    0.70
  -5  -5   2    3.20    1.10
   4   5  -2    2.10    1.00
   4   5  -2    0.20    0.80
   4   5  -2    1.80    0.60
  -4  -5   2    1.10    1.00
  -4  -5   2    1.00    0.50
  -4  -5   2    1.50    0.90
   3   5  -2    0.90    0.80
   3   5  -2    0.50    0.50
   3   5  -2    0.20    0.70
  -3  -5   2    0.20    0.50
  -3  -5   2    0.50    0.90
  -3  -5   2   -0.50    0.70
   2   5  -2    6.70    0.60
   2   5  -2    6.20    1.10
   2   5  -2    6.40    1.00
  -2  -5   2    7.10    1.10
  -2  -5   2    6.60    0.80
  -2  -5   2    5.60    1.00
   1   5  -2    4.90    0.90
   1   5  -2    4.60    0.90
  -1  -5   2    4.00    0.80
  -1  -5   2    4.80    0.90
  -1  -5   2    3.80    0.70
   0   5  -2    9.40    1.10
   0   5  -2   10.50    1.20
   0  -5   2   10.40    1.00
   0  -5   2    8.50    1.00
   0  -5   2    9.60    1.20
  -1   5  -2   20.10    1.40
  -1   5  -2   19.00    1.40
   1  -5   2   17.40    1.30
   1  -5   2   18.90    0.80
   1  -5   2   18.80    0.80
   1  -5   2   19.60    1.50
   1  -5   2   18.80    1.20
  -2   5  -2  544.15   12.90
  -2   5  -2  530.95   12.70
   2  -5   2  548.95   12.60
   2  -5   2  540.05   12.90
   2  -5   2  559.84   12.10
   2  -5   2  548.35   12.00
   2  -5   2  555.74   12.80
  -3   5  -2   16.10    1.30
   3  -5   2   15.30    1.10
   3  -5   2   14.90    1.50
   3  -5   2   15.70    1.10
   3  -5   2   16.40    1.30
   3  -5   2   16.10    1.20
   4  -5   2    5.00    0.90
   4  -5   2    5.90    0.90
   4  -5   2    4.30    1.00
   4  -5   2    5.00    0.80
   5  -5   2    4.70    1.30
   5  -5   2    4.40    1.00
   5  -5   2    3.00    0.90
   5  -5   2    2.50    0.80
   6  -5   2  221.38    6.70
   6  -5   2  214.38    5.90
   6  -5   2  175.38    8.00
   6  -5   2  213.78    6.20
   6  -5   2  222.58    5.90
   6  -5   2  215.78    5.70
   7  -5   2   64.09    3.50
   7  -5   2   64.39    3.20
   7  -5   2   63.49    2.60
   7  -5   2   64.39    3.40
   7  -5   2   61.09    2.70
   7  -5   2   61.69    3.20
   8  -5   2   11.10    1.50
   8  -5   2    7.30    1.30
   8  -5   2   11.20    2.00
   8  -5   2   10.50    1.80
   8  -5   2    7.80    1.30
   8  -5   2   10.10    2.00
   9  -5   2  117.69    5.20
   9  -5   2  121.49    5.30
   9  -5   2  117.89    4.20
   9  -5   2  121.89    4.30
   9  -5   2  120.59    4.10
   9  -5   2  122.29    5.30
  10  -5   2    1.10    1.30
  10  -5   2    4.90    1.40
  10  -5   2    3.10    2.10
  10  -5   2    2.90    2.10
  10  -5   2    1.70    2.00
  10  -5   2    1.50    1.40
  11  -5   2   -2.00    2.40
  11  -5   2    1.80    3.20
  11  -5   2   -0.30    1.50
  11  -5   2    0.40    1.60
  11  -5   2    1.30    1.60
  11  -5   2    4.00    2.40
  11  -5   2   -4.50    2.40
  12  -5   2    3.30    1.80
  12  -5   2    0.20    1.90
  12  -5   2    2.90    2.00
  12  -5   2    0.80    2.90
  12  -5   2    1.10    2.80
  12  -5   2    3.00    1.90
  12   4  -2    7.00    2.60
  12   4  -2   13.10    2.70
 -12  -4   2   13.40    2.80
 -12  -4   2    6.00    2.30
  11   4  -2   78.89    5.10
  11   4  -2   80.09    4.90
  11   4  -2   82.09    4.80
 -11  -4   2   87.99    5.00
 -11  -4   2   84.99    4.40
  10   4  -2    0.80    1.80
  10   4  -2   -0.80    1.70
  10   4  -2   -1.80    1.80
 -10  -4   2    1.20    1.30
 -10  -4   2   -0.90    1.70
   9   4  -2  115.49    5.00
   9   4  -2  117.99    5.10
   9   4  -2  120.79    5.10
  -9  -4   2  116.79    3.00
  -9  -4   2  119.39    5.20
  -9  -4   2  124.09    4.60
   8   4  -2   -0.60    1.20
   8   4  -2   -0.70    1.30
   8   4  -2    1.10    1.20
  -8  -4   2    2.00    1.10
  -8  -4   2    0.30    0.50
  -8  -4   2    0.30    1.30
   7   4  -2    8.30    1.30
   7   4  -2   12.50    1.80
   7   4  -2    9.80    1.70
  -7  -4   2   10.90    1.70
  -7  -4   2    8.80    0.90
  -7  -4   2   10.30    1.70
   6   4  -2   16.50    1.80
   6   4  -2   14.70    1.60
   6   4  -2   15.40    2.00
  -6  -4   2   15.10    1.80
  -6  -4   2   12.60    1.40
  -6  -4   2   16.20    1.00
   5   4  -2   37.70    2.30
   5   4  -2   35.10    1.90
   5   4  -2   40.20    2.30
  -5  -4   2   38.40    2.20
  -5  -4   2   38.40    1.50
  -5  -4   2   40.40    2.00
   4   4  -2  344.57    8.80
   4   4  -2  338.37    8.90
   4   4  -2  339.57    8.20
  -4  -4   2  345.77    7.90
  -4  -4   2  376.76    9.00
  -4  -4   2  334.77    8.90
   3   4  -2   47.60    2.30
   3   4  -2   44.00    2.10
   3   4  -2   45.70    1.70
  -3  -4   2   47.00    1.70
  -3  -4   2   43.90    2.20
  -3  -4   2   47.20    2.30
   2   4  -2  101.39    3.30
   2   4  -2   99.79    3.40
   2   4  -2  101.39    2.60
  -2  -4   2  100.19    4.50
  -2  -4   2  103.19    2.90
  -2  -4   2  100.29    3.30
   1   4  -2  126.49    3.80
   1   4  -2  124.89    3.80
  -1  -4   2  122.49    3.80
  -1  -4   2  130.49    3.80
  -1  -4   2  126.99    3.40
   0   4  -2   35.60    1.70
   0   4  -2   36.10    1.70
   0  -4   2   34.90    1.60
   0  -4   2   33.30    1.70
  -1   4  -2   68.69    2.50
  -1   4  -2   66.39    2.30
   1  -4   2   66.09    1.70
   1  -4   2   65.39    2.30
   1  -4   2   67.49    2.20
   1  -4   2   62.49    2.40
   1  -4   2   64.49    1.70
  -2   4  -2    3.20    0.70
  -2   4  -2    1.50    0.50
   2  -4   2    1.30    0.50
   2  -4   2    0.80    0.50
   2  -4   2    1.30    0.40
   2  -4   2    1.90    0.60
  -3   4  -2    5.60    0.80
   3  -4   2    6.30    0.80
   3  -4   2    5.20    0.90
   3  -4   2    6.60    0.90
   3  -4   2    6.40    0.90
   4  -4   2   74.79    2.60
   4  -4   2   73.99    2.70
   4  -4   2   77.69    3.00
   4  -4   2   69.89    2.50
   5  -4   2  462.75   10.60
   5  -4   2  460.05   11.30
   5  -4   2  446.56   10.90
   5  -4   2  443.46   11.20
   5  -4   2  443.66   10.60
   5  -4   2  441.86   10.30
   6  -4   2    3.10    0.80
   6  -4   2    3.80    0.80
   6  -4   2    2.60    1.00
   6  -4   2    2.30    1.00
   6  -4   2    3.20    0.80
   6  -4   2    2.10    1.00
   7  -4   2  109.69    4.30
   7  -4   2  105.39    3.40
   7  -4   2  100.49    4.00
   7  -4   2  106.29    3.50
   7  -4   2  105.49    4.20
   7  -4   2  109.19    3.50
   8  -4   2    0.70    0.80
   8  -4   2    0.40    0.80
   8  -4   2    1.90    1.30
   8  -4   2   -1.00    1.20
   8  -4   2    0.20    0.80
   9  -4   2   34.30    2.20
   9  -4   2   32.70    2.30
   9  -4   2   36.80    3.00
   9  -4   2   36.40    2.60
   9  -4   2   29.90    3.00
  10  -4   2   -0.20    1.20
  10  -4   2    3.30    1.80
  10  -4   2    0.10    1.10
  10  -4   2    0.00    1.80
  10  -4   2    1.20    1.10
  11  -4   2   46.70    4.00
  11  -4   2   54.79    3.70
  11  -4   2   51.29    3.10
  11  -4   2   56.69    4.40
  11  -4   2   54.79    3.20
  12  -4   2    2.20    1.80
  12  -4   2   -4.30    2.50
  12  -4   2    3.10    1.70
  12  -4   2    1.10    1.80
  13   3  -2   -1.70    2.90
 -13  -3   2    3.40    2.20
 -13  -3   2   -3.10    2.70
  12   3  -2   11.40    2.60
  12   3  -2   17.20    2.90
 -12  -3   2   15.50    2.30
 -12  -3   2   18.60    2.90
  11   3  -2    5.50    2.10
  11   3  -2    7.70    2.20
  11   3  -2    5.70    2.10
 -11  -3   2    7.10    2.10
 -11  -3   2    4.50    1.50
  10   3  -2  139.59    5.70
  10   3  -2  115.69    6.70
  10   3  -2  143.99    6.00
 -10  -3   2  149.29    5.20
 -10  -3   2  142.59    5.90
   9   3  -2   10.60    2.00
   9   3  -2   13.90    2.30
   9   3  -2   14.10    2.20
  -9  -3   2   12.70    1.80
  -9  -3   2   11.00    1.90
   8   3  -2   16.10    2.10
   8   3  -2   16.70    2.30
   8   3  -2   19.00    2.00
  -8  -3   2   16.70    0.80
  -8  -3   2   12.00    2.50
  -8  -3   2   15.90    1.90
   7   3  -2   15.50    1.90
   7   3  -2   10.00    1.70
   7   3  -2    7.70    1.30
  -7  -3   2   11.10    1.60
  -7  -3   2   13.40    1.60
  -7  -3   2   11.10    0.80
   6   3  -2  230.18    6.50
   6   3  -2  230.28    6.30
   6   3  -2  221.18    6.70
  -6  -3   2  222.48    5.20
  -6  -3   2  225.18    6.20
  -6  -3   2  223.28    6.70
   5   3  -2    1.10    0.80
   5   3  -2    0.50    0.60
   5   3  -2    2.00    1.00
  -5  -3   2    2.00    0.70
  -5  -3   2    1.70    0.40
  -5  -3   2    0.80    0.80
   4   3  -2  291.57    7.20
   4   3  -2  302.97    7.80
   4   3  -2  291.87    7.60
  -4  -3   2  297.17    6.70
  -4  -3   2  305.87    7.50
  -4  -3   2  288.67    7.70
   3   3  -2  510.55   12.00
   3   3  -2  514.75   11.40
   3   3  -2  519.25   11.90
  -3  -3   2  511.65   11.10
  -3  -3   2  484.65   11.90
  -3  -3   2  501.85   11.90
   2   3  -2  280.67    7.00
   2   3  -2  280.97    6.40
   2   3  -2  284.37    7.00
  -2  -3   2  284.27    7.10
  -2  -3   2  285.97    7.00
  -2  -3   2  279.87    6.50
   1   3  -2    0.20    0.50
   1   3  -2    0.90    0.50
   1   3  -2    0.20    0.20
  -1  -3   2    0.30    0.30
  -1  -3   2    0.40    0.50
  -1  -3   2    0.30    0.50
   0   3  -2   34.60    1.60
   0   3  -2   33.50    1.50
   0  -3   2   32.40    1.40
   0  -3   2   33.20    1.30
  -1   3  -2   62.69    2.20
  -1   3  -2   63.89    2.10
   1  -3   2   64.59    2.00
   1  -3   2   65.49    2.20
   1  -3   2   64.69    1.70
   1  -3   2   65.09    2.10
  -2   3  -2   44.50    1.90
  -2   3  -2   41.50    1.60
   2  -3   2   42.80    1.80
   2  -3   2   44.70    1.60
   2  -3   2   42.60    1.60
   2  -3   2   41.20    1.50
   3  -3   2   72.89    2.30
   3  -3   2   76.99    2.70
   3  -3   2   72.49    2.30
   3  -3   2   72.19    2.40
  -4   3  -2    6.80    0.90
   4  -3   2    7.70    1.00
   4  -3   2    7.00    1.10
   4  -3   2    7.00    0.80
   4  -3   2    8.80    1.20
  -5   3  -2  139.19    3.90
   5  -3   2  145.29    4.50
   5  -3   2  142.59    3.90
   5  -3   2  140.19    3.70
   5  -3   2  140.19    3.90
   5  -3   2  138.59    4.30
   6  -3   2   44.60    2.40
   6  -3   2   47.50    2.00
   6  -3   2   44.30    2.40
   6  -3   2   44.50    1.90
   6  -3   2   44.20    1.90
   7  -3   2   87.49    3.70
   7  -3   2   89.29    3.00
   7  -3   2   85.09    3.40
   7  -3   2   90.59    3.00
   7  -3   2   95.99    4.00
   8  -3   2    4.20    1.30
   8  -3   2    4.70    1.20
   8  -3   2    3.70    1.00
   8  -3   2    3.90    0.90
   9  -3   2   26.30    2.80
   9  -3   2   29.30    2.00
   9  -3   2   29.50    2.10
   9  -3   2   29.40    2.70
  10  -3   2   29.10    2.30
  10  -3   2   30.40    3.00
  10  -3   2   26.30    2.10
  10  -3   2   27.10    3.00
  11  -3   2    1.40    1.40
  11  -3   2    2.40    2.00
  11  -3   2    2.20    2.10
  11  -3   2    4.50    2.10
  12  -3   2    4.90    2.90
  12  -3   2   10.90    2.10
  12  -3   2    7.90    1.60
  12  -3   2    9.40    1.80
  13  -3   2    4.60    3.10
  13  -3   2    3.50    1.90
  13  -3   2    8.40    2.10
  13  -3   2    5.20    2.20
  13   2  -2    1.30    3.00
  13   2  -2    0.50    2.60
 -13  -2   2    3.10    2.40
 -13  -2   2    0.10    2.30
  12   2  -2    8.20    2.20
  12   2  -2    9.20    2.70
  12   2  -2    4.90    2.30
 -12  -2   2    4.50    2.30
 -12  -2   2    4.20    2.00
  11   2  -2    0.40    2.00
  11   2  -2   -0.80    1.70
  11   2  -2   -2.10    1.70
 -11  -2   2    0.50    1.80
 -11  -2   2   -1.20    1.30
  10   2  -2   71.69    4.10
  10   2  -2   65.59    3.90
  10   2  -2   70.59    4.10
 -10  -2   2   65.39    3.90
 -10  -2   2   65.49    3.30
   9   2  -2    2.80    1.40
   9   2  -2    0.20    1.80
   9   2  -2   -0.90    1.30
  -9  -2   2    3.00    1.10
  -9  -2   2    0.90    1.30
   8   2  -2    7.30    1.70
   8   2  -2   11.90    1.80
   8   2  -2   14.50    1.90
  -8  -2   2   10.60    1.50
  -8  -2   2   12.50    1.80
   7   2  -2  140.39    4.70
   7   2  -2  136.99    4.90
   7   2  -2  133.49    3.10
  -7  -2   2  138.09    3.10
  -7  -2   2  137.49    4.40
  -7  -2   2  137.39    4.90
   6   2  -2   25.00    1.80
   6   2  -2   22.30    0.80
   6   2  -2   23.70    2.00
  -6  -2   2   22.00    1.80
  -6  -2   2   23.00    0.80
  -6  -2   2   23.60    1.60
   5   2  -2  345.87    7.50
   5   2  -2  337.67    8.50
   5   2  -2  338.37    8.80
  -5  -2   2  349.17    8.90
  -5  -2   2  356.66    8.50
  -5  -2   2  344.87    7.50
   4   2  -2  225.38    5.80
   4   2  -2  244.68    7.70
  -4  -2   2  225.78    5.80
  -4  -2   2  217.18    6.10
  -4  -2   2  223.58    5.00
   3   2  -2   25.00    1.50
   3   2  -2   23.70    1.50
   3   2  -2   25.60    1.20
  -3  -2   2   25.10    0.90
  -3  -2   2   23.80    1.30
  -3  -2   2   23.60    1.40
   2   2  -2  166.58    4.40
   2   2  -2  167.18    4.40
   2   2  -2  167.88    4.00
  -2  -2   2  165.28    3.80
  -2  -2   2  163.98    4.40
   1   2  -2  268.37    5.80
   1   2  -2  263.67    6.40
   1   2  -2  268.97    6.30
  -1  -2   2  265.97    6.30
  -1  -2   2  269.17    6.00
  -1  -2   2  267.57    6.40
   0   2  -2  777.42   16.30
   0   2  -2  755.92   16.40
   0  -2   2  777.62   16.20
   0  -2   2  707.13   16.30
   0  -2   2  742.43   16.30
  -1   2  -2 1058.59   22.40
  -1   2  -2 1054.59   22.60
  -1   2  -2 1036.00   22.60
  -1   2  -2 1052.19   22.40
   1  -2   2 1081.09   22.20
   1  -2   2 1054.69   22.40
   1  -2   2 1042.80   22.40
   1  -2   2 1010.80   22.60
  -2   2  -2   15.80    0.90
  -2   2  -2   15.20    0.80
  -2   2  -2   14.60    0.90
   2  -2   2   16.60    0.90
   2  -2   2   15.00    0.90
   2  -2   2   16.10    1.00
   2  -2   2   14.50    0.80
  -3   2  -2   28.60    1.20
  -3   2  -2   31.00    1.40
   3  -2   2   29.30    1.50
   3  -2   2   30.80    1.40
   3  -2   2   30.30    1.20
   3  -2   2   27.70    1.20
  -4   2  -2    0.60    0.40
  -4   2  -2    0.70    0.50
   4  -2   2   -0.30    0.50
   4  -2   2    0.70    0.30
   4  -2   2    1.10    0.40
   4  -2   2    0.80    0.30
  -5   2  -2   25.80    1.70
  -5   2  -2   26.20    1.30
   5  -2   2   24.20    1.20
   5  -2   2   25.10    1.30
   5  -2   2   26.30    1.60
   5  -2   2   23.70    1.60
  -6   2  -2  297.47    7.20
   6  -2   2  292.87    7.10
   6  -2   2  292.27    8.00
   6  -2   2  304.17    8.10
   6  -2   2  318.97    8.50
  -7   2  -2   11.50    1.10
   7  -2   2   11.90    1.50
   7  -2   2   13.40    1.70
   7  -2   2   15.20    1.30
   7  -2   2   12.10    1.20
  -8   2  -2  174.08    4.80
   8  -2   2  179.78    5.90
   8  -2   2  171.18    5.80
   8  -2   2  173.78    4.90
   8  -2   2  179.98    4.90
   9  -2   2    0.50    0.90
   9  -2   2    0.70    0.80
   9  -2   2    0.90    1.20
   9  -2   2   -3.00    1.10
  10  -2   2   22.20    2.10
  10  -2   2   21.30    1.90
  10  -2   2   23.60    2.70
  10  -2   2   23.50    3.00
  11  -2   2   15.30    1.90
  11  -2   2   14.50    2.30
  11  -2   2   10.20    2.20
  11  -2   2   13.40    1.50
  12  -2   2   31.60    3.00
  12  -2   2   28.80    3.20
  12  -2   2   28.20    2.50
  12  -2   2   32.60    3.80
  13  -2   2    3.60    2.90
  13  -2   2    4.00    1.60
  13  -2   2    3.70    2.20
  13   1  -2   -0.10    2.80
  13   1  -2    1.70    2.90
 -13  -1   2   -0.50    2.00
 -13  -1   2    5.20    2.80
  12   1  -2   25.10    3.40
  12   1  -2   29.40    3.60
  12   1  -2   32.70    3.80
 -12  -1   2   26.00    3.10
 -12  -1   2   28.50    3.40
  11   1  -2   41.70    3.60
  11   1  -2   36.30    3.20
 -11  -1   2   38.10    3.50
 -11  -1   2   33.50    2.80
  10   1  -2   19.00    2.40
  10   1  -2   19.30    2.40
  10   1  -2   25.10    2.60
 -10  -1   2   17.90    2.00
 -10  -1   2   14.30    2.10
   9   1  -2    3.80    1.60
   9   1  -2    5.40    1.40
   9   1  -2    2.20    1.30
  -9  -1   2    4.10    1.90
  -9  -1   2    3.10    1.90
   8   1  -2    1.00    1.00
   8   1  -2   -0.30    0.90
   8   1  -2    0.70    1.00
  -8  -1   2    0.60    0.80
  -8  -1   2    1.50    1.00
   7   1  -2   22.40    1.90
   7   1  -2   20.50    1.80
   7   1  -2   20.00    0.60
   7   1  -2   18.40    1.80
  -7  -1   2   22.70    1.60
  -7  -1   2   21.90    2.00
   6   1  -2   17.40    1.60
   6   1  -2   16.80    1.40
   6   1  -2   16.70    0.60
   6   1  -2   17.30    1.50
  -6  -1   2   17.10    1.30
  -6  -1   2   17.70    1.50
   5   1  -2  202.48    5.60
   5   1  -2  207.88    5.40
   5   1  -2  206.18    4.40
   5   1  -2  207.98    5.80
  -5  -1   2  191.38    4.40
  -5  -1   2  201.38    5.40
  -5  -1   2  202.68    5.70
   4   1  -2  280.47    6.00
   4   1  -2  273.87    6.90
   4   1  -2  279.17    7.10
   4   1  -2  278.37    6.90
  -4  -1   2  285.47    7.20
  -4  -1   2  280.87    6.00
  -4  -1   2  291.37    6.90
   3   1  -2  133.09    3.60
   3   1  -2  132.69    3.80
   3   1  -2  139.69    3.60
  -3  -1   2  137.49    3.80
  -3  -1   2  131.69    2.90
  -3  -1   2  127.19    3.60
   2   1  -2   16.20    1.00
   2   1  -2   16.10    1.00
  -2  -1   2   16.50    1.00
  -2  -1   2   16.20    0.50
  -2  -1   2   16.60    1.10
   1   1  -2   87.79    2.10
   1   1  -2   84.19    2.40
   1   1  -2   89.79    2.20
  -1  -1   2   90.89    2.40
  -1  -1   2   91.99    2.10
  -1  -1   2   87.39    2.40
  -1  -1   2   90.99    2.20
   0   1  -2  172.78    3.90
   0   1  -2  171.58    4.00
   0  -1   2  173.68    4.10
  -1   1  -2  661.23   14.00
  -1   1  -2  656.73   14.10
  -1   1  -2  656.63   14.10
   1  -1   2  682.13   14.10
   1  -1   2  633.54   14.10
   1  -1   2  658.23   14.00
   1  -1   2  668.23   14.30
  -2   1  -2   94.19    2.50
  -2   1  -2   96.29    2.60
   2  -1   2   97.39    2.50
   2  -1   2   97.69    2.30
   2  -1   2   95.89    2.60
  -3   1  -2    0.60    0.30
  -3   1  -2    1.60    0.50
   3  -1   2    0.60    0.50
   3  -1   2    0.90    0.30
   3  -1   2    1.20    0.30
   3  -1   2    0.50    0.40
  -4   1  -2    0.40    0.40
  -4   1  -2    1.10    0.60
   4  -1   2    0.50    0.30
   4  -1   2    0.30    0.50
   4  -1   2    0.50    0.30
   4  -1   2    0.30    0.50
  -5   1  -2   21.90    1.10
  -5   1  -2   22.60    1.50
  -5   1  -2   23.00    1.00
   5  -1   2   23.20    1.60
   5  -1   2   22.20    1.50
   5  -1   2   22.20    1.20
   5  -1   2   22.70    1.10
  -6   1  -2   34.10    2.00
  -6   1  -2   36.30    1.50
  -6   1  -2   36.30    2.10
  -6   1  -2   36.30    1.50
   6  -1   2   38.10    2.20
   6  -1   2   34.10    1.50
   6  -1   2   35.60    1.60
   6  -1   2   36.70    2.10
  -7   1  -2    2.00    0.90
  -7   1  -2    1.10    0.50
  -7   1  -2    1.20    0.90
  -7   1  -2    1.20    0.50
   7  -1   2    0.20    0.60
   7  -1   2    2.00    1.00
   7  -1   2    1.00    0.60
   7  -1   2    0.20    0.80
  -8   1  -2  131.59    4.90
  -8   1  -2  138.29    4.20
  -8   1  -2  134.69    3.70
   8  -1   2  130.79    4.90
   8  -1   2  130.49    4.00
   8  -1   2  131.99    4.90
   8  -1   2  134.59    3.80
  -9   1  -2    2.80    2.40
  -9   1  -2    2.70    0.80
  -9   1  -2    2.30    0.80
   9  -1   2    1.80    0.80
   9  -1   2    1.20    1.20
   9  -1   2    2.90    1.10
   9  -1   2    2.50    1.40
 -10   1  -2   26.90    1.90
 -10   1  -2   29.60    1.70
  10  -1   2   28.30    2.90
  10  -1   2   27.30    1.90
  10  -1   2   30.30    2.20
  10  -1   2   36.70    2.80
  11  -1   2   52.69    3.10
  11  -1   2   57.59    3.90
  11  -1   2   57.79    3.90
  11  -1   2   63.79    2.70
  12  -1   2    1.20    1.20
  12  -1   2    0.90    2.30
  12  -1   2   -2.80    2.20
  12  -1   2    0.50    1.90
  13  -1   2   14.20    1.70
  13  -1   2   15.50    3.20
  13  -1   2   14.90    3.00
  13   0  -2    6.90    3.10
  13   0  -2    7.90    2.80
 -13   0   2    6.70    2.40
 -13   0   2    3.80    2.70
  12   0  -2   17.50    2.90
  12   0  -2   16.00    2.50
  12   0  -2   17.10    2.60
 -12   0   2   14.70    2.30
 -12   0   2   16.40    2.80
  11   0  -2   -1.20    1.70
  11   0  -2    1.30    1.70
  11   0  -2    6.20    1.60
 -11   0   2    0.70    1.40
 -11   0   2   -0.30    1.50
  10   0  -2   73.39    3.80
  10   0  -2   68.99    3.40
  10   0  -2   61.59    3.90
 -10   0   2   66.19    3.70
 -10   0   2   70.39    3.20
   9   0  -2   26.20    4.00
   9   0  -2   31.80    1.00
   9   0  -2   32.70    2.40
   9   0  -2   31.00    1.00
   9   0  -2   31.50    2.60
  -9   0   2   30.30    2.10
  -9   0   2   32.70    2.60
   8   0  -2    9.30    0.60
   8   0  -2    8.70    1.30
   8   0  -2    9.80    1.50
   8   0  -2    8.40    1.40
  -8   0   2    9.10    1.60
  -8   0   2    7.40    1.10
   7   0  -2  166.38    5.50
   7   0  -2  174.68    5.50
   7   0  -2  173.38    5.10
   7   0  -2  173.28    3.90
  -7   0   2  174.88    5.00
  -7   0   2  172.18    5.50
   6   0  -2   98.69    3.60
   6   0  -2  100.29    3.30
   6   0  -2  104.79    3.70
   6   0  -2  100.89    2.30
  -6   0   2  101.49    3.20
  -6   0   2   98.59    3.70
   5   0  -2    6.80    1.00
   5   0  -2    8.30    0.40
   5   0  -2    9.40    1.00
   5   0  -2    6.90    1.00
  -5   0   2    6.90    0.90
  -5   0   2    7.60    1.10
   4   0  -2   51.89    1.90
   4   0  -2   51.09    1.20
   4   0  -2   50.59    2.00
   4   0  -2   52.09    2.10
  -4   0   2   51.89    2.10
  -4   0   2   49.99    1.80
   3   0  -2  633.34   13.90
   3   0  -2  650.13   14.10
  -3   0   2  622.44   13.90
  -3   0   2  618.04   14.10
   2   0  -2  209.38    5.10
   2   0  -2  224.28    5.10
   2   0  -2  217.98    5.20
  -2   0   2  226.48    5.10
  -2   0   2  209.78    5.20
  -2   0  -2   27.30    1.00
  -2   0  -2   28.60    1.20
  -2   0  -2   29.40    1.20
   2   0   2   28.30    1.00
   2   0   2   28.90    0.80
   2   0   2   29.30    1.20
   2   0   2   28.00    1.10
  -3   0  -2  139.79    3.90
  -3   0  -2  148.39    3.30
  -3   0  -2  146.59    3.90
  -3   0  -2  143.79    3.50
   3   0   2  145.69    3.90
   3   0   2  139.69    3.50
   3   0   2  144.19    3.40
   3   0   2  142.29    3.90
  -4   0  -2   13.40    1.10
  -4   0  -2   12.40    0.70
  -4   0  -2   12.20    0.80
  -4   0  -2   11.80    1.10
   4   0   2   12.00    1.10
   4   0   2   12.50    0.80
   4   0   2   12.20    0.80
   4   0   2   13.20    1.20
  -5   0  -2  140.19    3.60
  -5   0  -2  147.89    4.40
  -5   0  -2  141.59    4.40
  -5   0  -2  146.49    3.60
   5   0   2  142.89    3.60
   5   0   2  141.59    3.60
   5   0   2  139.49    4.30
   5   0   2  137.19    4.30
  -6   0  -2   21.30    1.20
  -6   0  -2   23.10    1.70
  -6   0  -2   22.90    1.70
  -6   0  -2   23.30    1.20
   6   0   2   21.90    1.30
   6   0   2   22.30    1.20
   6   0   2   21.20    1.80
   6   0   2   18.80    1.60
  -7   0  -2    4.80    0.80
  -7   0  -2    4.70    1.00
  -7   0  -2    3.40    1.00
  -7   0  -2    4.30    0.70
   7   0   2    3.60    1.10
   7   0   2    5.10    1.20
   7   0   2    4.80    0.90
   7   0   2    3.80    0.70
  -8   0  -2   24.60    2.30
  -8   0  -2   26.30    1.60
  -8   0  -2   27.40    2.40
  -8   0  -2   26.20    1.40
   8   0   2   27.20    2.30
   8   0   2   29.70    2.20
   8   0   2   26.70    1.50
   8   0   2   25.80    1.80
  -9   0  -2    6.50    0.80
  -9   0  -2    8.00    2.40
  -9   0  -2    6.20    1.00
   9   0   2    6.70    1.70
   9   0   2    3.60    1.50
   9   0   2    6.80    0.90
   9   0   2    3.70    1.10
 -10   0  -2    4.50    0.90
 -10   0  -2    3.30    1.70
 -10   0  -2    1.70    1.00
  10   0   2    3.30    1.30
  10   0   2    2.60    1.70
  10   0   2    1.50    1.60
  10   0   2    3.50    0.80
 -11   0  -2    0.80    0.80
 -11   0  -2    0.60    1.90
 -11   0  -2    2.40    1.20
  11   0   2   -0.10    1.80
  11   0   2    2.00    1.90
  11   0   2    2.40    0.90
  11   0   2    1.60    1.80
 -12   0  -2   -1.60    2.00
 -12   0  -2    0.50    1.40
  12   0   2    0.20    1.00
  12   0   2    2.30    2.20
  12   0   2    2.60    2.30
  12   0   2    5.70    2.10
 -13   0  -2   26.20    3.00
  13   0   2   34.20    4.00
  13   0   2   28.20    3.40
  13   0   2   19.60    2.10
  13  -1  -2    8.40    2.50
  13  -1  -2   12.40    2.90
 -13   1   2   12.00    2.30
 -13   1   2   13.00    3.30
  12  -1  -2    0.30    1.80
  12  -1  -2    2.70    2.50
  12  -1  -2    0.90    2.40
  12  -1  -2   -3.10    1.90
 -12   1   2    0.30    1.90
 -12   1   2    3.80    1.80
  11  -1  -2   99.99    4.40
  11  -1  -2  104.79    5.20
  11  -1  -2  105.99    5.10
  11  -1  -2  102.39    2.60
  11  -1  -2  102.99    2.60
 -11   1   2   98.39    4.90
 -11   1   2  108.59    4.30
  10  -1  -2   26.70    2.80
  10  -1  -2   28.90    1.30
  10  -1  -2   33.00    3.10
  10  -1  -2   32.30    2.60
  10  -1  -2   31.60    1.30
 -10   1   2   32.70    3.00
 -10   1   2   30.30    2.40
   9  -1  -2   17.60    1.00
   9  -1  -2   17.50    1.00
   9  -1  -2   22.70    2.30
   9  -1  -2   15.90    2.10
   9  -1  -2   19.40    2.60
  -9   1   2   18.40    2.30
  -9   1   2   17.80    1.80
   8  -1  -2    8.70    0.80
   8  -1  -2   11.00    1.70
   8  -1  -2   10.30    1.40
   8  -1  -2   10.00    1.60
  -8   1   2   10.80    1.60
  -8   1   2   11.70    1.40
   7  -1  -2  396.76   10.30
   7  -1  -2  390.66    9.60
   7  -1  -2  395.96   10.20
   7  -1  -2  390.36    8.70
  -7   1   2  392.36   10.30
  -7   1   2  392.56    9.60
   6  -1  -2   55.89    2.60
   6  -1  -2   58.39    2.30
   6  -1  -2   58.19    2.70
   6  -1  -2   56.29    1.60
  -6   1   2   58.09    2.60
  -6   1   2   60.19    2.30
   5  -1  -2  251.17    6.20
   5  -1  -2  234.98    6.40
   5  -1  -2  245.68    5.40
   5  -1  -2  237.28    6.40
  -5   1   2  248.78    6.50
  -5   1   2  244.28    6.10
   4  -1  -2   12.20    1.10
   4  -1  -2   11.30    0.50
   4  -1  -2   12.20    1.00
   4  -1  -2   11.60    1.00
   4  -1  -2   12.00    0.60
  -4   1   2   11.10    1.00
  -4   1   2   12.40    0.90
   3  -1  -2  234.28    5.70
   3  -1  -2  223.78    5.50
   3  -1  -2  236.48    5.10
   3  -1  -2  232.68    5.10
   3  -1  -2  234.18    5.70
  -3   1   2  232.78    5.50
  -3   1   2  225.48    5.60
   2  -1  -2 1754.62   37.40
   2  -1  -2 1698.53   36.60
   2  -1  -2 1759.12   36.90
   2  -1  -2 1722.03   37.90
  -2   1   2 1747.03   36.90
  -2   1   2 1692.23   37.80
  -2   1   2 1738.73   38.10
   1  -1  -2  373.96    8.40
  -1  -1  -2  124.99    3.00
   1   1   2  137.99    3.10
   1   1   2  113.99    3.00
   1   1   2  132.39    3.00
  -2  -1  -2    4.20    0.50
  -2  -1  -2    2.90    0.50
  -2  -1  -2    3.20    0.40
  -2  -1  -2    3.60    0.50
   2   1   2    4.50    0.60
   2   1   2    3.30    0.40
   2   1   2    3.90    0.50
   2   1   2    4.00    0.60
  -3  -1  -2   34.20    1.50
  -3  -1  -2   33.80    1.20
  -3  -1  -2   35.30    1.20
   3   1   2   34.20    1.50
   3   1   2   35.80    1.30
   3   1   2   36.50    1.60
   3   1   2   36.00    1.20
  -4  -1  -2   37.30    1.80
  -4  -1  -2   39.10    1.40
  -4  -1  -2   41.80    1.90
  -4  -1  -2   39.80    1.40
   4   1   2   42.30    1.90
   4   1   2   41.30    1.90
   4   1   2   41.10    1.40
   4   1   2   41.10    1.60
  -5  -1  -2  905.51   20.00
  -5  -1  -2  887.01   19.30
  -5  -1  -2  870.01   20.00
  -5  -1  -2  877.31   19.10
   5   1   2  900.71   20.10
   5   1   2  893.51   19.10
   5   1   2  884.31   20.00
  -6  -1  -2  159.28    5.10
  -6  -1  -2  173.98    5.10
  -6  -1  -2  169.38    4.40
  -6  -1  -2  167.58    4.20
   6   1   2  165.78    5.20
   6   1   2  161.88    5.10
   6   1   2  169.18    4.20
  -7  -1  -2    1.10    0.70
  -7  -1  -2    0.20    0.50
  -7  -1  -2   -0.50    0.40
  -7  -1  -2    0.60    0.80
   7   1   2    0.80    0.50
   7   1   2   -0.10    0.80
   7   1   2   -0.90    0.90
   7   1   2   -1.30    0.70
  -8  -1  -2   39.20    2.60
  -8  -1  -2   47.00    2.80
  -8  -1  -2   47.20    2.10
  -8  -1  -2   44.60    1.80
   8   1   2   38.20    2.40
   8   1   2   45.50    2.70
   8   1   2   42.40    2.70
   8   1   2   47.10    1.80
  -9  -1  -2   18.50    2.20
  -9  -1  -2   18.70    1.60
  -9  -1  -2   20.40    1.30
  -9  -1  -2   22.50    3.50
   9   1   2   17.30    2.20
   9   1   2   20.30    2.30
   9   1   2   12.50    2.90
   9   1   2   19.50    1.30
 -10  -1  -2    0.90    0.90
 -10  -1  -2   -0.20    1.40
 -10  -1  -2    0.80    0.70
  10   1   2   -0.90    1.40
  10   1   2   -0.80    1.50
  10   1   2    0.90    0.80
  10   1   2    1.20    1.50
 -11  -1  -2   95.39    3.70
 -11  -1  -2   94.49    4.90
 -11  -1  -2   91.29    3.00
  11   1   2   89.19    4.80
  11   1   2   99.29    4.30
  11   1   2   91.79    3.00
  11   1   2   95.19    4.80
 -12  -1  -2    9.40    1.10
 -12  -1  -2   10.10    2.30
 -12  -1  -2    9.20    1.80
  12   1   2   13.40    2.40
  12   1   2   14.60    2.80
  12   1   2    9.30    1.20
  12   1   2   10.10    2.30
 -13  -1  -2   -3.80    2.50
 -13  -1  -2    4.50    2.00
  13   1   2   -2.30    2.50
  13   1   2    3.40    2.40
  13   1   2    1.60    1.80
  13  -2  -2    4.50    2.40
  13  -2  -2    5.00    2.50
  12  -2  -2    1.70    0.70
  12  -2  -2    2.40    0.80
  12  -2  -2    7.30    2.60
  12  -2  -2    2.00    1.80
  12  -2  -2    0.50    2.20
 -12   2   2   -0.10    2.20
  11  -2  -2   33.50    1.70
  11  -2  -2   35.60    3.70
  11  -2  -2   31.70    3.70
  11  -2  -2   33.30    3.00
  11  -2  -2   37.30    3.60
  11  -2  -2   33.40    1.60
 -11   2   2   32.00    2.70
 -11   2   2   29.20    3.50
  10  -2  -2    8.20    1.90
  10  -2  -2    8.00    0.90
  10  -2  -2    8.10    1.80
  10  -2  -2    9.50    1.80
  10  -2  -2    8.80    0.90
  10  -2  -2   10.00    1.60
 -10   2   2    8.90    1.40
 -10   2   2    7.90    1.90
   9  -2  -2   26.50    2.20
   9  -2  -2   28.80    1.50
   9  -2  -2   32.20    2.80
   9  -2  -2   28.00    2.70
   9  -2  -2   28.80    1.40
  -9   2   2   30.00    2.10
  -9   2   2   30.00    2.60
   8  -2  -2    0.60    0.40
   8  -2  -2   -0.40    0.50
   8  -2  -2    0.80    1.00
   8  -2  -2    1.40    1.10
   8  -2  -2    0.00    0.90
  -8   2   2    0.60    0.80
  -8   2   2   -0.40    1.10
   7  -2  -2    1.20    0.90
   7  -2  -2    0.60    0.80
   7  -2  -2    0.40    0.90
   7  -2  -2    0.00    0.40
   7  -2  -2   -0.30    0.40
  -7   2   2   -0.80    0.80
  -7   2   2    0.40    0.60
   6  -2  -2   43.80    2.30
   6  -2  -2   44.90    1.60
   6  -2  -2   43.50    2.30
   6  -2  -2   44.30    2.00
   6  -2  -2   45.50    1.50
  -6   2   2   45.70    2.00
  -6   2   2   45.70    2.30
   5  -2  -2  224.88    5.20
   5  -2  -2  221.38    5.20
   5  -2  -2  223.68    6.10
   5  -2  -2  212.68    5.60
   5  -2  -2  229.58    6.00
  -5   2   2  222.28    5.60
  -5   2   2  222.08    6.00
   4  -2  -2   58.99    2.20
   4  -2  -2   57.49    2.00
   4  -2  -2   60.29    2.30
   4  -2  -2   59.19    1.70
   4  -2  -2   59.29    1.70
  -4   2   2   57.89    2.00
  -4   2   2   56.59    2.20
   3  -2  -2  156.08    4.20
   3  -2  -2  160.48    3.70
   3  -2  -2  154.08    4.10
   3  -2  -2  152.28    3.90
  -3   2   2  154.98    4.00
  -3   2   2  156.58    4.10
   2  -2  -2  268.57    6.20
   2  -2  -2  269.37    6.20
   2  -2  -2  265.57    6.30
   2  -2  -2  270.77    6.00
  -2   2   2  269.97    6.20
  -2   2   2  268.57    6.30
  -2   2   2  268.27    6.00
   1  -2  -2  109.99    2.70
   1  -2  -2  110.09    2.80
  -1   2   2  108.29    2.70
  -1   2   2  107.49    2.80
   0  -2  -2  640.74   13.40
   0  -2  -2  620.84   13.30
   0   2   2  610.54   13.40
   0   2   2  609.64   13.30
   0   2   2  648.84   13.60
   0   2   2  623.84   13.40
  -1  -2  -2 2825.02   59.29
  -1  -2  -2 2709.53   59.29
  -1  -2  -2 2649.24   58.79
  -1  -2  -2 2621.34   58.59
   1   2   2 2819.22   59.49
   1   2   2 2811.92   59.59
   1   2   2 2805.92   59.29
   1   2   2 2711.23   59.29
  -2  -2  -2  321.17    7.30
  -2  -2  -2  319.77    7.40
  -2  -2  -2  312.17    7.20
  -2  -2  -2  313.57    7.40
   2   2   2  325.67    7.40
   2   2   2  324.57    7.20
   2   2   2  324.47    7.30
   2   2   2  328.97    7.40
  -3  -2  -2 1215.08   26.30
  -3  -2  -2 1222.28   26.40
  -3  -2  -2 1189.88   25.90
  -3  -2  -2 1235.68   26.10
   3   2   2 1239.08   26.40
   3   2   2 1207.08   26.10
   3   2   2 1217.68   26.30
   3   2   2 1235.08   26.20
  -4  -2  -2    2.10    0.50
  -4  -2  -2    0.90    0.60
  -4  -2  -2    1.60    0.40
  -4  -2  -2    2.10    0.60
   4   2   2    2.40    0.60
   4   2   2    1.60    0.50
   4   2   2    1.40    0.60
   4   2   2    1.20    0.30
  -5  -2  -2  176.18    5.20
  -5  -2  -2  178.78    4.60
  -5  -2  -2  178.98    4.40
  -5  -2  -2  176.38    5.10
   5   2   2  176.98    5.20
   5   2   2  183.38    4.40
   5   2   2  182.08    4.80
   5   2   2  178.98    5.10
  -6  -2  -2   13.50    1.40
  -6  -2  -2   17.30    1.50
  -6  -2  -2   16.70    1.10
  -6  -2  -2   16.40    1.20
   6   2   2   14.80    1.60
   6   2   2   16.60    1.00
   6   2   2   15.70    1.50
   6   2   2   15.80    1.40
  -7  -2  -2  310.37    8.40
  -7  -2  -2  311.57    7.30
  -7  -2  -2  308.87    7.70
  -7  -2  -2  299.87    8.50
   7   2   2  302.97    8.40
   7   2   2  313.87    7.90
   7   2   2  306.67    8.50
   7   2   2  311.87    7.20
  -8  -2  -2   18.80    2.00
  -8  -2  -2   14.30    1.40
  -8  -2  -2   13.90    1.90
  -8  -2  -2   15.90    1.20
   8   2   2   16.50    1.70
   8   2   2   14.40    1.90
   8   2   2   13.80    1.10
   8   2   2   13.90    1.80
  -9  -2  -2    0.00    0.60
  -9  -2  -2   -1.20    1.10
  -9  -2  -2    0.20    0.70
  -9  -2  -2    1.10    1.90
   9   2   2    0.50    1.20
   9   2   2    0.30    0.60
   9   2   2   -0.30    1.20
   9   2   2    0.90    2.10
 -10  -2  -2    7.20    0.90
 -10  -2  -2    8.00    1.30
 -10  -2  -2    8.40    1.90
  10   2   2    9.20    2.00
  10   2   2    7.20    1.80
  10   2   2   12.50    1.90
 -11  -2  -2   29.20    2.40
 -11  -2  -2   27.80    1.70
 -11  -2  -2   37.90    3.40
  11   2   2   26.10    2.90
  11   2   2   37.20    3.60
  11   2   2   30.10    3.10
 -12  -2  -2   -1.20    1.40
 -12  -2  -2    2.50    0.80
 -12  -2  -2    4.20    2.00
  12   2   2    0.00    2.20
  12   2   2   -2.00    2.10
  12   2   2    0.10    1.90
 -13  -2  -2   14.80    3.10
 -13  -2  -2   13.70    2.40
  13   2   2   12.10    3.10
  13   2   2   16.90    2.80
  13   2   2   16.00    1.80
  13  -3  -2    9.20    3.20
  13  -3  -2   10.70    2.70
  12  -3  -2   -0.20    2.30
  12  -3  -2    0.20    1.00
  12  -3  -2    1.50    2.00
  12  -3  -2    9.60    2.90
  12  -3  -2    0.10    1.60
  11  -3  -2    0.10    1.80
  11  -3  -2    2.70    2.00
  11  -3  -2    1.20    1.90
  11  -3  -2   -0.90    0.90
  11  -3  -2   -1.40    1.90
  11  -3  -2   -0.50    0.80
  10  -3  -2   31.80    3.10
  10  -3  -2   27.50    2.50
  10  -3  -2   27.00    1.70
  10  -3  -2   24.20    2.90
  10  -3  -2   26.00    2.90
  10  -3  -2   26.80    1.70
   9  -3  -2    1.30    1.10
   9  -3  -2    0.60    0.70
   9  -3  -2    1.80    1.40
   9  -3  -2    0.10    1.30
   9  -3  -2    2.70    1.40
   8  -3  -2    5.40    1.20
   8  -3  -2    3.80    0.70
   8  -3  -2    4.00    1.30
   8  -3  -2    3.80    0.80
   8  -3  -2    4.60    1.40
   8  -3  -2    3.70    1.20
   7  -3  -2   10.30    1.00
   7  -3  -2    6.90    1.20
   7  -3  -2    7.30    1.30
   7  -3  -2    8.10    1.50
   7  -3  -2   10.40    1.30
   7  -3  -2    9.70    1.00
  -7   3   2    7.80    1.30
   6  -3  -2   44.50    2.30
   6  -3  -2   45.60    2.10
   6  -3  -2   45.50    1.70
   6  -3  -2   44.20    2.00
   6  -3  -2   46.80    2.50
   6  -3  -2   46.60    2.40
   5  -3  -2   42.60    2.10
   5  -3  -2   43.50    1.60
   5  -3  -2   45.00    1.90
   5  -3  -2   43.30    2.10
   5  -3  -2   44.20    1.60
   5  -3  -2   44.10    2.20
   4  -3  -2   52.49    2.30
   4  -3  -2   56.09    2.10
   4  -3  -2   52.29    2.00
   4  -3  -2   56.59    1.80
   4  -3  -2   51.89    1.80
   3  -3  -2   35.10    1.30
   3  -3  -2   32.60    1.40
   3  -3  -2   32.50    1.40
   3  -3  -2   34.60    1.60
   2  -3  -2   27.10    1.10
   2  -3  -2   26.40    1.10
   2  -3  -2   26.30    1.20
   2  -3  -2   27.30    1.30
  -2   3   2   26.80    1.30
   1  -3  -2   20.30    1.00
   1  -3  -2   21.10    1.00
   1  -3  -2   21.00    0.90
   1  -3  -2   19.40    1.10
  -1   3   2   19.60    1.00
  -1   3   2   20.40    0.90
  -1   3   2   20.50    1.10
  -1   3   2   20.50    1.00
   0  -3  -2   -0.10    0.30
   0  -3  -2    0.40    0.30
   0  -3  -2    0.40    0.30
   0  -3  -2    0.00    0.40
   0   3   2    0.10    0.40
   0   3   2    0.30    0.30
   0   3   2    0.10    0.30
   0   3   2    0.00    0.30
  -1  -3  -2   92.09    2.40
  -1  -3  -2   88.19    2.40
  -1  -3  -2   86.39    2.60
  -1  -3  -2   95.29    2.50
   1   3   2   88.59    2.40
   1   3   2   86.99    2.40
   1   3   2   87.59    2.60
   1   3   2   88.29    2.40
  -2  -3  -2  122.49    3.30
  -2  -3  -2  122.99    3.30
  -2  -3  -2  116.19    3.20
  -2  -3  -2  120.29    3.10
   2   3   2  120.69    3.10
   2   3   2  118.69    3.30
   2   3   2  118.99    3.20
   2   3   2  120.89    3.30
  -3  -3  -2    1.00    0.60
  -3  -3  -2    1.20    0.50
  -3  -3  -2    0.90    0.40
  -3  -3  -2    1.00    0.50
   3   3   2    1.20    0.40
   3   3   2    0.40    0.50
   3   3   2    0.40    0.50
   3   3   2    0.80    0.50
  -4  -3  -2   41.80    1.90
  -4  -3  -2   40.00    1.80
  -4  -3  -2   39.80    1.50
  -4  -3  -2   40.80    2.00
   4   3   2   38.90    1.70
   4   3   2   40.60    1.90
   4   3   2   41.40    1.90
   4   3   2   43.00    1.50
  -5  -3  -2  192.78    5.40
  -5  -3  -2  182.98    5.40
  -5  -3  -2  194.58    5.00
  -5  -3  -2  191.78    4.70
   5   3   2  189.98    5.40
   5   3   2  187.38    4.60
   5   3   2  186.18    5.40
   5   3   2  188.68    5.10
  -6  -3  -2  119.39    4.00
  -6  -3  -2  117.69    3.60
  -6  -3  -2  116.29    3.30
  -6  -3  -2  117.99    4.20
   6   3   2  120.59    4.20
   6   3   2  121.19    3.80
   6   3   2  117.99    4.00
  -7  -3  -2   10.00    1.50
  -7  -3  -2   10.70    1.60
  -7  -3  -2    9.60    1.20
  -7  -3  -2    8.80    1.00
   7   3   2    8.20    1.20
   7   3   2    8.00    1.00
   7   3   2    9.10    1.50
   7   3   2    9.20    1.40
  -8  -3  -2   24.30    2.30
  -8  -3  -2   22.40    1.40
  -8  -3  -2   26.80    2.20
  -8  -3  -2   24.00    1.80
   8   3   2   22.90    1.40
   8   3   2   27.00    2.10
   8   3   2   19.90    2.10
   8   3   2   25.70    2.20
  -9  -3  -2   12.10    1.80
  -9  -3  -2    8.70    1.60
  -9  -3  -2    9.20    1.40
  -9  -3  -2    9.20    1.00
   9   3   2   10.40    2.20
   9   3   2   12.10    1.70
   9   3   2   11.70    1.80
   9   3   2   10.80    1.20
 -10  -3  -2   57.09    2.20
 -10  -3  -2   50.39    4.20
 -10  -3  -2   51.89    3.60
  10   3   2   53.79    3.60
  10   3   2   55.59    3.20
  10   3   2   50.89    3.50
 -11  -3  -2   -0.90    1.20
 -11  -3  -2    2.50    0.80
 -11  -3  -2    2.80    1.80
  11   3   2   -0.20    1.80
  11   3   2    2.60    1.60
  11   3   2    1.40    1.30
  11   3   2    2.00    1.80
 -12  -3  -2   20.70    3.10
 -12  -3  -2   17.40    2.10
 -12  -3  -2   17.50    1.60
  12   3   2   20.30    2.70
  12   3   2   17.90    2.50
  12   3   2   19.30    3.00
 -13  -3  -2   -2.30    2.00
 -13  -3  -2    7.40    3.00
  13   3   2    0.80    2.30
  13   3   2    2.10    2.90
  12  -4  -2   37.50    2.40
  12  -4  -2   39.80    3.70
  12  -4  -2   38.90    4.60
  12  -4  -2   41.70    2.60
  12  -4  -2   33.70    4.60
  11  -4  -2    0.00    1.60
  11  -4  -2    3.20    2.30
  11  -4  -2   -0.60    2.10
  11  -4  -2   -0.80    1.90
  11  -4  -2   -0.70    1.00
  11  -4  -2    0.80    1.10
  10  -4  -2    2.40    0.90
  10  -4  -2    1.50    1.40
  10  -4  -2    2.00    1.60
  10  -4  -2    1.30    0.90
  10  -4  -2    3.10    1.60
   9  -4  -2   18.00    2.40
   9  -4  -2   12.90    2.00
   9  -4  -2   14.80    2.10
   9  -4  -2   13.00    1.50
   9  -4  -2   12.40    1.40
   9  -4  -2   16.10    1.90
   8  -4  -2   34.20    2.30
   8  -4  -2   36.20    2.60
   8  -4  -2   37.20    1.90
   8  -4  -2   38.10    1.90
   8  -4  -2   40.90    2.90
   8  -4  -2   40.20    3.00
   7  -4  -2   20.30    1.30
   7  -4  -2   23.10    2.00
   7  -4  -2   22.40    2.20
   7  -4  -2   18.80    2.30
   7  -4  -2   21.30    1.80
   7  -4  -2   20.40    1.40
   6  -4  -2   17.80    1.30
   6  -4  -2   19.60    1.50
   6  -4  -2   17.30    1.80
   6  -4  -2   21.70    1.90
   6  -4  -2   20.00    1.70
   5  -4  -2  165.58    5.00
   5  -4  -2  167.68    4.90
   5  -4  -2  168.58    4.40
   5  -4  -2  166.88    4.60
   5  -4  -2  166.18    5.00
   5  -4  -2  160.08    4.70
   4  -4  -2    0.80    0.50
   4  -4  -2   -0.20    0.40
   4  -4  -2   -0.20    0.60
   4  -4  -2    0.30    0.50
   4  -4  -2   -0.10    0.40
   3  -4  -2   26.60    1.40
   3  -4  -2   27.40    1.30
   3  -4  -2   27.80    1.40
   3  -4  -2   26.70    1.40
   3  -4  -2   24.60    1.30
   2  -4  -2    3.10    0.60
   2  -4  -2    1.90    0.50
   2  -4  -2    2.10    0.50
   2  -4  -2    2.10    0.50
  -2   4   2    2.50    0.50
   1  -4  -2   52.99    1.70
   1  -4  -2   53.39    1.80
   1  -4  -2   51.89    1.80
   1  -4  -2   53.99    2.00
  -1   4   2   53.89    2.10
  -1   4   2   52.09    1.70
  -1   4   2   53.99    1.80
  -1   4   2   53.09    1.80
   0  -4  -2  184.68    4.40
   0  -4  -2  186.18    4.60
   0  -4  -2  181.48    4.50
   0  -4  -2  185.98    4.80
   0   4   2  182.48    4.40
   0   4   2  177.18    4.40
   0   4   2  184.68    4.80
   0   4   2  179.58    4.60
  -1  -4  -2   22.10    1.10
  -1  -4  -2   20.60    1.20
  -1  -4  -2   21.30    1.10
  -1  -4  -2   20.20    1.20
   1   4   2   22.10    1.10
   1   4   2   22.60    1.10
   1   4   2   21.70    1.20
   1   4   2   22.40    1.20
  -2  -4  -2   40.60    1.70
  -2  -4  -2   41.70    1.60
  -2  -4  -2   42.10    1.60
  -2  -4  -2   43.40    1.80
   2   4   2   42.00    1.60
   2   4   2   40.50    1.70
   2   4   2   40.80    1.50
   2   4   2   42.40    1.80
  -3  -4  -2   18.00    1.20
  -3  -4  -2   16.70    1.30
  -3  -4  -2   17.60    1.20
  -3  -4  -2   18.60    1.10
   3   4   2   19.40    1.30
   3   4   2   19.50    1.00
   3   4   2   18.80    1.30
   3   4   2   17.90    1.20
  -4  -4  -2  191.88    5.10
  -4  -4  -2  191.28    5.40
  -4  -4  -2  200.88    5.40
  -4  -4  -2  191.48    4.80
   4   4   2  185.48    4.80
   4   4   2  186.08    5.20
   4   4   2  187.78    5.20
   4   4   2  197.78    5.50
  -5  -4  -2   -0.50    0.60
  -5  -4  -2   -0.20    0.60
  -5  -4  -2   -0.20    0.80
  -5  -4  -2    0.40    0.50
   5   4   2    1.30    0.70
   5   4   2   -0.90    0.70
   5   4   2    0.70    0.40
   5   4   2    1.10    0.80
  -6  -4  -2   44.90    1.80
  -6  -4  -2   46.80    2.20
  -6  -4  -2   47.00    2.40
  -6  -4  -2   46.70    2.50
   6   4   2   46.90    2.60
   6   4   2   43.70    1.80
   6   4   2   44.30    2.20
   6   4   2   43.50    2.40
  -7  -4  -2    8.60    1.10
  -7  -4  -2    6.30    1.30
  -7  -4  -2    6.50    1.10
  -7  -4  -2    5.00    1.30
   7   4   2    7.70    1.30
   7   4   2    6.50    1.40
   7   4   2    8.40    1.10
   7   4   2    4.60    1.50
  -8  -4  -2   46.30    2.50
  -8  -4  -2   47.40    2.90
  -8  -4  -2   45.10    2.90
  -8  -4  -2   45.00    2.00
   8   4   2   48.40    3.00
   8   4   2   41.80    2.80
   8   4   2   46.70    2.70
   8   4   2   44.30    2.60
  -9  -4  -2    0.60    1.00
  -9  -4  -2    0.70    1.30
  -9  -4  -2   -0.90    1.20
  -9  -4  -2    0.60    0.70
   9   4   2    0.60    1.30
   9   4   2   -0.20    0.70
   9   4   2    2.50    1.60
   9   4   2    1.20    1.50
 -10  -4  -2    6.30    1.40
 -10  -4  -2    5.40    1.90
 -10  -4  -2    5.60    1.00
 -10  -4  -2    4.70    1.80
  10   4   2    7.00    2.00
  10   4   2    6.40    1.60
  10   4   2    5.70    0.90
  10   4   2    8.30    1.90
 -11  -4  -2    4.80    1.60
 -11  -4  -2    4.20    0.90
 -11  -4  -2    7.40    2.10
  11   4   2    4.10    1.00
  11   4   2    6.70    2.20
  11   4   2    2.60    1.80
  11   4   2    2.90    2.00
 -12  -4  -2    6.30    2.40
 -12  -4  -2    7.90    2.10
 -12  -4  -2    9.00    1.10
  12   4   2    7.60    2.50
  12   4   2   12.50    2.50
 -13  -4  -2   -0.90    2.40
 -13  -4  -2    1.30    2.20
  13   4   2   -2.00    2.30
  13   4   2    3.30    3.00
  12  -5  -2    3.30    2.50
  12  -5  -2    3.50    2.20
  12  -5  -2    0.90    2.90
  12  -5  -2    2.60    2.10
  12  -5  -2    2.70    2.80
  12  -5  -2    0.70    1.40
  11  -5  -2    2.00    1.30
  11  -5  -2    0.80    2.30
  11  -5  -2    6.10    2.00
  11  -5  -2    6.90    2.50
  11  -5  -2   -1.10    1.20
  11  -5  -2    2.10    2.50
  10  -5  -2    0.20    1.40
  10  -5  -2    0.40    1.00
  10  -5  -2   -1.30    1.80
  10  -5  -2    1.70    1.10
  10  -5  -2    2.60    2.00
  10  -5  -2    0.40    2.00
   9  -5  -2   42.10    2.70
   9  -5  -2   40.00    3.30
   9  -5  -2   39.50    2.20
   9  -5  -2   36.00    3.30
   9  -5  -2   39.80    2.30
   9  -5  -2   37.80    3.20
   8  -5  -2    3.90    1.40
   8  -5  -2    4.30    1.70
   8  -5  -2    4.60    1.20
   8  -5  -2    5.10    1.00
   8  -5  -2    4.80    1.00
   7  -5  -2  113.09    3.60
   7  -5  -2  114.89    4.40
   7  -5  -2  112.89    4.10
   7  -5  -2  118.09    3.60
   7  -5  -2  109.69    4.30
   7  -5  -2  115.09    3.90
   7  -5  -2  116.69    4.40
   6  -5  -2    2.10    1.00
   6  -5  -2    3.40    1.00
   6  -5  -2    0.90    0.90
   6  -5  -2    1.40    0.80
   6  -5  -2    1.90    0.90
   6  -5  -2    1.30    0.90
   5  -5  -2   30.70    2.00
   5  -5  -2   29.40    1.80
   5  -5  -2   30.40    1.60
   5  -5  -2   30.60    1.90
   5  -5  -2   29.20    1.90
   5  -5  -2   29.60    1.80
   5  -5  -2   29.80    1.50
   4  -5  -2   68.79    3.00
   4  -5  -2   66.39    2.60
   4  -5  -2   69.19    2.40
   4  -5  -2   66.99    2.70
   4  -5  -2   65.89    2.60
   3  -5  -2  223.08    5.70
   3  -5  -2  217.48    5.70
   3  -5  -2  215.48    5.90
   3  -5  -2  217.08    5.60
   2  -5  -2  403.66    9.40
   2  -5  -2  403.56    9.40
   2  -5  -2  409.86    9.80
   2  -5  -2  408.36    9.40
  -2   5   2  396.16    9.40
   1  -5  -2    0.20    0.50
   1  -5  -2    0.40    0.50
   1  -5  -2    0.10    0.60
   1  -5  -2    0.30    0.40
  -1   5   2    0.40    0.60
  -1   5   2    0.90    0.50
  -1   5   2    0.00    0.40
  -1   5   2    0.00    0.40
   0  -5  -2  128.79    3.60
   0  -5  -2  129.89    3.60
   0  -5  -2  130.69    3.40
   0   5   2  136.29    4.60
   0   5   2  123.09    3.90
   0   5   2  126.79    3.50
   0   5   2  130.59    3.40
  -1  -5  -2  353.56    8.10
  -1  -5  -2  385.86   10.30
  -1  -5  -2  347.87    8.30
  -1  -5  -2  349.87    8.30
   1   5   2  353.96    8.70
   1   5   2  350.16    8.30
   1   5   2  344.27    8.10
   1   5   2  342.17    9.30
  -2  -5  -2  228.38    5.70
  -2  -5  -2  235.48    6.00
  -2  -5  -2  227.28    6.20
  -2  -5  -2  234.58    5.80
   2   5   2  222.88    6.10
   2   5   2  234.08    6.00
   2   5   2  233.08    5.70
   2   5   2  257.67    7.00
  -3  -5  -2    5.90    0.80
  -3  -5  -2    7.60    1.00
  -3  -5  -2    7.10    1.10
  -3  -5  -2    6.70    1.00
   3   5   2    7.40    1.40
   3   5   2    7.20    1.00
   3   5   2    6.80    0.90
   3   5   2    7.60    1.10
  -4  -5  -2  565.54   13.00
  -4  -5  -2  578.34   12.80
  -4  -5  -2  571.64   13.40
  -4  -5  -2  540.15   13.40
   4   5   2  586.34   12.90
   4   5   2  568.34   13.40
   4   5   2  551.44   13.40
   4   5   2  561.14   13.10
  -5  -5  -2   44.80    2.20
  -5  -5  -2   42.60    2.40
  -5  -5  -2   45.60    2.30
  -5  -5  -2   46.10    1.90
   5   5   2   42.10    2.20
   5   5   2   46.40    1.90
   5   5   2   46.00    2.50
   5   5   2   44.20    2.30
  -6  -5  -2  578.24   14.00
  -6  -5  -2  589.04   14.40
  -6  -5  -2  574.94   13.30
  -6  -5  -2  592.04   14.20
   6   5   2  575.14   14.00
   6   5   2  601.54   13.30
   6   5   2  586.74   14.40
   6   5   2  598.24   14.10
  -7  -5  -2   20.70    1.90
  -7  -5  -2   18.10    2.00
  -7  -5  -2   18.70    1.50
  -7  -5  -2   19.90    2.00
   7   5   2   18.10    2.00
   7   5   2   20.40    2.00
   7   5   2   18.40    2.10
   7   5   2   19.90    1.40
  -8  -5  -2   86.79    3.00
  -8  -5  -2   93.99    4.10
  -8  -5  -2   71.59    4.90
  -8  -5  -2   88.59    4.20
   8   5   2   89.39    4.00
   8   5   2   90.39    3.80
   8   5   2   87.69    4.10
   8   5   2   88.79    2.90
  -9  -5  -2   38.70    3.10
  -9  -5  -2   31.60    2.50
  -9  -5  -2   31.50    1.90
  -9  -5  -2   36.10    3.10
   9   5   2   41.80    2.90
   9   5   2   32.70    1.80
   9   5   2   34.20    3.10
   9   5   2   35.80    3.00
 -10  -5  -2   37.10    2.70
 -10  -5  -2   30.80    3.90
 -10  -5  -2   36.60    3.40
 -10  -5  -2   31.60    2.00
  10   5   2   29.00    3.20
  10   5   2   32.80    2.90
  10   5   2   32.10    1.90
  10   5   2   33.20    3.40
 -11  -5  -2    2.20    1.60
 -11  -5  -2    3.90    2.20
 -11  -5  -2    0.70    0.90
  11   5   2    2.40    2.20
  11   5   2    2.70    1.00
  11   5   2    2.50    1.90
  11   5   2   -2.80    2.20
 -12  -5  -2    0.50    2.00
 -12  -5  -2    1.40    1.00
 -12  -5  -2   -0.20    2.60
  12   5   2    0.40    1.10
  12   5   2    4.30    2.30
  12   5   2    2.20    2.50
  12  -6  -2    1.60    1.80
  12  -6  -2   -2.80    3.10
  12  -6  -2    3.50    2.30
  12  -6  -2    2.60    2.50
  12  -6  -2    1.30    1.70
  11  -6  -2   26.80    3.40
  11  -6  -2   28.00    2.60
  11  -6  -2   31.30    3.30
  11  -6  -2   26.20    2.70
  11  -6  -2   37.40    4.40
  11  -6  -2   25.80    3.40
  11  -6  -2   27.00    3.50
  10  -6  -2    4.70    1.30
  10  -6  -2    1.10    2.10
  10  -6  -2    1.00    1.30
  10  -6  -2    7.50    2.30
  10  -6  -2    3.80    1.70
  10  -6  -2    2.90    1.70
  10  -6  -2   -0.20    1.90
   9  -6  -2    1.70    1.80
   9  -6  -2    0.30    1.20
   9  -6  -2   -0.30    1.20
   9  -6  -2    1.40    1.70
   9  -6  -2   -0.40    1.20
   9  -6  -2   -2.40    1.70
   9  -6  -2    0.70    1.60
   9  -6  -2   -0.20    1.00
   8  -6  -2   31.70    2.90
   8  -6  -2   28.90    4.70
   8  -6  -2   33.00    2.50
   8  -6  -2   37.70    2.50
   8  -6  -2   34.00    2.50
   8  -6  -2   34.60    2.20
   8  -6  -2   33.40    2.80
   7  -6  -2  135.39    4.50
   7  -6  -2  136.29    5.00
   7  -6  -2  135.19    4.30
   7  -6  -2  132.59    6.10
   7  -6  -2  128.39    4.90
   7  -6  -2  128.79    5.10
   7  -6  -2  136.79    5.10
   7  -6  -2  133.69    4.20
   6  -6  -2    1.30    0.80
   6  -6  -2    0.40    1.00
   6  -6  -2    0.00    1.00
   6  -6  -2    0.70    0.80
   6  -6  -2    0.30    0.90
   6  -6  -2    0.50    1.00
   5  -6  -2   69.99    2.80
   5  -6  -2   71.09    3.10
   5  -6  -2   72.59    3.10
   5  -6  -2   73.29    2.70
   5  -6  -2   73.69    3.00
   5  -6  -2   74.29    3.10
   5  -6  -2   71.89    2.90
   5  -6  -2   73.89    3.00
   4  -6  -2   70.09    2.80
   4  -6  -2   69.89    2.70
   4  -6  -2   71.89    2.80
   4  -6  -2   72.69    3.00
   3  -6  -2    0.60    0.60
   3  -6  -2    0.50    0.60
   3  -6  -2   -0.30    0.60
   3  -6  -2    0.10    0.70
   2  -6  -2  112.09    3.30
   2  -6  -2  112.19    3.50
   2  -6  -2  110.79    3.70
   2  -6  -2  107.79    3.40
  -2   6   2  111.19    3.40
  -2   6   2  111.89    3.30
  -2   6   2  112.79    3.80
   1  -6  -2   27.00    1.70
   1  -6  -2   24.30    1.50
   1  -6  -2   26.30    1.30
   1  -6  -2   26.60    1.50
  -1   6   2   27.10    1.50
  -1   6   2   25.50    1.70
  -1   6   2   25.70    1.30
   0  -6  -2   16.60    1.30
   0  -6  -2   18.40    1.30
   0  -6  -2   17.20    1.40
   0  -6  -2   17.80    1.10
   0   6   2   17.50    1.50
   0   6   2   18.90    1.30
   0   6   2   17.80    1.00
   0   6   2   19.40    1.30
  -1  -6  -2   22.80    1.50
  -1  -6  -2   21.60    1.50
  -1  -6  -2   21.80    1.20
  -1  -6  -2   20.80    1.30
   1   6   2   22.40    1.60
   1   6   2   22.50    1.20
   1   6   2   24.60    1.40
   1   6   2   22.10    1.40
  -2  -6  -2  578.24   13.70
  -2  -6  -2  598.44   14.00
  -2  -6  -2  590.84   13.30
  -2  -6  -2  589.94   13.50
   2   6   2  609.04   13.80
   2   6   2  589.34   14.00
   2   6   2  616.94   13.60
   2   6   2  584.24   13.30
  -3  -6  -2   19.10    1.40
  -3  -6  -2   19.90    1.50
  -3  -6  -2   20.20    1.30
  -3  -6  -2   19.70    1.60
   3   6   2   20.10    1.40
   3   6   2   20.70    1.30
   3   6   2   20.90    1.70
   3   6   2   20.20    1.60
  -4  -6  -2    1.90    0.90
  -4  -6  -2    1.00    0.80
  -4  -6  -2    1.60    0.70
  -4  -6  -2    1.80    0.70
   4   6   2    1.90    0.90
   4   6   2    2.30    0.70
   4   6   2    1.20    0.70
   4   6   2    1.10    0.80
  -5  -6  -2   16.80    1.40
  -5  -6  -2   15.30    1.80
  -5  -6  -2   17.60    1.80
   5   6   2   14.30    1.90
   5   6   2   18.70    1.80
   5   6   2   17.00    1.40
   5   6   2   17.10    1.70
  -6  -6  -2   37.20    2.80
  -6  -6  -2   41.30    2.00
  -6  -6  -2   42.10    2.70
  -6  -6  -2   37.10    2.60
   6   6   2   38.80    1.90
   6   6   2   42.60    3.40
   6   6   2   42.80    2.60
   6   6   2   41.10    2.40
  -7  -6  -2    3.70    1.20
  -7  -6  -2    5.20    1.60
  -7  -6  -2    3.50    1.30
  -7  -6  -2    2.00    0.90
   7   6   2    4.10    1.50
   7   6   2    3.50    1.30
   7   6   2    3.10    1.20
   7   6   2    2.80    0.80
  -8  -6  -2  108.09    4.80
  -8  -6  -2  100.19    3.50
  -8  -6  -2  108.39    4.50
  -8  -6  -2  108.59    4.20
   8   6   2  104.19    3.40
   8   6   2  106.49    4.80
   8   6   2  105.99    4.40
   8   6   2  105.39    4.40
  -9  -6  -2  281.27    8.40
  -9  -6  -2  271.27    8.90
  -9  -6  -2  283.67    8.10
  -9  -6  -2  270.37    7.10
   9   6   2  269.77    8.40
   9   6   2  273.37    7.00
   9   6   2  276.87    8.40
   9   6   2  276.17    8.90
 -10  -6  -2    2.20    1.50
 -10  -6  -2    2.60    1.80
 -10  -6  -2    2.60    1.10
 -10  -6  -2    1.40    1.90
  10   6   2    1.80    2.20
  10   6   2    3.50    1.10
  10   6   2    2.50    1.80
  10   6   2    4.30    1.90
 -11  -6  -2   37.60    4.10
 -11  -6  -2   22.90    2.20
 -11  -6  -2   25.10    3.20
  11   6   2   25.60    2.10
  11   6   2   27.00    3.50
  11   6   2   24.10    3.00
  11   6   2   26.70    3.30
 -12  -6  -2    2.10    2.60
 -12  -6  -2    0.10    1.10
 -12  -6  -2   -0.50    2.10
  12   6   2   -1.40    2.60
  12   6   2    0.50    1.20
  11  -7  -2   17.00    2.20
  11  -7  -2   11.50    3.30
  11  -7  -2   20.00    2.80
  11  -7  -2   15.40    3.20
  11  -7  -2   15.90    3.30
  11  -7  -2   21.40    3.60
  11  -7  -2   19.90    2.30
  11  -7  -2   22.30    2.90
  10  -7  -2   18.50    2.10
  10  -7  -2   15.30    2.20
  10  -7  -2   19.80    3.00
  10  -7  -2   18.30    3.00
  10  -7  -2   14.10    2.90
  10  -7  -2   15.40    2.10
  10  -7  -2   12.50    2.30
  10  -7  -2   16.50    3.00
   9  -7  -2   56.89    3.90
   9  -7  -2   54.79    3.40
   9  -7  -2   49.80    3.90
   9  -7  -2   46.50    4.00
   9  -7  -2   55.09    3.30
   9  -7  -2   50.89    3.10
   9  -7  -2   53.39    3.90
   9  -7  -2   52.49    3.00
   8  -7  -2   64.69    3.10
   8  -7  -2   57.39    3.80
   8  -7  -2   60.89    3.60
   8  -7  -2   64.09    3.30
   8  -7  -2   62.09    3.80
   8  -7  -2   66.09    3.10
   8  -7  -2   54.09    5.30
   8  -7  -2   66.69    3.50
   7  -7  -2   -0.20    1.30
   7  -7  -2    0.10    1.40
   7  -7  -2    0.30    1.00
   7  -7  -2   -0.40    1.20
   7  -7  -2    0.60    1.30
   7  -7  -2    0.50    0.90
   7  -7  -2    0.30    1.10
   7  -7  -2    1.60    1.10
   6  -7  -2   34.90    2.60
   6  -7  -2   32.90    2.70
   6  -7  -2   36.50    2.30
   6  -7  -2   36.10    2.30
   6  -7  -2   32.70    2.40
   6  -7  -2   35.50    2.60
   5  -7  -2   15.40    1.80
   5  -7  -2   15.80    1.80
   5  -7  -2   14.60    2.00
   5  -7  -2   15.20    1.90
   5  -7  -2   15.50    1.60
   5  -7  -2   14.00    1.70
   4  -7  -2    5.80    1.10
   4  -7  -2    7.80    1.30
   4  -7  -2    6.30    1.10
   4  -7  -2    6.50    1.20
   3  -7  -2   26.50    1.80
   3  -7  -2   24.00    1.70
   3  -7  -2   26.30    2.10
   3  -7  -2   24.60    1.70
   2  -7  -2  337.77    8.80
   2  -7  -2  327.97    8.30
   2  -7  -2  342.87    8.10
   2  -7  -2  337.37    8.40
  -2   7   2  322.47    8.80
  -2   7   2  337.97    9.00
   1  -7  -2    5.30    1.00
   1  -7  -2    4.50    0.80
   1  -7  -2    2.30    0.80
   1  -7  -2    3.80    0.90
  -1   7   2    3.60    1.00
  -1   7   2    4.30    1.00
  -1   7   2    3.10    0.70
   0  -7  -2  110.99    3.90
   0  -7  -2  109.49    3.60
   0  -7  -2  111.89    3.20
   0  -7  -2  113.39    3.60
   0   7   2  112.89    3.20
   0   7   2  112.69    4.00
   0   7   2  109.69    3.60
  -1  -7  -2    1.30    0.70
  -1  -7  -2    1.10    0.50
  -1  -7  -2    0.60    0.70
  -1  -7  -2    1.10    0.80
   1   7   2    1.20    0.60
   1   7   2    0.50    0.80
   1   7   2    0.90    0.50
   1   7   2    1.10    0.80
  -2  -7  -2    4.60    0.90
  -2  -7  -2    4.50    1.00
  -2  -7  -2    7.10    0.90
  -2  -7  -2    5.40    1.10
   2   7   2    3.90    0.80
   2   7   2    4.50    0.70
   2   7   2    5.90    1.10
   2   7   2    5.10    1.00
  -3  -7  -2    6.80    1.00
  -3  -7  -2    6.80    1.20
  -3  -7  -2    6.70    0.90
  -3  -7  -2    4.90    1.00
   3   7   2    7.40    1.30
   3   7   2    4.20    0.80
   3   7   2    5.10    1.10
   3   7   2    6.40    0.90
  -4  -7  -2  137.89    5.30
  -4  -7  -2  127.49    4.00
  -4  -7  -2  122.59    4.40
  -4  -7  -2  123.69    4.50
   4   7   2  124.59    3.90
   4   7   2  127.19    4.50
   4   7   2  123.89    3.90
   4   7   2  119.29    4.50
  -5  -7  -2   48.90    3.10
  -5  -7  -2   46.90    2.40
  -5  -7  -2   51.29    2.90
  -5  -7  -2   46.10    2.30
   5   7   2   50.39    2.80
   5   7   2   49.30    2.50
   5   7   2   52.19    3.00
  -6  -7  -2    2.10    1.20
  -6  -7  -2   -0.90    1.30
  -6  -7  -2    1.40    0.80
  -6  -7  -2    0.30    1.00
   6   7   2   -0.50    0.90
   6   7   2    0.40    1.30
   6   7   2    0.40    0.70
   6   7   2    0.40    1.10
  -7  -7  -2   22.10    2.30
  -7  -7  -2   21.10    2.60
  -7  -7  -2   24.20    2.40
  -7  -7  -2   24.70    1.90
   7   7   2   22.20    1.80
   7   7   2   22.90    2.70
   7   7   2   24.80    2.50
   7   7   2   22.60    2.40
  -8  -7  -2   -0.90    1.40
  -8  -7  -2    0.50    1.00
  -8  -7  -2    0.10    1.20
  -8  -7  -2    0.10    1.50
   8   7   2   -1.50    1.50
   8   7   2    0.80    2.50
   8   7   2   -0.20    0.90
   8   7   2    2.10    1.50
  -9  -7  -2    3.30    1.80
  -9  -7  -2    8.30    2.20
  -9  -7  -2    2.10    1.10
  -9  -7  -2    3.30    1.60
   9   7   2    8.40    2.50
   9   7   2    4.70    1.80
   9   7   2    4.90    1.10
   9   7   2    4.40    1.70
 -10  -7  -2    6.00    1.90
 -10  -7  -2    2.00    2.10
 -10  -7  -2    3.40    1.30
 -10  -7  -2    4.30    2.20
  10   7   2    6.10    1.30
  10   7   2    5.10    2.00
  10   7   2    7.80    2.50
  10   7   2    8.20    2.30
 -11  -7  -2   55.89    3.00
 -11  -7  -2   65.09    5.00
 -11  -7  -2   53.09    4.20
  11   7   2   48.50    4.70
  11   7   2   54.69    4.40
  11   7   2   57.79    2.90
 -12  -7  -2   -2.30    2.90
 -12  -7  -2    0.60    2.50
  12   7   2    0.00    3.00
  12   7   2   -1.50    2.80
  11  -8  -2    7.00    2.20
  11  -8  -2    2.60    2.40
  11  -8  -2    6.30    3.30
  11  -8  -2    4.50    2.70
  11  -8  -2    9.20    3.20
  11  -8  -2    6.40    3.10
  11  -8  -2    3.40    2.10
  10  -8  -2    7.10    2.80
  10  -8  -2    2.80    1.80
  10  -8  -2    1.00    2.50
  10  -8  -2    2.70    2.10
  10  -8  -2    1.70    2.60
  10  -8  -2    7.80    3.10
  10  -8  -2    4.80    1.80
  10  -8  -2    1.40    2.00
   9  -8  -2   29.50    3.70
   9  -8  -2   31.50    3.80
   9  -8  -2   26.20    2.80
   9  -8  -2   35.20    3.40
   9  -8  -2   36.80    3.80
   9  -8  -2   27.40    2.80
   9  -8  -2   37.60    4.10
   9  -8  -2   29.50    3.20
   8  -8  -2    0.50    1.80
   8  -8  -2    0.40    1.60
   8  -8  -2    2.40    1.30
   8  -8  -2    0.40    1.50
   8  -8  -2    0.00    1.70
   8  -8  -2    2.20    1.50
   8  -8  -2   -1.70    1.30
   8  -8  -2    0.30    1.80
   7  -8  -2    9.10    1.90
   7  -8  -2    6.80    1.60
   7  -8  -2    6.70    1.80
   7  -8  -2    8.40    1.30
   7  -8  -2    4.60    1.70
   7  -8  -2    6.40    1.80
   7  -8  -2    6.70    1.90
   7  -8  -2    6.30    1.50
   6  -8  -2   10.70    1.60
   6  -8  -2    8.20    1.60
   6  -8  -2    9.90    1.60
   6  -8  -2    9.70    1.90
   6  -8  -2    9.30    1.50
   6  -8  -2   12.10    1.90
   5  -8  -2    0.70    1.10
   5  -8  -2    1.20    1.10
   5  -8  -2    1.40    1.00
   5  -8  -2    1.60    0.80
   5  -8  -2    0.50    1.00
   5  -8  -2    1.80    1.20
   5  -8  -2    1.40    1.20
   4  -8  -2   69.69    3.00
   4  -8  -2   65.29    3.10
   4  -8  -2   68.49    3.30
   4  -8  -2   69.39    2.90
   3  -8  -2    0.10    0.80
   3  -8  -2    0.90    0.80
   3  -8  -2    1.10    0.90
   3  -8  -2   -0.20    0.90
   2  -8  -2   36.10    1.90
   2  -8  -2   34.10    2.10
   2  -8  -2   35.10    2.20
   2  -8  -2   34.70    2.40
  -2   8   2   33.80    2.20
  -2   8   2   35.20    2.30
   1  -8  -2  148.19    4.60
   1  -8  -2  152.78    4.10
   1  -8  -2  148.09    4.60
   1  -8  -2  135.49    6.40
  -1   8   2  150.98    4.60
  -1   8   2  145.09    5.00
  -1   8   2  151.98    4.10
   0  -8  -2   53.59    2.00
   0  -8  -2   53.09    2.40
   0  -8  -2   52.19    2.50
   0  -8  -2   43.10    3.80
   0   8   2   48.80    2.60
   0   8   2   51.19    1.90
   0   8   2   54.79    2.60
  -1  -8  -2   19.60    2.40
  -1  -8  -2   18.60    1.90
  -1  -8  -2   20.50    1.30
  -1  -8  -2   17.70    1.50
   1   8   2   19.80    1.20
   1   8   2   21.70    1.80
   1   8   2   18.60    1.90
  -2  -8  -2   99.59    3.80
  -2  -8  -2  101.99    3.60
  -2  -8  -2  102.49    3.10
  -2  -8  -2   99.79    4.00
   2   8   2  104.09    4.00
   2   8   2  106.79    3.90
   2   8   2  103.79    3.10
   2   8   2  100.69    4.00
  -3  -8  -2   96.59    3.90
  -3  -8  -2  101.19    3.60
  -3  -8  -2   98.39    3.90
  -3  -8  -2  100.99    3.20
   3   8   2   99.09    3.60
   3   8   2  100.29    4.00
   3   8   2  103.49    4.00
   3   8   2  100.99    3.20
  -4  -8  -2   23.50    2.20
  -4  -8  -2   18.60    2.10
  -4  -8  -2   25.20    2.70
  -4  -8  -2   23.20    1.90
   4   8   2   20.30    2.00
   4   8   2   23.10    2.20
   4   8   2   21.40    2.20
   4   8   2   22.60    1.70
  -5  -8  -2    6.60    1.50
  -5  -8  -2    7.60    1.30
  -5  -8  -2    8.80    1.70
  -5  -8  -2    9.50    1.40
   5   8   2    6.10    1.90
   5   8   2    5.00    1.60
   5   8   2    8.80    1.60
   5   8   2    8.10    1.30
  -6  -8  -2    6.90    1.80
  -6  -8  -2    5.00    1.60
  -6  -8  -2    5.10    1.10
  -6  -8  -2    4.90    1.30
   6   8   2    6.20    1.30
   6   8   2    4.10    1.90
   6   8   2    2.90    1.60
   6   8   2    2.40    2.20
  -7  -8  -2    7.50    1.70
  -7  -8  -2    9.80    1.90
  -7  -8  -2    9.80    1.30
  -7  -8  -2    7.50    1.90
   7   8   2    7.20    1.60
   7   8   2    8.20    1.90
   7   8   2   12.40    2.30
   7   8   2    8.00    1.30
  -8  -8  -2   20.40    2.70
  -8  -8  -2   18.20    2.20
  -8  -8  -2   19.50    2.40
  -8  -8  -2   18.80    2.70
   8   8   2   17.70    2.00
   8   8   2   23.10    2.80
   8   8   2   18.80    2.70
   8   8   2   19.90    2.40
  -9  -8  -2   23.80    2.40
  -9  -8  -2   27.20    3.50
  -9  -8  -2   31.30    3.10
  -9  -8  -2   28.60    3.30
   9   8   2   27.90    2.40
   9   8   2   23.70    3.10
   9   8   2   28.60    3.40
   9   8   2   29.20    3.40
 -10  -8  -2   16.20    3.10
 -10  -8  -2   17.60    2.60
 -10  -8  -2   19.00    2.40
  10   8   2   16.00    1.80
  10   8   2   10.50    2.90
  10   8   2   18.90    2.70
  10   8   2   16.10    2.90
 -11  -8  -2    4.00    2.80
 -11  -8  -2   -0.90    2.40
 -11  -8  -2    0.20    1.50
  11   8   2    0.80    1.40
  11   8   2   -0.30    2.50
  11   8   2    0.60    2.70
  10  -9  -2   -1.70    2.00
  10  -9  -2    4.60    3.00
  10  -9  -2    0.80    2.00
  10  -9  -2    1.00    3.10
  10  -9  -2   -0.70    2.80
  10  -9  -2    5.30    2.40
  10  -9  -2    0.70    2.50
  10  -9  -2   -0.70    2.70
   9  -9  -2    0.40    2.50
   9  -9  -2    2.90    2.70
   9  -9  -2    4.80    2.40
   9  -9  -2    1.20    2.00
   9  -9  -2    2.80    2.00
   9  -9  -2    0.90    1.80
   9  -9  -2    5.70    1.70
   9  -9  -2    4.20    2.40
   8  -9  -2   23.00    3.10
   8  -9  -2   22.80    2.70
   8  -9  -2   30.30    3.60
   8  -9  -2   26.20    3.10
   8  -9  -2   31.60    3.10
   8  -9  -2   24.80    2.80
   8  -9  -2   23.70    2.70
   8  -9  -2   20.50    2.80
   7  -9  -2    9.90    2.00
   7  -9  -2    9.40    2.00
   7  -9  -2    6.80    2.10
   7  -9  -2    8.30    1.60
   7  -9  -2    7.70    1.40
   7  -9  -2    6.20    1.60
   7  -9  -2    8.80    2.10
   7  -9  -2    8.20    2.00
   6  -9  -2    2.90    1.40
   6  -9  -2    4.90    1.50
   6  -9  -2    3.40    1.40
   6  -9  -2    4.80    1.70
   6  -9  -2    3.20    1.50
   6  -9  -2    4.50    1.70
   6  -9  -2    2.80    1.50
   6  -9  -2    3.00    1.30
   5  -9  -2   13.90    2.10
   5  -9  -2   12.20    1.90
   5  -9  -2   15.20    1.80
   5  -9  -2   15.50    1.70
   5  -9  -2   13.20    1.90
   5  -9  -2   12.80    1.70
   5  -9  -2   11.50    1.70
   4  -9  -2   13.80    1.90
   4  -9  -2   12.20    1.50
   4  -9  -2   10.90    1.50
   4  -9  -2    9.80    1.60
   4  -9  -2   11.10    1.50
   4  -9  -2    7.80    1.40
   3  -9  -2    3.70    1.40
   3  -9  -2    4.50    1.00
   3  -9  -2    3.20    1.20
   2  -9  -2   15.90    1.70
   2  -9  -2   15.60    2.00
   2  -9  -2   17.70    1.90
   2  -9  -2   15.30    1.60
  -2   9   2   15.00    2.00
  -2   9   2   15.10    2.00
   1  -9  -2   62.39    2.90
   1  -9  -2   58.29    2.90
   1  -9  -2   62.89    3.10
   1  -9  -2   61.59    2.30
  -1   9   2   62.69    2.90
  -1   9   2   63.49    3.30
   0  -9  -2    8.60    1.50
   0  -9  -2    9.00    1.20
   0  -9  -2    7.10    1.20
   0  -9  -2    8.80    1.50
   0   9   2    9.00    1.50
   0   9   2    8.30    1.10
   0   9   2    8.70    1.60
  -1  -9  -2   74.29    2.40
  -1  -9  -2   71.69    3.50
  -1  -9  -2   74.89    3.40
  -1  -9  -2   68.89    3.10
   1   9   2   72.19    3.20
   1   9   2   68.99    2.40
   1   9   2   69.79    3.40
  -2  -9  -2    5.10    1.20
  -2  -9  -2    5.10    1.40
  -2  -9  -2    5.40    1.20
  -2  -9  -2    6.10    0.90
   2   9   2    5.30    1.40
   2   9   2    7.00    1.50
   2   9   2    6.20    0.90
  -3  -9  -2   24.70    2.00
  -3  -9  -2   23.80    2.30
  -3  -9  -2   20.60    2.20
  -3  -9  -2   22.60    1.60
   3   9   2   23.10    1.60
   3   9   2   22.50    1.90
   3   9   2   24.40    2.40
   3   9   2   18.20    3.10
  -4  -9  -2   45.40    2.60
  -4  -9  -2   45.70    3.00
  -4  -9  -2   40.40    2.90
  -4  -9  -2   43.70    2.50
   4   9   2   44.20    2.20
   4   9   2   41.90    2.90
   4   9   2   41.10    2.30
   4   9   2   40.30    2.90
  -5  -9  -2   53.99    3.30
  -5  -9  -2   50.19    2.60
  -5  -9  -2   49.99    3.20
  -5  -9  -2   52.39    2.80
   5   9   2   51.59    2.60
   5   9   2   51.89    3.30
   5   9   2   49.70    3.30
   5   9   2   49.10    2.60
  -6  -9  -2   19.40    4.00
  -6  -9  -2   18.90    2.10
  -6  -9  -2   22.50    2.50
  -6  -9  -2   19.90    2.10
   6   9   2   17.40    1.90
   6   9   2   21.60    2.90
   6   9   2   18.80    2.00
   6   9   2   17.70    2.20
  -7  -9  -2   -0.10    2.60
  -7  -9  -2    0.80    1.10
  -7  -9  -2    1.90    1.70
  -7  -9  -2    6.20    2.20
   7   9   2    2.40    1.50
   7   9   2    0.20    1.80
   7   9   2   -0.80    1.20
   7   9   2   -0.50    1.70
  -8  -9  -2    7.70    2.50
  -8  -9  -2   11.10    2.00
  -8  -9  -2    8.20    1.60
  -8  -9  -2   10.90    2.00
   8   9   2    6.40    2.20
   8   9   2    6.90    1.50
   8   9   2    6.80    2.30
   8   9   2    9.80    2.10
  -9  -9  -2    5.00    1.60
  -9  -9  -2    7.60    2.30
  -9  -9  -2    2.20    2.00
  -9  -9  -2    5.30    2.40
   9   9   2    5.30    2.20
   9   9   2    3.20    2.70
   9   9   2    5.80    1.50
   9   9   2    3.20    2.30
 -10  -9  -2   10.10    2.80
 -10  -9  -2    3.40    1.70
 -10  -9  -2    3.50    2.50
  10   9   2    5.90    2.70
  10   9   2    4.30    2.70
   9 -10  -2   -2.70    2.60
   9 -10  -2    3.40    2.90
   9 -10  -2    0.40    3.00
   9 -10  -2   -2.70    2.70
   9 -10  -2    4.80    2.00
   9 -10  -2   -3.40    2.00
   9 -10  -2    1.30    2.40
   9 -10  -2    1.00    2.90
   8 -10  -2   -1.10    2.30
   8 -10  -2    3.60    1.90
   8 -10  -2   -0.80    2.20
   8 -10  -2    1.30    2.50
   8 -10  -2    1.20    1.70
   8 -10  -2   -1.00    2.30
   8 -10  -2   -0.10    2.40
   8 -10  -2    1.60    1.80
   7 -10  -2    5.10    2.20
   7 -10  -2    5.10    1.80
   7 -10  -2    8.10    2.20
   7 -10  -2    4.70    2.20
   7 -10  -2    3.80    1.60
   7 -10  -2    9.00    2.30
   7 -10  -2    5.40    1.80
   7 -10  -2   10.10    3.90
   6 -10  -2    9.70    1.70
   6 -10  -2    7.30    1.90
   6 -10  -2    7.60    2.00
   6 -10  -2   10.00    2.10
   6 -10  -2    8.90    1.80
   6 -10  -2    9.70    2.00
   6 -10  -2    6.60    3.10
   5 -10  -2   13.70    1.80
   5 -10  -2   11.10    1.60
   5 -10  -2   16.70    2.30
   5 -10  -2   12.10    1.90
   5 -10  -2   13.50    2.10
   5 -10  -2   10.80    1.90
   4 -10  -2    3.10    1.10
   4 -10  -2    1.10    1.10
   4 -10  -2   -0.10    1.50
   4 -10  -2    1.20    1.60
   4 -10  -2    0.30    1.10
   4 -10  -2    0.10    1.20
   3 -10  -2   29.30    2.60
   3 -10  -2   25.40    2.30
   3 -10  -2   29.50    2.60
   3 -10  -2   26.30    2.10
   2 -10  -2    3.10    1.00
   2 -10  -2    2.60    1.20
   2 -10  -2    1.00    1.30
   2 -10  -2    3.40    1.30
  -2  10   2    1.70    1.40
  -2  10   2    0.20    1.30
   1 -10  -2   37.40    1.90
   1 -10  -2   36.20    2.50
   1 -10  -2   28.40    2.50
   1 -10  -2   37.30    2.70
  -1  10   2   37.00    2.70
  -1  10   2   35.30    2.80
   0 -10  -2    9.30    1.70
   0 -10  -2    6.20    1.30
   0 -10  -2    8.20    1.00
   0 -10  -2    8.80    1.70
   0  10   2    7.80    1.50
   0  10   2    6.70    1.50
   0  10   2    7.80    0.90
  -1 -10  -2   10.50    1.20
  -1 -10  -2    5.50    1.50
  -1 -10  -2   12.00    1.70
  -1 -10  -2    8.10    1.40
   1  10   2    7.40    0.90
   1  10   2    7.00    1.60
   1  10   2    8.20    1.60
  -2 -10  -2   12.00    1.30
  -2 -10  -2   10.20    1.50
  -2 -10  -2   10.90    1.70
  -2 -10  -2    7.40    1.60
   2  10   2    9.70    1.30
   2  10   2   15.80    2.20
   2  10   2   10.60    3.00
  -3 -10  -2   32.50    2.70
  -3 -10  -2   30.70    1.80
  -3 -10  -2   28.90    2.50
  -3 -10  -2   30.70    2.80
   3  10   2   32.80    2.90
   3  10   2   27.90    1.80
   3  10   2   26.80    2.60
  -4 -10  -2   33.20    3.00
  -4 -10  -2   29.10    2.70
  -4 -10  -2   32.40    2.50
  -4 -10  -2   29.30    2.90
   4  10   2   35.70    3.00
   4  10   2   35.10    2.10
   4  10   2   34.60    3.20
  -5 -10  -2    8.70    1.40
  -5 -10  -2    8.20    1.70
  -5 -10  -2   10.30    2.00
  -5 -10  -2    5.70    3.50
   5  10   2    9.90    1.50
   5  10   2   11.30    2.00
   5  10   2   11.60    2.20
  -6 -10  -2   24.30    2.50
  -6 -10  -2   26.20    2.50
  -6 -10  -2   29.70    3.10
  -6 -10  -2   28.20    3.30
   6  10   2   26.50    2.60
   6  10   2   25.80    3.00
   6  10   2   22.90    3.10
  -7 -10  -2    6.40    1.60
  -7 -10  -2    6.40    2.60
  -7 -10  -2    8.20    2.10
   7  10   2    2.20    1.60
   7  10   2    2.90    2.30
   7  10   2    4.00    2.00
  -8 -10  -2   17.10    2.10
  -8 -10  -2   27.70    3.70
  -8 -10  -2   14.80    2.40
  -8 -10  -2   23.60    3.30
   8  10   2   18.10    2.50
   8  10   2   18.70    3.30
   8  10   2   18.40    2.80
  -9 -10  -2   -0.90    1.70
  -9 -10  -2    0.90    2.70
   9  10   2    2.30    2.70
   9  10   2   -2.10    2.20
   9  10   2    1.00    3.10
   8 -11  -2    1.70    2.20
   8 -11  -2   -3.40    2.30
   8 -11  -2   -1.30    2.80
   8 -11  -2   -0.10    3.00
   8 -11  -2    2.60    2.90
   8 -11  -2    1.20    2.60
   8 -11  -2    1.30    2.50
   7 -11  -2   22.40    2.90
   7 -11  -2   22.40    3.00
   7 -11  -2   21.50    2.70
   7 -11  -2   23.20    3.30
   7 -11  -2   31.30    4.30
   7 -11  -2   22.90    2.80
   7 -11  -2   19.70    2.60
   7 -11  -2   24.30    3.40
   6 -11  -2    2.00    2.00
   6 -11  -2    5.80    1.90
   6 -11  -2    1.10    2.20
   6 -11  -2    1.70    1.90
   6 -11  -2    3.70    2.30
   6 -11  -2    3.20    1.50
   6 -11  -2    2.10    1.70
   5 -11  -2    5.40    2.20
   5 -11  -2    5.10    2.50
   5 -11  -2    5.30    1.70
   5 -11  -2    4.90    1.80
   5 -11  -2    7.60    1.70
   5 -11  -2    2.80    1.40
   4 -11  -2   16.20    1.90
   4 -11  -2   19.90    2.00
   4 -11  -2   14.00    2.50
   4 -11  -2   18.30    2.10
   4 -11  -2   18.10    2.30
   4 -11  -2   13.50    1.80
   3 -11  -2   37.30    2.90
   3 -11  -2   32.50    3.10
   3 -11  -2   33.20    2.30
   3 -11  -2   31.80    2.50
   3 -11  -2   35.30    3.10
   3 -11  -2   36.90    2.60
   2 -11  -2   29.00    2.10
   2 -11  -2   27.60    2.90
   2 -11  -2   29.60    2.60
   2 -11  -2   27.90    2.70
  -2  11   2   30.10    3.10
  -2  11   2   31.60    2.90
   1 -11  -2    3.40    1.30
   1 -11  -2    2.60    1.00
   1 -11  -2    0.90    1.50
   1 -11  -2    3.00    1.50
  -1  11   2   -0.10    1.50
  -1  11   2    0.90    1.40
   0 -11  -2    7.60    1.00
   0 -11  -2    6.30    1.40
   0 -11  -2    6.80    1.70
   0 -11  -2    6.90    1.90
   0  11   2    6.00    1.80
   0  11   2    4.30    1.60
  -1 -11  -2   -1.20    1.40
  -1 -11  -2    0.70    1.50
  -1 -11  -2    1.60    1.20
  -1 -11  -2   -0.80    0.70
   1  11   2    0.00    1.50
   1  11   2    1.40    1.60
   1  11   2   -0.60    0.70
  -2 -11  -2   10.00    1.30
  -2 -11  -2   10.60    2.00
  -2 -11  -2   15.50    2.20
  -2 -11  -2    7.50    1.70
   2  11   2   11.20    2.00
   2  11   2    9.70    1.00
   2  11   2   12.80    2.20
  -3 -11  -2   -0.50    1.70
  -3 -11  -2   -0.40    0.90
  -3 -11  -2    0.20    1.30
  -3 -11  -2   -0.50    1.50
   3  11   2    2.20    1.80
   3  11   2    1.50    0.90
   3  11   2    1.60    1.70
  -4 -11  -2    4.40    1.70
  -4 -11  -2    9.10    2.00
  -4 -11  -2    6.00    1.90
  -4 -11  -2    4.30    1.50
   4  11   2    6.80    2.30
   4  11   2    4.20    1.10
   4  11   2    6.10    1.80
  -5 -11  -2    0.00    1.40
  -5 -11  -2    0.10    1.20
  -5 -11  -2    0.10    1.80
  -5 -11  -2    0.70    1.80
   5  11   2    1.70    1.90
   5  11   2   -0.50    1.20
   5  11   2   -0.20    2.10
  -6 -11  -2   40.10    3.10
  -6 -11  -2   41.50    3.90
  -6 -11  -2   43.80    2.90
  -6 -11  -2   38.80    4.00
   6  11   2   34.30    4.20
   6  11   2   37.80    3.00
   6  11   2   47.20    3.90
  -7 -11  -2    0.70    1.70
  -7 -11  -2    1.70    2.40
   7  11   2    1.50    2.30
   7  11   2    0.90    1.70
   7  11   2   -2.60    2.50
  -8 -11  -2    4.90    1.90
  -8 -11  -2    8.40    2.80
   8  11   2    7.40    2.20
   8  11   2    7.60    3.40
   8  11   2    6.70    2.80
   6 -12  -2    7.80    2.60
   6 -12  -2    3.50    2.70
   6 -12  -2   12.40    2.80
   6 -12  -2    8.80    2.80
   6 -12  -2   13.60    2.40
   6 -12  -2    8.80    2.30
   5 -12  -2   11.10    2.50
   5 -12  -2   10.60    2.30
   5 -12  -2    6.80    2.50
   5 -12  -2    9.70    2.20
   5 -12  -2   11.70    2.00
   4 -12  -2   -0.50    1.90
   4 -12  -2    0.10    2.10
   4 -12  -2   -1.10    1.50
   4 -12  -2    1.90    1.60
   4 -12  -2   -0.40    1.40
   4 -12  -2   -3.80    1.70
   3 -12  -2   20.70    2.10
   3 -12  -2   16.10    1.90
   3 -12  -2   16.20    2.60
   3 -12  -2   16.70    1.80
   3 -12  -2   15.50    2.10
   2 -12  -2   33.70    3.40
   2 -12  -2   38.60    3.40
   2 -12  -2   28.20    2.20
   2 -12  -2   31.40    2.90
   2 -12  -2   28.10    2.00
  -2  12   2   32.20    3.60
  -2  12   2   33.90    3.50
   1 -12  -2   23.00    2.70
   1 -12  -2   22.00    1.60
   1 -12  -2   24.20    3.00
   1 -12  -2   32.90    3.40
   1 -12  -2   19.30    1.70
  -1  12   2   27.20    3.20
  -1  12   2   25.90    3.20
   0 -12  -2   37.80    3.60
   0 -12  -2   34.80    1.60
   0 -12  -2   37.50    3.10
   0 -12  -2   36.80    3.00
   0  12   2   31.30    3.40
   0  12   2   32.00    3.50
  -1 -12  -2   21.70    2.50
  -1 -12  -2   23.90    2.90
  -1 -12  -2   18.30    2.20
  -1 -12  -2   21.60    1.30
   1  12   2   24.80    3.00
   1  12   2   20.40    2.70
  -2 -12  -2    8.30    1.80
  -2 -12  -2    7.70    2.20
  -2 -12  -2   10.20    1.00
  -2 -12  -2   10.10    2.40
   2  12   2   13.30    2.20
   2  12   2    8.90    1.20
   2  12   2   10.50    2.40
  -3 -12  -2    2.90    2.00
  -3 -12  -2   -2.00    1.50
  -3 -12  -2    3.00    2.10
  -3 -12  -2   -0.40    0.90
   3  12   2    0.30    1.80
   3  12   2    0.80    0.80
   3  12   2   -1.70    2.30
  -4 -12  -2   34.50    3.70
  -4 -12  -2   30.80    2.10
  -4 -12  -2   32.80    3.30
   4  12   2   25.20    3.30
   4  12   2   29.30    2.10
   4  12   2   23.90    3.00
  -5 -12  -2   13.70    2.30
  -5 -12  -2   14.30    1.70
  -5 -12  -2    9.90    2.50
   5  12   2   21.70    3.00
   5  12   2   12.40    1.60
   5  12   2   22.00    3.40
  -6 -12  -2    7.10    2.10
  -6 -12  -2    8.60    2.90
   6  12   2    8.90    2.60
   6  12   2    7.30    1.70
   6  12   2    6.70    3.20
  -7 -12  -2    5.30    2.20
  -7 -12  -2    7.80    3.00
   7  12   2    6.20    3.50
   7  12   2    5.00    2.00
   7  12   2    6.00    2.70
   4 -13  -2    4.90    2.20
   4 -13  -2    0.30    1.90
   4 -13  -2    5.90    2.80
   4 -13  -2    4.50    1.70
   3 -13  -2    3.10    2.40
   3 -13  -2   -2.40    1.90
   3 -13  -2    2.40    2.40
   3 -13  -2    1.10    1.30
   2 -13  -2    1.80    1.90
   2 -13  -2    0.40    1.10
   2 -13  -2    0.60    1.00
   2 -13  -2   -0.50    2.30
  -2  13   2    1.00    2.40
   1 -13  -2    0.30    2.40
   1 -13  -2    2.50    1.80
  -1  13   2    0.90    2.40
  -1  13   2    3.80    2.20
   0 -13  -2   25.30    3.20
   0  13   2   23.20    3.30
   0  13   2   33.80    3.90
  -1 -13  -2    0.60    2.20
  -1 -13  -2    1.60    1.80
   1  13   2    2.60    2.50
   1  13   2   -2.20    2.10
  -2 -13  -2    3.70    2.00
  -2 -13  -2    1.10    2.30
   2  13   2    1.10    2.50
   2  13   2    3.60    2.50
  -3 -13  -2   15.20    2.50
  -3 -13  -2   11.50    2.80
   3  13   2   21.50    3.40
   3  13   2   12.80    2.70
  -4 -13  -2    3.00    2.60
  -4 -13  -2    5.50    2.10
   4  13   2    2.60    2.60
   4  13   2    0.40    3.20
  -5 -13  -2    1.40    2.20
  -5 -13  -2   -0.10    2.70
   5  13   2    0.90    2.70
   1 -14  -2    1.90    2.90
  -1  14   2   -1.10    3.00
  -1  14   2   11.20    3.30
   0 -14  -2   -1.20    2.90
   0 -14  -2   -2.80    2.00
   0  14   2   -2.00    2.90
   0  14   2   11.40    4.00
  -1 -14  -2   -0.50    2.70
  -1 -14  -2    0.00    2.20
   1  14   2    0.10    3.10
   2  13  -3   39.20    4.40
  -2 -13   3   25.20    3.00
  -2 -13   3   31.00    4.30
   1  13  -3   -1.70    3.30
   1  13  -3    1.20    3.00
  -1 -13   3    1.80    3.10
  -1 -13   3    0.40    2.20
   0  13  -3    4.30    2.90
   0  13  -3    2.40    3.20
   0 -13   3    3.60    3.10
   0 -13   3    2.90    2.30
  -1  13  -3    9.10    3.50
  -1  13  -3    9.80    3.10
   1 -13   3   11.10    3.30
   1 -13   3    8.00    2.30
  -2  13  -3    0.30    3.60
  -2  13  -3    2.90    2.90
   2 -13   3    0.50    3.20
   5  12  -3    3.10    2.70
  -5 -12   3    6.10    2.90
  -5 -12   3    6.70    2.40
  -5 -12   3    4.00    2.00
   4  12  -3   13.00    3.70
   4  12  -3   19.10    2.80
  -4 -12   3   22.70    3.50
  -4 -12   3   19.60    2.70
  -4 -12   3   21.70    2.60
   3  12  -3    6.30    3.20
   3  12  -3    4.90    2.30
  -3 -12   3    3.00    1.70
  -3 -12   3    3.20    2.60
  -3 -12   3   -0.70    1.80
   2  12  -3   10.10    2.60
   2  12  -3   12.70    3.30
  -2 -12   3    9.90    2.20
  -2 -12   3   10.40    1.90
  -2 -12   3    9.50    3.00
   1  12  -3    4.70    2.20
   1  12  -3    1.40    2.60
  -1 -12   3    2.50    1.70
  -1 -12   3    2.70    2.60
  -1 -12   3    4.20    1.90
   0  12  -3    4.60    2.40
   0  12  -3    4.60    2.70
   0 -12   3    8.00    2.40
   0 -12   3    3.40    1.90
   0 -12   3    0.30    2.40
   0 -12   3    1.90    1.60
  -1  12  -3    3.60    2.40
  -1  12  -3    2.30    2.20
   1 -12   3    4.10    1.90
   1 -12   3    4.00    2.50
   1 -12   3    4.20    2.40
  -2  12  -3   -4.00    2.50
  -2  12  -3   -1.90    2.20
   2 -12   3    1.50    1.90
   2 -12   3    1.60    2.50
   2 -12   3   -0.70    2.30
  -3  12  -3   22.30    3.50
  -3  12  -3   22.60    3.00
   3 -12   3   18.50    2.60
   3 -12   3   27.60    3.50
   3 -12   3   24.30    3.30
   4 -12   3    5.10    2.80
   4 -12   3    8.00    2.80
   5 -12   3    1.90    2.20
   5 -12   3    6.00    3.00
   5 -12   3    4.20    2.90
   7  11  -3   -2.00    2.40
  -7 -11   3    5.30    1.80
  -7 -11   3    7.80    3.10
  -7 -11   3    3.10    2.10
   6  11  -3    5.30    0.80
   6  11  -3    4.70    1.00
   6  11  -3    0.40    2.40
   6  11  -3    8.90    3.30
  -6 -11   3    6.90    1.80
  -6 -11   3    3.40    2.50
  -6 -11   3    2.70    1.90
   5  11  -3   19.60    3.60
   5  11  -3   13.00    2.50
  -5 -11   3   16.30    2.00
  -5 -11   3   16.70    3.10
  -5 -11   3   17.60    2.40
   4  11  -3   12.40    3.00
   4  11  -3   10.80    2.30
  -4 -11   3   15.40    2.60
  -4 -11   3   11.40    1.80
  -4 -11   3   12.40    2.00
  -4 -11   3   10.40    2.60
   3  11  -3    6.80    1.90
   3  11  -3   -1.20    2.40
  -3 -11   3    2.30    1.50
  -3 -11   3    4.60    1.80
  -3 -11   3    0.50    1.30
  -3 -11   3    3.10    2.30
   2  11  -3   -0.30    2.10
   2  11  -3    4.10    1.80
  -2 -11   3    1.30    1.50
  -2 -11   3    7.60    2.00
  -2 -11   3    0.70    1.70
  -2 -11   3    0.70    1.30
   1  11  -3    7.50    2.10
   1  11  -3    6.30    2.30
  -1 -11   3    2.70    1.70
  -1 -11   3   11.10    2.20
  -1 -11   3    3.30    1.40
  -1 -11   3    4.40    2.10
   0  11  -3    7.80    2.00
   0  11  -3    6.90    2.20
   0 -11   3    4.10    1.60
   0 -11   3    6.40    1.90
   0 -11   3    7.00    1.60
   0 -11   3    6.40    2.00
  -1  11  -3   48.30    4.00
  -1  11  -3   48.20    3.70
   1 -11   3   50.19    3.70
   1 -11   3   38.60    2.90
   1 -11   3   42.20    2.80
   1 -11   3   47.60    3.90
  -2  11  -3    2.90    2.20
  -2  11  -3    1.10    1.70
   2 -11   3   -1.20    1.50
   2 -11   3   -0.30    1.20
   2 -11   3    1.30    1.80
   2 -11   3   -0.40    2.00
  -3  11  -3    1.20    2.00
  -3  11  -3    2.80    2.40
   3 -11   3   -0.40    1.90
   3 -11   3    0.10    1.40
   3 -11   3   -1.20    2.00
   3 -11   3   -0.90    1.40
   4 -11   3    1.50    2.20
   4 -11   3    5.50    2.50
   4 -11   3    6.10    1.00
   4 -11   3    5.00    1.60
   4 -11   3    7.00    1.80
   4 -11   3    5.00    0.90
   5 -11   3   13.70    2.10
   5 -11   3   15.00    1.60
   5 -11   3   19.10    2.90
   5 -11   3   12.60    3.00
   6 -11   3    4.70    2.80
   6 -11   3    3.10    2.60
   6 -11   3    1.70    1.80
   6 -11   3    1.20    2.30
   6 -11   3    4.70    1.70
   7 -11   3    4.40    2.10
   7 -11   3    5.10    4.30
   7 -11   3    3.10    2.20
   7 -11   3    3.30    2.40
   7 -11   3    4.00    3.10
   7 -11   3    1.40    2.80
   8  10  -3    4.30    1.80
   8  10  -3   11.10    2.80
   8  10  -3    5.10    2.00
  -8 -10   3    7.70    3.00
  -8 -10   3    7.70    1.70
  -8 -10   3    6.50    1.80
   7  10  -3   -4.60    2.80
   7  10  -3   -0.80    1.40
   7  10  -3    1.10    2.30
   7  10  -3    0.10    1.50
  -7 -10   3   -3.90    2.80
  -7 -10   3    0.60    1.40
  -7 -10   3    1.70    2.30
  -7 -10   3    0.90    1.60
   6  10  -3    1.20    1.00
   6  10  -3    1.30    1.10
   6  10  -3    1.70    2.00
   6  10  -3    2.90    2.40
  -6 -10   3    6.40    2.30
  -6 -10   3    0.50    1.20
  -6 -10   3    2.30    1.60
   5  10  -3   16.10    2.40
   5  10  -3   15.00    1.20
   5  10  -3   13.80    1.10
   5  10  -3   14.20    2.90
  -5 -10   3   13.10    2.00
  -5 -10   3   15.20    2.80
  -5 -10   3   27.90    3.70
  -5 -10   3   16.60    2.20
   4  10  -3   -0.20    1.60
   4  10  -3    2.90    2.10
  -4 -10   3    4.70    2.10
  -4 -10   3    1.40    1.80
  -4 -10   3    1.30    1.40
  -4 -10   3    3.30    1.20
   3  10  -3   20.40    2.80
   3  10  -3   19.60    2.40
  -3 -10   3   20.40    2.70
  -3 -10   3   16.60    1.90
  -3 -10   3   16.60    2.40
  -3 -10   3   17.20    2.10
   2  10  -3    0.10    1.80
   2  10  -3    1.80    1.50
  -2 -10   3    1.20    1.10
  -2 -10   3   -0.60    1.20
  -2 -10   3    0.40    1.50
  -2 -10   3    3.40    1.90
   1  10  -3    5.00    1.70
   1  10  -3    2.30    1.80
  -1 -10   3    5.30    1.60
  -1 -10   3    1.50    1.20
  -1 -10   3    3.00    1.00
  -1 -10   3    7.70    2.10
   0  10  -3   -1.50    1.30
   0  10  -3    0.50    1.60
   0 -10   3   -1.20    1.50
   0 -10   3    0.10    1.60
   0 -10   3    0.80    1.00
   0 -10   3   -2.20    1.10
  -1  10  -3   13.50    2.20
  -1  10  -3   13.80    2.30
   1 -10   3   11.40    1.90
   1 -10   3    9.40    1.30
   1 -10   3   12.80    2.20
   1 -10   3   13.30    1.70
  -2  10  -3    3.40    1.50
  -2  10  -3    5.80    1.90
   2 -10   3    3.70    1.30
   2 -10   3    5.60    1.80
   2 -10   3    6.10    1.20
  -3  10  -3   16.80    2.60
  -3  10  -3   19.10    2.40
   3 -10   3   14.20    1.00
   3 -10   3   14.00    1.10
   3 -10   3   15.10    2.30
   3 -10   3   13.90    1.80
   3 -10   3   12.20    1.60
   3 -10   3   15.20    2.10
  -4  10  -3   23.80    3.10
   4 -10   3   17.00    2.10
   4 -10   3   22.70    2.60
   4 -10   3   21.50    1.80
   4 -10   3   17.50    2.60
   4 -10   3   17.60    2.30
   4 -10   3   19.90    1.70
   5 -10   3    1.40    1.20
   5 -10   3    2.40    1.30
   5 -10   3    0.10    1.50
   5 -10   3    6.10    2.30
   5 -10   3    3.90    1.50
   6 -10   3    6.90    1.90
   6 -10   3    7.60    2.20
   6 -10   3    8.20    1.90
   6 -10   3    7.60    1.70
   6 -10   3    9.90    1.80
   6 -10   3    3.50    2.30
   7 -10   3   -0.60    2.00
   7 -10   3   -0.60    2.10
   7 -10   3    1.00    2.80
   7 -10   3    3.20    1.80
   7 -10   3   -0.50    1.70
   7 -10   3    2.80    2.00
   7 -10   3    3.00    2.60
   8 -10   3    9.20    2.50
   8 -10   3   13.40    2.50
   8 -10   3   14.30    3.00
   8 -10   3   11.10    2.70
   8 -10   3   11.60    2.90
   8 -10   3    3.80    3.30
   8 -10   3    9.80    2.60
   9   9  -3    6.00    2.20
   9   9  -3    1.90    2.70
   9   9  -3    0.90    2.00
  -9  -9   3    3.30    1.50
  -9  -9   3    4.30    1.30
  -9  -9   3    6.00    2.70
   8   9  -3    2.30    2.20
   8   9  -3   -0.40    2.40
   8   9  -3   -0.20    1.60
  -8  -9   3    1.20    1.20
  -8  -9   3    0.60    1.30
  -8  -9   3    2.20    2.20
  -8  -9   3    4.10    2.00
   7   9  -3  133.09    6.00
   7   9  -3  140.69    4.70
   7   9  -3  137.39    6.20
   7   9  -3  136.89    4.70
  -7  -9   3  138.49    4.70
  -7  -9   3  140.69    5.70
  -7  -9   3  143.89    4.60
  -7  -9   3  138.69    6.20
   6   9  -3    4.00    1.10
   6   9  -3    4.10    1.90
   6   9  -3   -0.90    2.10
   6   9  -3    3.50    1.20
  -6  -9   3    3.60    1.90
  -6  -9   3    8.30    1.70
  -6  -9   3    3.90    1.20
  -6  -9   3    2.30    1.30
   5   9  -3    1.00    1.60
   5   9  -3    1.10    0.80
   5   9  -3    2.20    1.70
   5   9  -3    1.80    0.80
  -5  -9   3    1.70    1.70
  -5  -9   3    1.80    1.00
  -5  -9   3    0.00    1.10
  -5  -9   3    3.50    2.00
   4   9  -3    1.80    0.50
   4   9  -3    1.40    1.70
   4   9  -3    1.50    0.50
   4   9  -3    0.00    1.30
  -4  -9   3    2.10    1.60
  -4  -9   3    0.50    1.60
  -4  -9   3    1.50    1.00
  -4  -9   3    0.50    1.00
   3   9  -3   35.90    3.20
   3   9  -3   29.80    2.70
  -3  -9   3   33.80    2.80
  -3  -9   3   32.50    3.80
  -3  -9   3   37.00    2.50
  -3  -9   3   37.60    2.30
   2   9  -3    0.80    1.40
   2   9  -3    0.00    1.30
  -2  -9   3   -1.20    1.20
  -2  -9   3    0.00    0.90
  -2  -9   3   -1.10    1.30
   1   9  -3  115.89    4.70
   1   9  -3  113.39    4.70
  -1  -9   3  113.39    4.00
  -1  -9   3  107.69    4.60
  -1  -9   3  111.89    4.70
  -1  -9   3   92.89    4.50
   0   9  -3   68.09    3.70
   0   9  -3   67.99    3.70
   0  -9   3   66.29    3.60
   0  -9   3   68.79    2.90
   0  -9   3   68.09    3.10
   0  -9   3   70.09    3.50
  -1   9  -3   -0.50    1.40
   1  -9   3    0.40    1.00
   1  -9   3    0.20    1.30
   1  -9   3    0.10    0.80
   1  -9   3    0.10    1.20
  -2   9  -3    9.10    1.80
  -2   9  -3   11.50    2.00
   2  -9   3    9.00    1.50
   2  -9   3   10.60    1.50
   2  -9   3   12.00    2.00
   2  -9   3    9.00    1.30
  -3   9  -3   23.90    2.90
  -3   9  -3   20.20    2.70
   3  -9   3   18.70    1.80
   3  -9   3   23.60    1.30
   3  -9   3   23.00    2.90
   3  -9   3   26.60    2.50
   3  -9   3   22.20    1.40
   3  -9   3   18.70    2.10
  -4   9  -3   -0.40    2.10
   4  -9   3    0.60    0.90
   4  -9   3   -2.30    1.10
   4  -9   3    2.20    1.70
   4  -9   3   -0.10    0.90
   4  -9   3   -1.80    1.00
   4  -9   3   -0.20    1.30
   5  -9   3   19.70    2.10
   5  -9   3   20.20    2.30
   5  -9   3   20.80    2.30
   5  -9   3   18.10    2.00
   5  -9   3   21.90    2.30
   5  -9   3   18.70    2.50
   6  -9   3   32.50    3.00
   6  -9   3   42.80    2.80
   6  -9   3   36.90    3.50
   6  -9   3   34.60    2.80
   6  -9   3   32.80    2.90
   6  -9   3   32.30    2.90
   7  -9   3    4.50    1.60
   7  -9   3    5.00    2.00
   7  -9   3    5.30    2.00
   7  -9   3    8.00    2.60
   7  -9   3    3.80    1.70
   7  -9   3    5.00    2.10
   7  -9   3    2.60    1.80
   7  -9   3    6.20    1.70
   8  -9   3    0.00    2.50
   8  -9   3    1.70    2.20
   8  -9   3   -1.60    2.50
   8  -9   3    2.30    2.00
   8  -9   3    2.10    1.80
   8  -9   3    1.80    1.70
   8  -9   3    0.60    1.90
   8  -9   3    1.00    1.90
   9  -9   3    2.20    2.80
   9  -9   3    2.60    2.10
   9  -9   3    9.00    3.20
   9  -9   3   12.00    2.50
   9  -9   3    4.30    2.20
   9  -9   3   10.20    2.30
   9  -9   3    8.80    2.60
  10   8  -3    1.30    2.60
  10   8  -3   -0.30    2.20
  10   8  -3    3.40    2.40
 -10  -8   3    7.60    3.20
 -10  -8   3    1.20    1.20
 -10  -8   3    0.50    1.20
   9   8  -3   18.60    3.20
   9   8  -3   24.50    3.20
   9   8  -3   17.00    2.50
  -9  -8   3   23.10    1.90
  -9  -8   3   24.80    2.20
  -9  -8   3   17.10    2.40
  -9  -8   3   27.60    3.50
   8   8  -3    6.10    2.40
   8   8  -3    2.80    1.60
   8   8  -3    3.00    2.10
  -8  -8   3    3.50    1.20
  -8  -8   3    4.10    1.90
  -8  -8   3    4.40    1.80
  -8  -8   3    6.00    1.10
   7   8  -3   21.80    2.30
   7   8  -3   21.50    2.70
   7   8  -3   19.40    2.80
  -7  -8   3   19.80    2.00
  -7  -8   3   18.50    2.60
  -7  -8   3   17.90    2.10
   6   8  -3   23.50    2.00
   6   8  -3   25.50    3.10
   6   8  -3   25.90    2.70
  -6  -8   3   21.60    2.10
  -6  -8   3   30.90    2.50
  -6  -8   3   27.00    2.80
   5   8  -3  119.79    5.20
   5   8  -3  121.19    3.70
   5   8  -3  116.39    4.80
   5   8  -3  121.09    3.60
  -5  -8   3  123.79    5.20
  -5  -8   3  122.39    4.10
   4   8  -3    4.20    1.70
   4   8  -3    2.70    0.60
   4   8  -3    2.90    1.20
   4   8  -3    3.60    0.70
  -4  -8   3    3.10    1.60
  -4  -8   3    4.00    1.10
  -4  -8   3    2.30    1.50
   3   8  -3   16.60    2.20
   3   8  -3   12.20    2.10
  -3  -8   3   14.80    2.10
  -3  -8   3   13.20    1.50
  -3  -8   3   14.10    1.90
   2   8  -3  205.48    6.80
   2   8  -3  212.58    6.80
  -2  -8   3  217.58    6.00
  -2  -8   3  215.28    6.10
  -2  -8   3  219.68    6.90
  -2  -8   3  218.98    6.80
   1   8  -3   11.80    1.80
   1   8  -3   14.10    1.70
  -1  -8   3   17.10    1.80
  -1  -8   3   12.10    1.80
  -1  -8   3   16.50    1.60
  -1  -8   3   13.20    1.90
   0   8  -3    8.50    1.50
   0   8  -3    9.10    1.70
   0  -8   3    7.10    1.20
   0  -8   3    8.90    1.70
   0  -8   3    7.30    1.30
   0  -8   3    7.20    1.10
  -1   8  -3    0.60    1.10
  -1   8  -3    0.80    1.10
   1  -8   3    1.40    0.80
   1  -8   3    0.60    0.90
   1  -8   3    3.90    1.10
   1  -8   3    2.30    1.30
  -2   8  -3  123.79    4.70
  -2   8  -3  118.79    4.50
   2  -8   3  125.19    4.70
   2  -8   3  121.29    4.20
   2  -8   3  116.29    2.90
   2  -8   3  121.59    4.50
   2  -8   3  113.79    2.90
   2  -8   3  118.69    4.10
  -3   8  -3    3.10    1.50
  -3   8  -3    3.60    1.30
   3  -8   3    3.80    0.80
   3  -8   3    3.40    0.70
   3  -8   3    2.00    1.70
   3  -8   3    2.80    1.40
   3  -8   3    2.60    0.90
  -4   8  -3    0.10    1.20
   4  -8   3    0.90    1.00
   4  -8   3    2.00    1.20
   4  -8   3    0.60    1.30
   4  -8   3   -0.60    0.80
   4  -8   3   -0.10    0.80
   4  -8   3    0.30    0.90
   5  -8   3    5.70    2.90
   5  -8   3    4.10    1.20
   5  -8   3    4.50    1.20
   5  -8   3    6.40    1.40
   5  -8   3    5.80    1.20
   5  -8   3    6.90    1.40
   6  -8   3   13.80    1.80
   6  -8   3   10.80    1.60
   6  -8   3   17.00    2.40
   6  -8   3   16.20    2.20
   6  -8   3   16.50    2.10
   6  -8   3   18.00    2.10
   7  -8   3    5.20    1.90
   7  -8   3   10.20    1.80
   7  -8   3    6.90    1.80
   7  -8   3    9.30    2.30
   7  -8   3    9.20    1.80
   7  -8   3    8.90    1.80
   7  -8   3   11.30    2.30
   7  -8   3   11.80    1.90
   8  -8   3   44.80    4.00
   8  -8   3   45.30    3.40
   8  -8   3   35.50    2.80
   8  -8   3   40.30    3.70
   8  -8   3   38.80    3.90
   8  -8   3   49.99    3.30
   8  -8   3   44.30    3.20
   8  -8   3   30.10    4.50
   9  -8   3    5.10    2.60
   9  -8   3    8.90    1.90
   9  -8   3    6.20    2.50
   9  -8   3    7.30    3.20
   9  -8   3   12.20    2.30
   9  -8   3    9.90    2.10
   9  -8   3    4.90    2.40
   9  -8   3    8.70    2.60
  10  -8   3    2.10    2.70
  10  -8   3    5.30    3.00
  10  -8   3    5.00    2.10
  10  -8   3    4.10    2.20
  10  -8   3    7.20    2.50
  10  -8   3    1.60    3.00
  10  -8   3    1.20    2.10
  11   7  -3    1.10    2.50
  11   7  -3    0.90    2.70
  11   7  -3    1.10    2.60
 -11  -7   3    4.90    2.70
  10   7  -3    4.20    2.00
  10   7  -3    2.90    2.30
  10   7  -3    3.30    2.20
 -10  -7   3    1.70    1.00
 -10  -7   3    4.40    2.10
 -10  -7   3    3.40    1.00
 -10  -7   3    3.00    2.40
   9   7  -3   18.20    2.90
   9   7  -3   19.80    2.60
   9   7  -3   28.60    3.40
  -9  -7   3   26.50    3.00
  -9  -7   3   22.70    1.90
  -9  -7   3   32.10    3.60
  -9  -7   3   24.50    1.70
   8   7  -3    6.40    1.60
   8   7  -3    8.00    1.90
   8   7  -3   11.00    2.20
  -8  -7   3   10.00    2.20
  -8  -7   3    8.80    1.70
  -8  -7   3    8.40    1.20
   7   7  -3    1.30    1.40
   7   7  -3    1.40    1.40
   7   7  -3   -0.50    1.00
  -7  -7   3    0.90    1.20
  -7  -7   3   -0.20    0.80
  -7  -7   3    1.20    1.50
   6   7  -3   34.70    2.90
   6   7  -3   34.20    2.60
   6   7  -3   34.90    2.20
  -6  -7   3   30.40    2.80
  -6  -7   3   32.80    2.40
  -6  -7   3   33.30    2.10
   5   7  -3   18.10    2.10
   5   7  -3   12.60    1.40
   5   7  -3   13.20    1.90
  -5  -7   3   12.90    1.80
  -5  -7   3   12.40    1.50
  -5  -7   3   11.50    1.80
   4   7  -3   50.49    3.00
   4   7  -3   50.49    2.80
   4   7  -3   46.80    1.90
   4   7  -3   48.00    1.90
  -4  -7   3   49.80    2.30
  -4  -7   3   49.99    2.90
  -4  -7   3   49.10    3.10
   3   7  -3   18.20    3.40
   3   7  -3   24.60    2.20
   3   7  -3   23.90    1.00
   3   7  -3   23.70    1.00
  -3  -7   3   22.90    1.70
  -3  -7   3   21.90    2.20
  -3  -7   3   23.30    2.30
   2   7  -3   65.49    3.20
   2   7  -3   66.09    3.20
  -2  -7   3   62.29    2.50
  -2  -7   3   65.29    2.70
  -2  -7   3   65.09    3.20
  -2  -7   3   61.19    3.70
   1   7  -3   23.40    2.10
   1   7  -3   21.70    1.90
  -1  -7   3   24.40    2.20
  -1  -7   3   22.10    1.50
  -1  -7   3   23.30    1.70
  -1  -7   3   22.50    1.80
   0   7  -3  190.08    6.00
   0   7  -3  195.48    6.00
   0  -7   3  197.28    5.60
   0  -7   3  202.38    6.00
   0  -7   3  204.28    6.20
   0  -7   3  204.28    5.60
  -1   7  -3   31.30    2.10
  -1   7  -3   31.10    2.20
   1  -7   3   22.20    2.60
   1  -7   3   29.00    2.30
   1  -7   3   30.00    1.90
   1  -7   3   29.60    2.00
  -2   7  -3   10.30    1.60
  -2   7  -3    8.70    1.40
   2  -7   3   11.30    1.50
   2  -7   3    9.00    1.30
   2  -7   3    9.80    0.90
   2  -7   3    9.80    1.50
   2  -7   3    8.40    0.80
   2  -7   3    9.40    1.20
  -3   7  -3   71.59    3.20
  -3   7  -3   76.29    3.50
   3  -7   3   75.69    2.50
   3  -7   3   76.09    3.00
   3  -7   3   75.39    3.20
   3  -7   3   73.79    2.50
   3  -7   3   76.29    3.50
  -4   7  -3    2.60    1.10
   4  -7   3    1.90    0.70
   4  -7   3    1.00    0.80
   4  -7   3    1.10    0.90
   4  -7   3    1.30    1.20
   4  -7   3    1.60    0.80
   5  -7   3    5.10    1.10
   5  -7   3    6.00    1.20
   5  -7   3    6.40    1.20
   5  -7   3    5.70    1.40
   5  -7   3    8.00    1.30
   6  -7   3    3.60    1.20
   6  -7   3    1.10    1.20
   6  -7   3    0.80    1.00
   6  -7   3    0.60    1.20
   7  -7   3    1.50    1.30
   7  -7   3    1.40    1.40
   7  -7   3    4.10    1.60
   7  -7   3    0.80    1.40
   7  -7   3    2.20    1.60
   7  -7   3   -0.20    1.00
   8  -7   3    3.50    1.50
   8  -7   3    1.70    1.80
   8  -7   3    3.70    1.30
   8  -7   3    4.10    1.90
   8  -7   3    3.40    1.80
   8  -7   3    4.90    1.50
   9  -7   3   20.40    3.00
   9  -7   3   20.80    2.70
   9  -7   3   18.00    2.10
   9  -7   3   19.50    2.60
   9  -7   3   18.20    2.70
   9  -7   3   17.70    2.70
   9  -7   3   14.60    2.50
  10  -7   3   -6.00    2.50
  10  -7   3   -1.00    1.70
  10  -7   3   -0.20    1.80
  10  -7   3   -1.10    1.70
  10  -7   3    0.10    2.30
  10  -7   3   -0.20    2.70
  10  -7   3   -1.90    1.50
  10  -7   3   -0.50    2.50
  11  -7   3   14.50    2.50
  11  -7   3   13.10    2.60
  11  -7   3   13.50    3.40
  11  -7   3   11.10    3.50
  11  -7   3   13.60    3.70
  11  -7   3   11.70    2.60
  11  -7   3   12.20    3.70
  12   6  -3   10.00    3.20
  12   6  -3   16.50    3.60
  12   6  -3    7.60    3.20
 -12  -6   3   17.60    3.60
  11   6  -3    0.90    2.60
  11   6  -3    1.60    2.50
 -11  -6   3    0.00    2.00
 -11  -6   3    0.30    2.40
  10   6  -3    8.60    2.50
  10   6  -3   10.20    2.40
  10   6  -3    8.70    2.30
 -10  -6   3   13.10    2.30
 -10  -6   3    9.00    1.00
 -10  -6   3    9.10    0.80
 -10  -6   3    9.40    2.30
   9   6  -3    5.50    2.10
   9   6  -3    6.50    1.90
   9   6  -3    5.20    1.90
  -9  -6   3    5.00    0.80
  -9  -6   3    7.50    1.80
  -9  -6   3    4.10    1.60
  -9  -6   3    3.20    0.90
   8   6  -3   35.00    2.80
   8   6  -3   34.40    3.10
   8   6  -3   38.40    3.00
  -8  -6   3   34.80    2.60
  -8  -6   3   36.50    1.80
  -8  -6   3   39.20    3.10
   7   6  -3   18.20    2.50
   7   6  -3   19.60    2.50
   7   6  -3   15.70    2.10
  -7  -6   3   21.50    1.90
  -7  -6   3   19.40    1.50
  -7  -6   3   22.10    2.50
   6   6  -3   15.80    1.80
   6   6  -3   13.60    1.80
   6   6  -3   20.10    2.30
  -6  -6   3   16.40    1.40
  -6  -6   3   18.20    2.20
  -6  -6   3   17.60    1.80
   5   6  -3    0.90    1.20
   5   6  -3    1.80    0.80
   5   6  -3    1.40    0.90
  -5  -6   3    0.30    0.90
  -5  -6   3    1.60    1.20
  -5  -6   3    1.60    0.70
   4   6  -3   52.49    2.00
   4   6  -3   55.89    2.80
   4   6  -3   55.39    2.90
  -4  -6   3   52.99    2.20
  -4  -6   3   55.39    3.00
   3   6  -3   43.10    1.50
   3   6  -3   45.60    2.60
   3   6  -3   40.40    2.40
   3   6  -3   41.80    1.50
  -3  -6   3   44.90    2.60
  -3  -6   3   43.90    2.00
  -3  -6   3   40.40    2.50
   2   6  -3   77.29    3.30
   2   6  -3   77.79    3.20
  -2  -6   3   75.19    3.20
  -2  -6   3   75.79    3.20
  -2  -6   3   72.99    2.70
   1   6  -3   96.79    3.60
   1   6  -3   93.49    3.50
  -1  -6   3   93.79    3.10
  -1  -6   3   97.39    3.60
  -1  -6   3   93.69    3.20
  -1  -6   3   95.89    3.60
   0   6  -3  152.68    4.90
   0   6  -3  157.78    5.00
   0  -6   3  163.18    4.60
   0  -6   3  154.28    4.50
   0  -6   3  162.08    5.00
   0  -6   3  158.18    4.90
  -1   6  -3   75.19    3.10
  -1   6  -3   70.99    2.90
   1  -6   3   71.29    2.90
   1  -6   3   68.99    3.00
   1  -6   3   73.49    2.70
  -2   6  -3   56.29    2.70
  -2   6  -3   58.59    2.60
   2  -6   3   58.19    1.80
   2  -6   3   63.09    2.60
   2  -6   3   56.89    1.80
   2  -6   3   58.49    2.80
   2  -6   3   60.29    2.40
  -3   6  -3   12.40    1.60
  -3   6  -3   10.30    1.40
   3  -6   3   10.70    1.60
   3  -6   3    9.40    1.30
   3  -6   3   10.60    1.10
   3  -6   3   11.00    1.10
   3  -6   3    8.80    1.10
   4  -6   3   24.70    1.70
   4  -6   3   24.20    2.10
   4  -6   3   25.00    1.60
   5  -6   3  228.68    7.00
   5  -6   3  226.88    6.30
   5  -6   3  232.88    6.40
   5  -6   3  229.98    6.30
   5  -6   3  227.38    6.30
   6  -6   3   38.20    2.30
   6  -6   3   34.60    2.70
   6  -6   3   34.10    2.50
   6  -6   3   37.50    2.20
   6  -6   3   38.30    2.90
   7  -6   3    1.20    1.30
   7  -6   3   -0.50    0.90
   7  -6   3   -0.30    1.30
   7  -6   3    0.20    1.00
   7  -6   3    2.10    1.40
   8  -6   3    2.90    1.20
   8  -6   3    1.90    1.70
   8  -6   3    2.00    1.60
   8  -6   3    1.00    1.60
   8  -6   3    0.30    1.20
   8  -6   3    2.80    1.10
   9  -6   3    9.40    2.30
   9  -6   3    8.50    2.30
   9  -6   3   13.50    2.40
   9  -6   3   10.40    1.70
   9  -6   3   12.80    1.70
   9  -6   3    9.60    1.60
   9  -6   3    9.90    2.10
  10  -6   3    0.10    2.30
  10  -6   3    2.70    2.40
  10  -6   3    0.00    1.60
  10  -6   3   -1.80    2.10
  10  -6   3    1.00    1.50
  10  -6   3    0.40    1.50
  11  -6   3    7.90    3.00
  11  -6   3    6.20    1.90
  11  -6   3    7.90    2.00
  11  -6   3    3.80    2.10
  11  -6   3    2.40    2.70
  11  -6   3    3.10    3.00
  12   5  -3   10.00    3.00
  12   5  -3   10.30    3.40
  12   5  -3    9.90    2.80
 -12  -5   3    8.20    2.60
 -12  -5   3    9.20    2.70
  11   5  -3    1.30    2.20
  11   5  -3    2.10    2.10
  11   5  -3    0.90    2.20
 -11  -5   3   -0.90    1.80
 -11  -5   3   -0.10    2.20
  10   5  -3    2.50    2.00
  10   5  -3    4.20    2.00
  10   5  -3    3.70    1.90
 -10  -5   3    3.60    1.70
 -10  -5   3    5.10    1.90
   9   5  -3    7.70    2.00
   9   5  -3   11.30    2.20
  -9  -5   3    9.40    0.90
  -9  -5   3    8.90    1.80
  -9  -5   3    9.70    2.00
  -9  -5   3    7.00    0.80
   8   5  -3    0.90    2.00
   8   5  -3   -1.70    1.50
   8   5  -3    0.30    1.20
  -8  -5   3   -0.30    0.60
  -8  -5   3    0.70    1.00
  -8  -5   3    2.50    1.50
   7   5  -3   27.60    2.30
   7   5  -3   30.90    2.70
   7   5  -3   37.60    2.70
  -7  -5   3   28.80    2.20
  -7  -5   3   30.40    1.50
  -7  -5   3   31.70    2.70
   6   5  -3  108.99    4.30
   6   5  -3  105.59    3.80
  -6  -5   3  109.99    4.40
  -6  -5   3  112.09    3.20
  -6  -5   3  111.19    4.00
   5   5  -3   11.60    1.60
   5   5  -3   10.30    1.20
   5   5  -3   10.50    1.60
  -5  -5   3   10.30    1.10
  -5  -5   3   12.00    1.70
  -5  -5   3   13.20    1.40
   4   5  -3    7.70    1.30
   4   5  -3    8.30    1.00
   4   5  -3    9.50    1.40
  -4  -5   3    8.50    1.00
  -4  -5   3    8.40    1.40
  -4  -5   3    7.60    1.40
   3   5  -3  465.35   11.60
   3   5  -3  456.55   11.50
   3   5  -3  460.25   10.40
  -3  -5   3  457.95   10.60
  -3  -5   3  459.45   11.50
  -3  -5   3  485.25   11.60
   2   5  -3    0.20    0.20
   2   5  -3    0.40    0.70
   2   5  -3    0.50    0.30
   2   5  -3   -0.40    0.70
  -2  -5   3   -0.10    0.70
  -2  -5   3   -0.10    0.50
  -2  -5   3    0.80    0.70
   1   5  -3   18.60    1.50
   1   5  -3   18.70    1.50
  -1  -5   3   17.40    1.20
  -1  -5   3   18.40    1.50
  -1  -5   3   17.60    1.50
  -1  -5   3   18.20    1.10
   0   5  -3   67.29    2.70
   0   5  -3   63.39    2.60
   0  -5   3   65.39    2.30
   0  -5   3   62.19    2.50
   0  -5   3   63.29    2.70
  -1   5  -3  531.75   12.30
  -1   5  -3  534.85   12.50
   1  -5   3  519.45   12.50
   1  -5   3  517.55   11.10
   1  -5   3  517.45   12.30
   1  -5   3  514.25   12.00
  -2   5  -3    0.20    0.60
  -2   5  -3   -0.70    0.70
   2  -5   3   -0.60    0.40
   2  -5   3    0.40    0.70
   2  -5   3   -0.20    0.40
   2  -5   3   -0.50    0.50
  -3   5  -3   13.30    1.50
  -3   5  -3   11.50    1.20
   3  -5   3   11.80    1.20
   3  -5   3   11.80    1.10
   3  -5   3   12.10    1.20
   3  -5   3   11.10    1.30
   4  -5   3   19.70    1.50
   4  -5   3   16.50    1.40
   4  -5   3   18.30    1.40
   4  -5   3   17.10    1.70
   5  -5   3   77.19    3.40
   5  -5   3   78.09    3.00
   5  -5   3   81.49    3.00
   5  -5   3   83.39    3.00
   6  -5   3   16.20    2.00
   6  -5   3   15.60    1.40
   6  -5   3   15.20    1.80
   6  -5   3   16.80    1.60
   6  -5   3   16.00    2.00
   6  -5   3   15.30    1.50
   7  -5   3    7.60    1.20
   7  -5   3    9.80    1.70
   7  -5   3   10.10    1.40
   7  -5   3    6.20    1.40
   7  -5   3    7.40    1.80
   8  -5   3    6.00    1.20
   8  -5   3    6.60    1.90
   8  -5   3    5.80    1.60
   8  -5   3    8.00    1.30
   8  -5   3    9.10    1.70
   8  -5   3    5.20    1.20
   9  -5   3   18.70    2.00
   9  -5   3   20.40    2.50
   9  -5   3   20.30    2.00
   9  -5   3   20.50    2.20
   9  -5   3   22.80    3.00
   9  -5   3   28.50    3.20
  10  -5   3    2.30    2.20
  10  -5   3    3.20    1.40
  10  -5   3    4.10    2.20
  10  -5   3    0.60    1.30
  10  -5   3    0.80    1.40
  10  -5   3    1.00    1.90
  11  -5   3    0.60    2.40
  11  -5   3    0.80    1.70
  11  -5   3    1.60    2.40
  11  -5   3    3.40    2.60
  11  -5   3   -2.50    1.60
  11  -5   3    0.30    2.40
  12  -5   3    2.10    1.90
  12  -5   3    8.80    3.30
  12  -5   3    4.70    2.00
  12  -5   3    6.00    3.20
  12  -5   3    0.10    2.10
  12   4  -3   13.90    3.10
  12   4  -3   15.70    3.20
 -12  -4   3   18.00    2.90
 -12  -4   3    9.10    2.30
  11   4  -3    1.50    2.10
  11   4  -3   -3.80    2.10
  11   4  -3    4.70    2.20
 -11  -4   3    2.40    1.70
 -11  -4   3    1.00    2.00
  10   4  -3   38.60    3.60
  10   4  -3   35.90    3.40
  10   4  -3   34.90    3.40
 -10  -4   3   38.00    3.00
 -10  -4   3   36.30    3.20
   9   4  -3   10.30    2.10
   9   4  -3   10.30    1.80
   9   4  -3   13.80    2.30
  -9  -4   3    9.70    1.60
  -9  -4   3    8.60    1.80
  -9  -4   3   10.00    0.70
   8   4  -3   65.79    3.50
   8   4  -3   60.49    3.30
   8   4  -3   64.39    3.80
  -8  -4   3   62.89    1.90
  -8  -4   3   62.39    3.20
  -8  -4   3   60.79    4.10
   7   4  -3   23.20    2.30
   7   4  -3   27.90    2.40
   7   4  -3   23.50    2.00
  -7  -4   3   21.80    2.10
  -7  -4   3   23.60    2.00
  -7  -4   3   23.90    1.20
   6   4  -3   97.79    3.90
   6   4  -3  101.69    3.60
  -6  -4   3  104.19    3.70
  -6  -4   3   98.29    4.10
  -6  -4   3  101.39    2.80
   5   4  -3    2.40    1.10
   5   4  -3    3.00    0.80
   5   4  -3    3.60    1.00
  -5  -4   3    3.70    0.60
  -5  -4   3    4.40    0.90
  -5  -4   3    2.60    1.00
   4   4  -3   84.09    2.70
   4   4  -3   84.89    3.40
   4   4  -3   85.99    3.30
  -4  -4   3   84.79    2.50
  -4  -4   3   87.89    3.20
  -4  -4   3   87.29    3.40
   3   4  -3   43.80    2.10
   3   4  -3   36.60    1.50
   3   4  -3   38.60    2.10
  -3  -4   3   40.40    2.30
  -3  -4   3   37.00    1.50
  -3  -4   3   37.60    2.10
   2   4  -3    0.70    0.30
   2   4  -3    0.10    0.60
   2   4  -3    1.60    0.80
   2   4  -3    0.20    0.30
  -2  -4   3    0.20    0.60
  -2  -4   3    0.60    0.70
  -2  -4   3    0.50    0.40
   1   4  -3    9.90    1.10
   1   4  -3   10.00    1.20
  -1  -4   3    9.70    1.20
  -1  -4   3    9.10    0.80
  -1  -4   3    9.40    1.10
   0   4  -3  134.49    3.90
   0   4  -3  129.89    4.00
   0  -4   3  134.39    4.00
   0  -4   3  135.59    3.90
   0  -4   3  135.19    3.60
  -1   4  -3  111.09    3.50
  -1   4  -3  109.89    3.30
   1  -4   3  107.99    3.30
   1  -4   3  106.89    2.60
   1  -4   3  104.09    3.20
   1  -4   3  104.69    3.40
  -2   4  -3  195.38    5.50
  -2   4  -3  204.98    5.20
   2  -4   3  197.88    5.10
   2  -4   3  201.48    5.20
   2  -4   3  204.08    4.80
   2  -4   3  192.48    5.50
  -3   4  -3  362.46    8.90
   3  -4   3  378.06    8.80
   3  -4   3  370.16    9.40
   3  -4   3  385.66    9.00
   3  -4   3  377.86    8.90
   4  -4   3   30.40    1.70
   4  -4   3   31.50    2.00
   4  -4   3   32.10    1.60
   4  -4   3   31.80    1.60
   5  -4   3    5.30    1.10
   5  -4   3    4.50    0.80
   5  -4   3    5.20    1.00
   5  -4   3    5.90    0.80
   6  -4   3  245.88    7.30
   6  -4   3  248.48    7.30
   6  -4   3  247.38    6.20
   6  -4   3  244.68    6.40
   6  -4   3  247.98    6.50
   6  -4   3  244.08    6.90
   7  -4   3   -0.80    1.10
   7  -4   3    1.30    0.70
   7  -4   3    1.10    1.20
   7  -4   3    1.10    1.10
   7  -4   3   -0.20    0.70
   8  -4   3   36.80    2.80
   8  -4   3   31.20    3.10
   8  -4   3   37.00    2.00
   8  -4   3   36.60    2.00
   8  -4   3   38.90    2.70
   8  -4   3   33.00    2.60
   9  -4   3   27.40    2.00
   9  -4   3   29.90    3.00
   9  -4   3   27.10    2.20
   9  -4   3   27.60    2.10
   9  -4   3   28.30    2.60
  10  -4   3    6.30    2.20
  10  -4   3    8.50    1.40
  10  -4   3    9.70    1.60
  10  -4   3   13.50    2.40
  10  -4   3    5.20    1.40
  11  -4   3   -0.20    1.40
  11  -4   3   -1.00    1.40
  11  -4   3    5.30    2.30
  11  -4   3    1.10    2.20
  11  -4   3    0.20    1.30
  12  -4   3    3.30    1.90
  12  -4   3    6.40    2.80
  12  -4   3    0.80    1.80
  12  -4   3    1.00    3.10
  13   3  -3   -1.30    3.00
  13   3  -3    2.70    3.10
 -13  -3   3    6.20    2.40
 -13  -3   3    7.40    2.80
  12   3  -3    3.70    2.40
  12   3  -3   -3.70    2.40
 -12  -3   3    0.30    2.20
 -12  -3   3    1.80    1.80
  11   3  -3  122.29    5.70
  11   3  -3  123.79    5.60
  11   3  -3  136.29    6.00
 -11  -3   3  128.69    6.00
 -11  -3   3  130.99    5.20
  10   3  -3   64.89    4.10
  10   3  -3   67.49    4.10
  10   3  -3   64.09    4.00
 -10  -3   3   66.69    4.20
 -10  -3   3   63.69    3.50
   9   3  -3   64.09    3.70
   9   3  -3   55.19    3.60
   9   3  -3   65.39    3.80
  -9  -3   3   63.59    3.70
  -9  -3   3   62.29    3.20
   8   3  -3    1.40    1.20
   8   3  -3    1.60    1.40
   8   3  -3    2.10    1.50
  -8  -3   3    0.70    0.90
  -8  -3   3   -0.70    1.00
   7   3  -3   43.90    2.50
   7   3  -3   43.80    2.80
   7   3  -3   44.50    2.80
  -7  -3   3   44.60    1.30
  -7  -3   3   45.90    2.80
  -7  -3   3   43.00    2.30
   6   3  -3    3.70    1.00
   6   3  -3    2.90    1.10
   6   3  -3    3.60    1.30
  -6  -3   3    3.40    0.50
  -6  -3   3    2.30    0.80
  -6  -3   3    3.30    1.20
   5   3  -3  273.77    7.50
   5   3  -3  275.27    7.60
   5   3  -3  275.47    7.10
  -5  -3   3  278.57    6.30
  -5  -3   3  273.17    7.60
  -5  -3   3  284.47    7.30
   4   3  -3  170.98    5.10
   4   3  -3  168.38    4.60
   4   3  -3  172.78    5.20
  -4  -3   3  172.98    4.90
  -4  -3   3  171.38    4.10
  -4  -3   3  172.68    5.20
   3   3  -3   72.19    2.30
   3   3  -3   74.19    2.90
   3   3  -3   75.49    2.80
  -3  -3   3   70.99    2.80
  -3  -3   3   75.39    3.10
  -3  -3   3   75.19    2.10
   2   3  -3  148.09    3.60
   2   3  -3  155.88    4.30
   2   3  -3  149.79    3.60
   2   3  -3  154.48    4.40
  -2  -3   3  147.99    3.70
  -2  -3   3  138.89    4.30
  -2  -3   3  144.79    3.70
  -2  -3   3  148.39    4.30
   1   3  -3   77.59    1.90
   1   3  -3   84.69    2.70
   1   3  -3   81.29    2.80
  -1  -3   3   82.99    2.30
  -1  -3   3   80.09    2.70
  -1  -3   3   79.59    2.70
   0   3  -3   49.40    1.90
   0   3  -3   49.80    2.00
   0  -3   3   47.80    2.00
   0  -3   3   48.10    1.80
   0  -3   3   52.39    1.70
  -1   3  -3   18.20    1.10
  -1   3  -3   18.10    0.70
  -1   3  -3   16.50    1.20
   1  -3   3   17.70    1.30
   1  -3   3   18.00    0.70
   1  -3   3   18.80    1.10
   1  -3   3   19.30    1.00
  -2   3  -3   62.29    2.10
  -2   3  -3   65.39    2.00
  -2   3  -3   64.99    2.10
  -2   3  -3   64.59    2.40
   2  -3   3   67.19    2.00
   2  -3   3   66.49    2.40
   2  -3   3   65.89    2.20
   2  -3   3   63.19    2.10
  -3   3  -3   -0.30    0.40
  -3   3  -3    0.00    0.40
  -3   3  -3   -0.20    0.40
   3  -3   3    0.40    0.40
   3  -3   3    1.10    0.70
   3  -3   3    0.20    0.60
   3  -3   3    0.00    0.40
  -4   3  -3  101.09    3.10
  -4   3  -3  106.29    3.30
   4  -3   3  104.69    3.10
   4  -3   3  108.89    3.40
   4  -3   3  102.19    3.00
   4  -3   3  108.09    3.70
  -5   3  -3    3.40    0.90
  -5   3  -3    3.80    0.70
   5  -3   3    4.40    0.90
   5  -3   3    4.60    0.60
   5  -3   3    3.50    0.90
   5  -3   3    4.40    0.80
   5  -3   3    3.60    1.00
  -6   3  -3  178.48    4.90
   6  -3   3  180.28    4.90
   6  -3   3  172.48    5.50
   6  -3   3  172.78    5.40
   6  -3   3  180.48    4.60
   6  -3   3  179.38    4.70
  -7   3  -3   18.00    1.40
   7  -3   3   17.60    2.00
   7  -3   3   17.50    1.80
   7  -3   3   20.50    1.30
   7  -3   3   18.70    1.40
   8  -3   3  166.68    4.70
   8  -3   3  164.78    4.80
   8  -3   3  165.78    4.90
   8  -3   3  163.38    5.70
   8  -3   3  168.08    5.80
   9  -3   3   67.59    2.90
   9  -3   3   74.49    3.90
   9  -3   3   71.49    2.90
   9  -3   3   67.29    2.80
   9  -3   3   73.59    3.90
  10  -3   3   12.90    1.40
  10  -3   3    7.50    2.10
  10  -3   3   11.20    1.50
  10  -3   3    9.40    1.80
  10  -3   3   14.80    2.30
  11  -3   3  100.39    4.00
  11  -3   3  101.99    3.90
  11  -3   3  107.79    5.60
  11  -3   3  102.19    4.10
  11  -3   3   96.99    5.10
  12  -3   3   15.00    2.00
  12  -3   3   13.80    1.90
  12  -3   3   15.30    3.10
  12  -3   3   14.70    2.10
  13   2  -3   19.20    3.60
  13   2  -3   30.10    4.00
 -13  -2   3   28.60    3.60
 -13  -2   3   21.60    3.10
  12   2  -3   -3.80    2.20
  12   2  -3   -1.40    2.50
  12   2  -3    1.10    2.10
  12   2  -3    1.60    2.40
 -12  -2   3    1.70    1.70
 -12  -2   3    2.90    2.40
  11   2  -3    0.10    2.10
  11   2  -3   -0.60    1.80
  11   2  -3   -1.70    1.70
 -11  -2   3   -1.40    1.60
 -11  -2   3    0.80    1.50
  10   2  -3    3.00    2.80
  10   2  -3    0.70    1.40
  10   2  -3   -0.80    1.50
 -10  -2   3    2.70    1.60
 -10  -2   3    1.40    1.20
   9   2  -3  381.26   11.90
   9   2  -3  421.16   11.50
  -9  -2   3  426.66   10.70
  -9  -2   3  404.06   11.40
   8   2  -3   64.49    3.40
   8   2  -3   71.29    3.50
  -8  -2   3   67.39    3.40
  -8  -2   3   49.50    4.00
   7   2  -3    8.70    1.40
   7   2  -3    3.90    1.30
   7   2  -3    4.70    2.10
  -7  -2   3    6.80    1.20
  -7  -2   3    9.40    1.60
   6   2  -3  157.98    5.10
   6   2  -3  157.28    4.80
  -6  -2   3  158.18    4.70
  -6  -2   3  154.38    5.10
   5   2  -3  138.39    4.30
   5   2  -3  143.09    4.60
  -5  -2   3  140.49    3.20
  -5  -2   3  138.59    3.20
  -5  -2   3  146.39    4.30
  -5  -2   3  139.99    4.50
   4   2  -3   26.50    1.40
   4   2  -3   25.70    1.70
  -4  -2   3   25.40    1.60
  -4  -2   3   26.30    0.90
  -4  -2   3   26.50    0.90
  -4  -2   3   29.20    1.90
   3   2  -3   99.39    3.30
   3   2  -3  106.99    2.90
  -3  -2   3  102.69    3.30
  -3  -2   3   99.19    3.10
  -3  -2   3  102.19    2.50
  -3  -2   3  105.79    2.50
   2   2  -3  137.79    3.50
   2   2  -3  137.79    4.00
   2   2  -3  141.29    4.00
  -2  -2   3  153.18    3.90
  -2  -2   3  144.49    3.40
  -2  -2   3  140.39    4.00
   1   2  -3  113.59    3.20
   1   2  -3  116.49    3.30
   1   2  -3  114.49    2.70
  -1  -2   3  107.99    3.30
  -1  -2   3  113.79    3.30
  -1  -2   3  116.79    2.90
   0   2  -3   32.50    1.30
   0   2  -3   33.10    1.20
   0   2  -3   32.80    1.50
   0  -2   3   33.60    1.20
   0  -2   3   31.90    1.30
   0  -2   3   33.80    1.50
  -1   2  -3  709.73   15.10
  -1   2  -3  711.23   15.30
  -1   2  -3  702.13   15.30
  -1   2  -3  722.73   15.60
   1  -2   3  708.23   15.10
   1  -2   3  709.93   15.30
   1  -2   3  679.43   15.60
  -2   2  -3    1.60    0.50
  -2   2  -3    1.80    0.40
  -2   2  -3    1.60    0.40
  -2   2  -3    1.50    0.50
   2  -2   3    2.20    0.60
   2  -2   3    2.00    0.50
   2  -2   3    2.30    0.40
   2  -2   3    1.90    0.40
  -3   2  -3   18.00    1.10
  -3   2  -3   17.70    1.00
   3  -2   3   17.20    1.00
   3  -2   3   16.40    1.10
   3  -2   3   18.40    1.20
   3  -2   3   17.00    0.80
  -4   2  -3   88.69    2.90
  -4   2  -3   84.19    2.60
   4  -2   3   80.19    2.80
   4  -2   3   84.29    2.20
   4  -2   3   81.69    2.90
   4  -2   3   82.59    2.30
   4  -2   3   82.89    2.60
  -5   2  -3    0.60    0.50
  -5   2  -3    1.20    0.60
   5  -2   3    0.00    0.40
   5  -2   3    0.30    0.50
   5  -2   3   -0.10    0.60
   5  -2   3    0.00    0.70
   5  -2   3    0.40    0.40
  -6   2  -3   38.10    2.20
  -6   2  -3   40.60    1.80
   6  -2   3   41.20    1.80
   6  -2   3   38.70    2.20
   6  -2   3   37.60    2.20
   6  -2   3   40.70    1.60
  -7   2  -3  446.06   10.20
  -7   2  -3  450.65   11.20
   7  -2   3  447.96   10.10
   7  -2   3  434.26   10.90
   7  -2   3  435.86   11.20
   7  -2   3  390.46   13.50
  -8   2  -3   14.30    1.40
   8  -2   3   11.90    1.70
   8  -2   3   15.80    2.00
   8  -2   3   13.70    1.50
   8  -2   3   14.80    1.40
  -9   2  -3   51.99    2.30
   9  -2   3   51.59    2.40
   9  -2   3   48.50    3.30
   9  -2   3   49.40    3.20
   9  -2   3   48.10    2.40
  10  -2   3   48.50    2.50
  10  -2   3   41.20    3.00
  10  -2   3   41.70    3.50
  10  -2   3   41.60    2.40
  11  -2   3   66.09    3.20
  11  -2   3   67.59    4.70
  11  -2   3   71.89    3.20
  11  -2   3   73.19    4.30
  12  -2   3   -1.20    1.40
  12  -2   3   -1.80    1.60
  12  -2   3   -0.20    2.30
  13  -2   3   33.70    4.10
  13  -2   3   28.80    3.60
  13  -2   3   37.10    3.30
  13   1  -3   14.00    3.30
  13   1  -3   20.20    3.70
 -13  -1   3   14.90    2.70
 -13  -1   3   12.50    3.00
  12   1  -3   -1.70    2.30
  12   1  -3    1.20    2.20
  12   1  -3    0.50    2.80
  12   1  -3    3.80    2.10
 -12  -1   3   -3.40    1.60
 -12  -1   3   -0.60    2.10
  11   1  -3   18.20    2.50
  11   1  -3    8.40    2.10
  11   1  -3    9.00    2.30
 -11  -1   3   12.10    2.10
 -11  -1   3   15.90    2.60
  10   1  -3    2.40    1.60
  10   1  -3    1.30    1.50
  10   1  -3    3.50    1.50
 -10  -1   3    0.60    1.40
 -10  -1   3    2.70    1.20
   9   1  -3    3.30    1.40
   9   1  -3    4.10    1.40
  -9  -1   3    6.00    1.20
   8   1  -3  167.08    5.30
   8   1  -3  162.08    5.70
   8   1  -3  164.28    5.60
  -8  -1   3  162.18    5.70
  -8  -1   3  167.28    5.10
   7   1  -3   68.29    3.10
   7   1  -3   69.99    3.20
   7   1  -3   65.29    2.90
  -7  -1   3   63.99    3.10
  -7  -1   3   68.59    2.80
   6   1  -3  282.87    7.40
   6   1  -3  285.77    7.60
   6   1  -3  284.17    7.80
  -6  -1   3  297.47    7.40
  -6  -1   3  288.57    7.90
   5   1  -3    0.80    0.60
   5   1  -3    0.30    0.60
   5   1  -3    0.30    0.60
  -5  -1   3    0.50    0.60
  -5  -1   3   -0.10    0.50
   4   1  -3  163.88    4.40
   4   1  -3  158.78    4.40
   4   1  -3  167.08    4.70
  -4  -1   3  158.18    4.60
  -4  -1   3  162.38    4.40
   3   1  -3   76.39    2.40
   3   1  -3   74.39    2.60
   3   1  -3   75.69    2.50
  -3  -1   3   74.79    1.70
  -3  -1   3   77.59    2.60
  -3  -1   3   75.99    2.40
   2   1  -3   51.19    1.80
   2   1  -3   50.49    1.90
   2   1  -3   52.69    1.70
  -2  -1   3   50.79    1.90
  -2  -1   3   51.39    1.80
  -2  -1   3   50.59    1.30
   1   1  -3  150.78    3.40
   1   1  -3  146.29    3.80
   1   1  -3  147.79    3.50
  -1  -1   3  145.09    3.80
  -1  -1   3  148.39    3.50
  -1  -1   3  146.99    3.40
  -1  -1   3  151.58    3.70
   0   1  -3 1160.98   26.10
   0   1  -3 1214.58   25.80
   0   1  -3 1209.18   25.90
   0   1  -3 1206.28   25.60
   0  -1   3 1225.08   25.60
   0  -1   3 1155.28   25.50
   0  -1   3 1230.78   25.80
  -1   1  -3    9.00    0.50
  -1   1  -3    8.30    0.80
  -1   1  -3    8.00    0.60
  -1   1  -3    9.30    0.60
   1  -1   3    8.40    0.60
   1  -1   3    9.20    0.80
   1  -1   3    7.80    0.60
   1  -1   3    9.40    0.50
  -2   1  -3  360.76    7.80
  -2   1  -3  341.67    8.00
  -2   1  -3  357.96    8.20
   2  -1   3  370.66    8.10
   2  -1   3  356.16    7.80
   2  -1   3  358.36    8.40
   2  -1   3  369.16    8.20
  -3   1  -3   98.39    2.90
  -3   1  -3   92.09    2.60
   3  -1   3   95.99    2.30
   3  -1   3   96.09    2.70
   3  -1   3   94.69    3.00
   3  -1   3   94.89    2.30
   3  -1   3   96.99    2.90
  -4   1  -3  118.29    3.60
  -4   1  -3  121.29    3.30
   4  -1   3  122.39    2.90
   4  -1   3  118.69    3.60
   4  -1   3  121.69    4.20
   4  -1   3  124.19    3.30
  -5   1  -3    4.70    0.90
  -5   1  -3    4.80    0.70
   5  -1   3    4.90    0.60
   5  -1   3    4.00    0.60
   5  -1   3    3.90    0.80
   5  -1   3    4.70    0.90
  -6   1  -3   38.40    1.60
  -6   1  -3   33.50    2.10
   6  -1   3   36.50    1.70
   6  -1   3   37.80    2.10
   6  -1   3   37.00    1.50
   6  -1   3   38.50    2.20
  -7   1  -3    0.60    0.60
  -7   1  -3    1.10    0.90
   7  -1   3   -0.40    0.80
   7  -1   3    1.00    0.60
   7  -1   3   -0.50    0.80
   7  -1   3    0.10    0.60
  -8   1  -3    1.10    0.60
  -8   1  -3    1.50    1.10
   8  -1   3    0.40    1.00
   8  -1   3   -0.10    0.70
   8  -1   3   -0.10    0.70
   8  -1   3   -1.20    0.90
  -9   1  -3  208.88    5.60
   9  -1   3  211.88    6.90
   9  -1   3  214.08    5.70
   9  -1   3  202.18    6.80
   9  -1   3  212.88    5.70
 -10   1  -3    2.40    0.80
  10  -1   3    2.90    1.20
  10  -1   3    2.00    1.50
  10  -1   3    2.60    1.00
  10  -1   3    2.90    1.90
 -11   1  -3   17.30    1.80
  11  -1   3   18.60    2.60
  11  -1   3   24.40    3.10
  11  -1   3   22.40    2.40
  11  -1   3   18.90    2.10
  12  -1   3   11.80    2.40
  12  -1   3    9.80    2.20
  12  -1   3   16.10    2.80
  12  -1   3   16.10    1.80
  13  -1   3    3.60    3.00
  13  -1   3    6.70    2.60
  13  -1   3    8.80    1.70
  13   0  -3    5.70    3.10
  13   0  -3   -0.80    2.40
 -13   0   3    1.60    2.30
 -13   0   3    6.60    2.80
  12   0  -3   10.80    2.50
  12   0  -3   13.80    2.30
  12   0  -3    8.90    2.60
  12   0  -3    9.00    2.20
 -12   0   3    9.20    2.30
 -12   0   3    8.90    2.00
  11   0  -3   16.50    2.30
  11   0  -3   19.80    2.60
  11   0  -3   13.20    2.30
  11   0  -3   17.30    2.50
 -11   0   3   16.40    2.00
 -11   0   3   20.30    2.70
  10   0  -3   40.00    3.00
  10   0  -3   38.30    2.80
  10   0  -3   38.00    3.40
 -10   0   3   36.70    2.60
 -10   0   3   32.50    3.10
   9   0  -3   35.90    2.50
   9   0  -3   27.70    4.00
   9   0  -3   34.40    2.60
  -9   0   3   36.00    2.80
  -9   0   3   35.60    2.30
   8   0  -3   93.89    4.00
   8   0  -3   93.09    3.70
   8   0  -3   99.79    4.10
  -8   0   3   94.39    4.10
  -8   0   3   99.99    3.60
   7   0  -3   11.20    1.50
   7   0  -3   13.30    1.60
   7   0  -3   14.10    1.70
  -7   0   3   12.30    1.30
  -7   0   3   11.00    1.50
   6   0  -3   40.60    2.20
   6   0  -3   40.10    2.00
   6   0  -3   44.00    2.30
  -6   0   3   39.10    2.20
  -6   0   3   39.00    1.90
   5   0  -3    1.50    0.60
   5   0  -3    2.70    0.80
   5   0  -3    3.20    0.80
  -5   0   3    2.30    0.80
  -5   0   3    2.30    0.70
   4   0  -3  108.59    3.40
   4   0  -3  112.29    3.50
   4   0  -3  106.79    3.20
  -4   0   3  115.99    3.50
  -4   0   3  111.29    3.20
   3   0  -3   35.50    1.60
   3   0  -3   33.50    1.50
   3   0  -3   35.80    1.60
  -3   0   3   36.20    1.50
  -3   0   3   32.70    1.50
   2   0  -3   46.30    1.60
   2   0  -3   42.60    1.10
   2   0  -3   44.30    1.50
   2   0  -3   45.20    1.60
  -2   0   3   45.90    1.60
  -2   0   3   44.40    1.50
  -2   0   3   44.70    1.60
  -2   0   3   46.10    1.10
   1   0  -3    0.90    0.20
   1   0  -3    0.90    0.30
   1   0  -3    0.90    0.30
  -1   0   3    0.70    0.30
  -1   0   3    1.80    0.30
  -1   0   3    1.00    0.20
  -1   0   3    1.20    0.30
   0   0  -3    2.30    0.40
   0   0   3    0.90    0.30
  -1   0  -3  358.36    8.00
  -1   0  -3  363.86    7.70
   1   0   3  363.16    7.70
   1   0   3  340.77    7.90
   1   0   3  375.76    8.10
   1   0   3  374.56    8.10
  -2   0  -3    0.60    0.30
  -2   0  -3    0.10    0.40
   2   0   3    0.90    0.40
   2   0   3   -0.20    0.30
   2   0   3    0.40    0.40
  -3   0  -3    7.40    0.40
  -3   0  -3    6.60    0.80
  -3   0  -3    6.80    0.70
   3   0   3    7.00    0.90
   3   0   3    6.90    0.80
   3   0   3    5.60    0.70
  -4   0  -3   47.00    1.60
  -4   0  -3   48.40    2.00
  -4   0  -3   49.90    2.10
  -4   0  -3   48.70    1.40
   4   0   3   48.10    2.00
   4   0   3   48.40    1.70
   4   0   3   47.70    1.40
   4   0   3   49.10    2.10
  -5   0  -3    1.40    0.50
  -5   0  -3    0.80    0.30
  -5   0  -3    1.40    0.70
  -5   0  -3    0.70    0.60
   5   0   3    1.60    0.50
   5   0   3    0.90    0.60
   5   0   3    1.30    0.70
   5   0   3    1.30    0.40
  -6   0  -3   -0.60    0.40
  -6   0  -3    0.00    0.70
  -6   0  -3   -0.40    0.70
  -6   0  -3   -0.30    0.40
   6   0   3   -0.90    0.70
   6   0   3    0.10    0.70
   6   0   3    0.30    0.50
   6   0   3    0.60    0.50
  -7   0  -3  119.09    4.30
  -7   0  -3  116.59    4.30
  -7   0  -3  116.59    3.40
  -7   0  -3  117.09    3.30
   7   0   3  118.19    4.30
   7   0   3  115.89    3.40
   7   0   3  118.69    3.80
   7   0   3  118.99    4.40
  -8   0  -3    8.80    1.10
  -8   0  -3    8.70    1.10
  -8   0  -3    9.60    1.60
  -8   0  -3   10.10    1.60
   8   0   3   10.40    1.70
   8   0   3    8.10    1.40
   8   0   3    9.30    1.10
  -9   0  -3   40.40    3.00
  -9   0  -3   37.40    1.90
  -9   0  -3   28.60    4.00
  -9   0  -3   38.70    1.90
   9   0   3   38.50    2.80
   9   0   3   38.40    2.30
   9   0   3   37.60    2.80
   9   0   3   39.10    2.00
 -10   0  -3   22.00    1.70
 -10   0  -3   24.20    1.60
 -10   0  -3   23.80    2.70
  10   0   3   22.40    2.80
  10   0   3   17.10    2.30
  10   0   3   22.50    1.80
  10   0   3   21.60    2.60
 -11   0  -3   51.39    2.70
 -11   0  -3   50.69    2.40
  11   0   3   54.29    4.00
  11   0   3   58.29    2.60
  11   0   3   57.69    3.50
  11   0   3   54.19    4.10
 -12   0  -3    6.10    1.20
 -12   0  -3    9.00    1.50
  12   0   3   11.60    2.20
  12   0   3    7.00    2.40
  12   0   3    5.50    2.30
  12   0   3    7.70    1.40
  13   0   3    1.80    2.30
  13   0   3   -2.80    2.70
  13   0   3    2.30    1.40
  13  -1  -3    3.90    2.50
  13  -1  -3    6.10    2.80
 -13   1   3    5.00    2.20
 -13   1   3    3.40    3.00
  12  -1  -3   10.40    2.50
  12  -1  -3    7.00    2.60
  12  -1  -3    7.50    2.20
  12  -1  -3    9.20    2.30
 -12   1   3    7.40    2.40
 -12   1   3   10.40    2.20
  11  -1  -3   12.30    2.50
  11  -1  -3   13.60    2.50
  11  -1  -3    9.10    2.00
  11  -1  -3    9.50    2.10
 -11   1   3   11.70    2.30
 -11   1   3    9.50    1.80
  10  -1  -3   69.79    4.00
  10  -1  -3   71.79    3.50
  10  -1  -3   69.29    4.00
  10  -1  -3   63.79    3.60
 -10   1   3   62.79    3.70
 -10   1   3   64.99    3.30
   9  -1  -3   35.30    2.50
   9  -1  -3   34.10    2.80
   9  -1  -3   32.90    1.10
   9  -1  -3   35.90    2.70
   9  -1  -3   34.30    1.10
   9  -1  -3   34.00    2.60
  -9   1   3   25.00    2.50
  -9   1   3   33.70    2.80
   8  -1  -3    2.30    0.40
   8  -1  -3    2.10    0.40
   8  -1  -3    2.90    1.10
   8  -1  -3    1.40    1.20
   8  -1  -3    2.10    1.00
  -8   1   3    2.50    0.90
  -8   1   3    1.70    1.10
   7  -1  -3    2.00    1.00
   7  -1  -3    1.40    0.40
   7  -1  -3    2.80    1.00
   7  -1  -3    2.00    0.80
   7  -1  -3    1.60    0.30
  -7   1   3    0.60    0.70
  -7   1   3    2.80    1.00
   6  -1  -3  415.66   10.50
   6  -1  -3  428.86    9.10
   6  -1  -3  415.26   10.50
   6  -1  -3  417.86   10.20
   6  -1  -3  425.16    9.10
  -6   1   3  421.46   10.60
  -6   1   3  432.06   10.10
   5  -1  -3    2.60    0.70
   5  -1  -3    3.60    0.90
   5  -1  -3    3.50    0.80
   5  -1  -3    3.10    0.80
   5  -1  -3    2.80    0.30
   5  -1  -3    2.90    0.40
  -5   1   3    3.80    0.80
   4  -1  -3   12.40    1.10
   4  -1  -3   12.00    1.00
   4  -1  -3   11.20    0.50
   4  -1  -3   12.20    0.50
   4  -1  -3   13.20    1.20
  -4   1   3   11.60    1.00
  -4   1   3   11.00    0.90
   3  -1  -3 1090.39   23.30
   3  -1  -3 1086.59   22.70
   3  -1  -3 1071.79   23.20
   3  -1  -3 1066.19   23.40
  -3   1   3 1091.49   23.20
  -3   1   3 1049.49   23.20
   2  -1  -3  913.71   19.80
   2  -1  -3  943.71   19.60
   2  -1  -3  922.01   20.00
   2  -1  -3  908.41   19.80
  -2   1   3  913.11   19.90
  -2   1   3  913.91   19.80
  -2   1   3  936.11   20.00
  -2   1   3  935.71   19.80
   1  -1  -3   91.09    2.40
   1  -1  -3   91.29    2.50
   1  -1  -3   99.89    2.20
   1  -1  -3   94.39    2.20
  -1   1   3   93.89    2.40
  -1   1   3   81.19    2.40
  -1   1   3   96.79    2.20
   0  -1  -3  227.18    5.00
   0  -1  -3  227.48    5.00
   0   1   3  209.98    4.80
   0   1   3  228.58    5.10
  -1  -1  -3  138.49    3.30
   1   1   3  137.39    3.40
   1   1   3  134.79    3.20
   1   1   3  139.49    3.30
  -2  -1  -3   15.00    0.80
  -2  -1  -3   15.00    0.60
  -2  -1  -3   15.90    0.90
  -2  -1  -3   14.40    0.90
   2   1   3   14.70    0.80
   2   1   3   14.20    0.60
   2   1   3   16.30    0.80
   2   1   3   14.20    0.90
  -3  -1  -3  295.07    7.20
  -3  -1  -3  306.87    7.20
  -3  -1  -3  300.27    6.60
  -3  -1  -3  282.77    6.80
   3   1   3  301.37    7.20
   3   1   3  302.87    7.20
   3   1   3  304.37    6.60
   3   1   3  303.27    6.80
  -4  -1  -3    4.60    0.60
  -4  -1  -3    3.10    0.70
  -4  -1  -3    3.40    0.70
  -4  -1  -3    4.50    0.50
   4   1   3    4.60    0.80
   4   1   3    4.50    0.60
   4   1   3    4.20    0.60
   4   1   3    4.20    0.80
  -5  -1  -3   17.10    1.00
  -5  -1  -3   16.20    1.40
  -5  -1  -3   17.20    0.90
  -5  -1  -3   15.80    1.30
   5   1   3   15.90    1.00
   5   1   3   16.80    1.10
   5   1   3   15.40    1.30
   5   1   3   16.40    1.40
  -6  -1  -3    3.10    0.60
  -6  -1  -3    4.00    0.90
  -6  -1  -3    2.30    0.80
  -6  -1  -3    2.40    0.60
   6   1   3    3.20    0.90
   6   1   3    2.50    0.90
   6   1   3    2.90    0.80
   6   1   3    3.40    0.60
  -7  -1  -3   29.30    1.40
  -7  -1  -3   28.10    2.10
  -7  -1  -3   28.80    1.40
  -7  -1  -3   27.60    2.00
   7   1   3   27.20    2.00
   7   1   3   29.40    2.20
   7   1   3   27.30    1.80
   7   1   3   30.30    1.50
  -8  -1  -3    1.00    1.00
  -8  -1  -3    0.70    0.60
  -8  -1  -3    2.40    1.10
  -8  -1  -3    0.00    0.90
   8   1   3    0.20    1.00
   8   1   3    0.20    0.70
   8   1   3   -0.80    1.00
   8   1   3   -1.40    1.00
  -9  -1  -3    5.40    0.90
  -9  -1  -3    4.20    2.20
  -9  -1  -3    5.50    1.00
  -9  -1  -3    4.70    1.60
   9   1   3    5.00    1.60
   9   1   3    7.10    1.40
   9   1   3    3.30    1.30
   9   1   3    5.00    0.90
 -10  -1  -3   49.30    2.10
 -10  -1  -3   49.50    2.40
 -10  -1  -3   52.49    3.40
  10   1   3   54.39    2.90
  10   1   3   50.79    2.20
  10   1   3   42.30    3.20
  10   1   3   51.49    3.50
 -11  -1  -3    4.40    1.00
 -11  -1  -3    3.80    1.20
 -11  -1  -3    3.90    1.80
  11   1   3    3.80    1.00
  11   1   3    2.70    1.70
  11   1   3    4.30    2.00
  11   1   3    1.60    1.60
 -12  -1  -3   38.30    2.20
 -12  -1  -3   37.90    4.00
  12   1   3   37.90    2.20
  12   1   3   38.80    3.70
  12   1   3   38.00    3.90
  12   1   3   33.90    3.30
 -13  -1  -3    2.50    1.70
 -13  -1  -3    0.00    2.70
  13   1   3    0.20    1.20
  13   1   3   -1.10    2.60
  13   1   3   -1.60    2.10
  13  -2  -3    1.30    2.50
  13  -2  -3    0.30    2.40
 -13   2   3   -0.50    2.80
  12  -2  -3   -1.00    2.20
  12  -2  -3   -1.40    2.40
  12  -2  -3    0.10    2.20
  12  -2  -3   -0.20    1.80
 -12   2   3   -2.00    2.00
 -12   2   3   -2.40    1.50
  11  -2  -3   21.70    2.70
  11  -2  -3   17.40    2.40
  11  -2  -3   18.10    1.10
  11  -2  -3   24.20    3.00
  11  -2  -3   26.80    3.40
  11  -2  -3   21.20    1.20
 -11   2   3   20.90    2.50
 -11   2   3   21.20    2.70
  10  -2  -3   20.90    1.10
  10  -2  -3   21.00    2.60
  10  -2  -3   21.50    2.80
  10  -2  -3   21.70    2.30
  10  -2  -3   22.50    3.00
  10  -2  -3   20.10    1.20
 -10   2   3   20.00    2.20
 -10   2   3   21.00    2.60
   9  -2  -3    7.90    1.60
   9  -2  -3    5.60    1.50
   9  -2  -3    6.90    1.40
   9  -2  -3    5.00    0.70
   9  -2  -3    4.70    0.70
   9  -2  -3    6.00    1.60
  -9   2   3    6.80    1.30
  -9   2   3    5.40    1.40
   8  -2  -3   37.60    1.40
   8  -2  -3   41.70    2.80
   8  -2  -3   36.00    2.30
   8  -2  -3   38.30    1.40
   8  -2  -3   36.50    2.60
   8  -2  -3   38.50    2.60
  -8   2   3   40.90    2.60
  -8   2   3   40.30    2.20
   7  -2  -3  196.08    4.70
   7  -2  -3  201.28    5.70
   7  -2  -3  200.68    6.10
   7  -2  -3  200.28    4.70
   7  -2  -3  199.48    6.20
   7  -2  -3  203.18    6.20
  -7   2   3  194.98    6.10
  -7   2   3  200.58    5.60
   6  -2  -3   84.99    3.20
   6  -2  -3   85.09    3.00
   6  -2  -3   84.09    2.30
   6  -2  -3   83.89    2.30
   6  -2  -3   80.39    3.30
   6  -2  -3   81.59    3.30
  -6   2   3   82.99    3.20
  -6   2   3   85.39    2.90
   5  -2  -3  353.26    8.70
   5  -2  -3  367.76    9.10
   5  -2  -3  365.26    8.00
   5  -2  -3  366.16    8.00
   5  -2  -3  357.86    9.10
  -5   2   3  355.76    8.90
  -5   2   3  369.66    8.70
   4  -2  -3   65.79    2.30
   4  -2  -3   63.89    2.60
   4  -2  -3   67.99    1.90
   4  -2  -3   67.69    2.40
  -4   2   3   68.09    2.40
  -4   2   3   69.99    2.30
   3  -2  -3   44.30    1.30
   3  -2  -3   42.40    1.60
   3  -2  -3   42.60    1.80
   3  -2  -3   42.70    1.70
  -3   2   3   45.20    1.60
  -3   2   3   43.30    1.60
   2  -2  -3  243.88    5.80
   2  -2  -3  235.58    5.50
   2  -2  -3  242.08    5.40
   2  -2  -3  236.68    5.60
  -2   2   3  231.68    5.70
  -2   2   3  231.98    5.40
  -2   2   3  238.68    5.40
   1  -2  -3 4259.77   91.69
   1  -2  -3 4264.97   91.19
   1  -2  -3 4261.27   89.99
  -1   2   3 4247.27   91.59
  -1   2   3 4276.87   91.19
   0  -2  -3  392.36    9.00
   0  -2  -3  413.06    8.90
   0  -2  -3  413.96    9.10
   0   2   3  420.96    9.00
   0   2   3  400.36    9.00
  -1  -2  -3    1.50    0.40
  -1  -2  -3    0.40    0.30
  -1  -2  -3    1.10    0.40
  -1  -2  -3    0.70    0.30
   1   2   3    0.40    0.30
   1   2   3    1.50    0.40
   1   2   3    1.00    0.40
   1   2   3    0.70    0.40
  -2  -2  -3   35.60    1.30
  -2  -2  -3   40.00    1.40
  -2  -2  -3   39.40    1.30
  -2  -2  -3   38.90    1.50
   2   2   3   37.00    1.50
   2   2   3   36.90    1.40
   2   2   3   37.60    1.30
   2   2   3   37.30    1.30
  -3  -2  -3   69.99    2.10
  -3  -2  -3   69.69    2.10
  -3  -2  -3   68.89    2.30
  -3  -2  -3   70.79    2.40
   3   2   3   70.39    2.10
   3   2   3   66.49    2.30
   3   2   3   69.99    2.40
   3   2   3   70.49    2.10
  -4  -2  -3   16.20    1.20
  -4  -2  -3   13.00    1.10
  -4  -2  -3   13.20    0.90
   4   2   3   12.30    1.10
   4   2   3   13.90    0.90
   4   2   3   14.60    1.20
   4   2   3   13.40    0.80
  -5  -2  -3  267.47    6.30
  -5  -2  -3  255.57    7.00
  -5  -2  -3  267.27    7.00
  -5  -2  -3  267.77    6.40
   5   2   3  264.37    7.10
   5   2   3  266.27    6.30
   5   2   3  270.87    7.10
   5   2   3  268.27    6.50
  -6  -2  -3  199.78    5.10
  -6  -2  -3  198.38    5.00
  -6  -2  -3  197.98    5.80
  -6  -2  -3  191.98    5.90
   6   2   3  198.98    5.80
   6   2   3  200.48    5.20
   6   2   3  202.88    5.90
   6   2   3  198.78    5.00
  -7  -2  -3   13.40    1.20
  -7  -2  -3   13.70    1.70
  -7  -2  -3   12.90    1.70
  -7  -2  -3   12.40    1.10
   7   2   3   12.30    1.10
   7   2   3   13.30    1.60
   7   2   3   12.00    1.50
   7   2   3   12.10    1.40
  -8  -2  -3   14.90    1.80
  -8  -2  -3   14.60    2.00
  -8  -2  -3   13.30    1.40
  -8  -2  -3   14.20    1.20
   8   2   3   12.30    1.60
   8   2   3   13.40    1.80
   8   2   3   12.60    1.50
  -9  -2  -3    4.20    1.00
  -9  -2  -3    4.40    1.70
  -9  -2  -3    5.40    1.40
  -9  -2  -3    4.80    0.80
   9   2   3    3.40    1.30
   9   2   3    3.40    1.40
   9   2   3    4.80    0.80
   9   2   3    4.40    1.30
 -10  -2  -3    7.20    1.30
 -10  -2  -3    5.80    0.90
 -10  -2  -3    8.90    2.00
 -10  -2  -3    6.20    1.80
  10   2   3    6.00    0.90
  10   2   3    6.20    1.50
  10   2   3    2.10    1.60
  10   2   3    7.50    1.90
 -11  -2  -3    1.60    1.80
 -11  -2  -3   -0.40    1.20
 -11  -2  -3    0.20    0.80
  11   2   3    0.80    1.50
  11   2   3    4.80    1.90
  11   2   3    0.30    0.90
  11   2   3    2.10    1.80
 -12  -2  -3   23.40    1.90
 -12  -2  -3   20.30    2.70
 -12  -2  -3   31.80    3.80
  12   2   3   29.80    3.60
  12   2   3   24.20    2.00
  12   2   3   24.30    3.00
  12   2   3   25.30    3.00
 -13  -2  -3    0.00    1.10
 -13  -2  -3    4.00    2.70
 -13  -2  -3   -2.00    1.70
  13   2   3    3.80    2.80
  13   2   3    3.30    2.10
  13   2   3    1.40    1.20
  13  -3  -3    5.40    2.40
  13  -3  -3    0.50    2.90
  12  -3  -3   27.90    1.60
  12  -3  -3   25.70    3.20
  12  -3  -3   26.90    1.70
  12  -3  -3   25.30    3.50
  12  -3  -3   31.70    3.80
  11  -3  -3   29.70    1.70
  11  -3  -3   33.00    1.80
  11  -3  -3   36.00    3.60
  11  -3  -3   28.00    2.90
  11  -3  -3   36.40    3.80
  11  -3  -3   31.30    4.60
  10  -3  -3    3.20    1.50
  10  -3  -3    2.70    1.70
  10  -3  -3    0.90    0.70
  10  -3  -3   -0.60    1.50
  10  -3  -3    0.10    1.20
  10  -3  -3    1.20    0.70
 -10   3   3    0.80    1.60
   9  -3  -3   29.80    1.50
   9  -3  -3   27.40    2.80
   9  -3  -3   26.20    1.50
   9  -3  -3   36.70    2.90
   9  -3  -3   26.90    2.60
   9  -3  -3   29.80    2.40
  -9   3   3   28.80    2.70
   8  -3  -3    1.70    1.10
   8  -3  -3    2.90    0.60
   8  -3  -3    2.00    1.10
   8  -3  -3    2.80    0.60
   8  -3  -3    3.70    1.30
   8  -3  -3    3.20    1.30
  -8   3   3    1.00    1.20
   7  -3  -3   27.80    1.30
   7  -3  -3   26.20    2.00
   7  -3  -3   28.90    2.10
   7  -3  -3   28.40    1.40
   7  -3  -3   29.10    1.90
  -7   3   3   25.30    2.10
   6  -3  -3   40.80    2.30
   6  -3  -3   43.20    1.60
   6  -3  -3   47.80    2.50
   6  -3  -3   43.60    2.20
   6  -3  -3   42.00    1.60
   6  -3  -3   43.70    2.10
  -6   3   3   42.80    2.30
   5  -3  -3  918.71   20.50
   5  -3  -3  899.91   19.50
   5  -3  -3  903.61   20.10
   5  -3  -3  905.11   19.50
   5  -3  -3  886.91   20.30
  -5   3   3  912.71   20.30
   4  -3  -3   10.10    0.80
   4  -3  -3    8.30    0.90
   4  -3  -3    9.30    1.00
   4  -3  -3   10.60    1.20
  -4   3   3    8.70    1.00
   3  -3  -3   51.29    1.60
   3  -3  -3   50.49    2.00
   3  -3  -3   51.59    1.80
   3  -3  -3   49.00    1.80
   2  -3  -3    3.10    0.40
   2  -3  -3    4.20    0.70
   2  -3  -3    3.00    0.40
  -2   3   3    4.10    0.50
  -2   3   3    3.40    0.60
   1  -3  -3    2.10    0.40
   1  -3  -3    3.10    0.40
   1  -3  -3    2.90    0.50
   1  -3  -3    2.60    0.60
  -1   3   3    3.50    0.50
  -1   3   3    3.30    0.60
   0  -3  -3  293.07    7.50
   0  -3  -3  360.86    7.90
   0  -3  -3  356.46    7.70
   0  -3  -3  352.56    7.80
   0   3   3  342.97    7.40
   0   3   3  330.67    7.70
   0   3   3  341.87    7.70
   0   3   3  349.27    7.90
  -1  -3  -3   42.10    1.50
  -1  -3  -3   39.50    1.30
  -1  -3  -3   39.20    1.50
  -1  -3  -3   41.90    1.50
   1   3   3   39.10    1.50
   1   3   3   40.70    1.60
   1   3   3   40.70    1.30
   1   3   3   42.80    1.50
  -2  -3  -3  170.08    4.40
  -2  -3  -3  174.48    4.40
  -2  -3  -3  173.88    4.30
  -2  -3  -3  171.28    4.40
   2   3   3  175.48    4.40
   2   3   3  170.58    4.40
   2   3   3  174.68    4.40
   2   3   3  170.58    4.20
  -3  -3  -3   25.50    1.30
  -3  -3  -3   25.50    1.20
  -3  -3  -3   24.30    1.30
  -3  -3  -3   26.80    1.40
   3   3   3   24.90    1.30
   3   3   3   23.70    1.30
   3   3   3   24.80    1.10
   3   3   3   25.40    1.40
  -4  -3  -3  291.97    7.40
  -4  -3  -3  288.97    7.00
  -4  -3  -3  307.17    7.30
  -4  -3  -3  305.87    7.60
   4   3   3  302.37    7.50
   4   3   3  297.17    7.00
   4   3   3  294.47    7.20
   4   3   3  304.07    7.60
  -5  -3  -3    0.80    0.70
  -5  -3  -3    2.00    0.60
  -5  -3  -3    1.90    0.70
  -5  -3  -3    0.20    0.50
   5   3   3    1.60    0.70
   5   3   3    1.90    0.60
   5   3   3    1.10    0.70
   5   3   3    1.10    0.50
  -6  -3  -3   37.60    2.10
  -6  -3  -3   36.00    2.20
  -6  -3  -3   37.10    1.70
  -6  -3  -3   38.30    1.80
   6   3   3   36.70    2.20
   6   3   3   40.40    1.60
   6   3   3   38.60    1.90
   6   3   3   39.90    2.30
  -7  -3  -3  103.69    3.40
  -7  -3  -3   98.29    3.90
  -7  -3  -3   96.89    3.10
  -7  -3  -3  105.19    4.00
   7   3   3  102.79    3.50
   7   3   3  100.19    3.90
   7   3   3  101.59    4.10
   7   3   3  105.79    3.10
  -8  -3  -3   85.29    3.10
  -8  -3  -3   83.59    2.80
  -8  -3  -3   86.49    3.90
  -8  -3  -3   84.79    3.90
   8   3   3   84.19    2.70
   8   3   3   88.19    3.90
   8   3   3   83.39    3.30
   8   3   3   82.69    3.70
  -9  -3  -3   21.50    1.60
  -9  -3  -3   20.50    2.30
  -9  -3  -3   22.40    1.80
  -9  -3  -3   27.30    2.60
   9   3   3   25.60    2.50
   9   3   3   21.70    1.50
   9   3   3   21.70    2.00
   9   3   3   22.80    2.30
 -10  -3  -3    0.90    1.00
 -10  -3  -3    2.30    1.50
 -10  -3  -3    1.60    0.80
 -10  -3  -3   -0.20    1.40
  10   3   3   -0.10    1.20
  10   3   3    3.10    1.50
  10   3   3    0.80    0.80
  10   3   3    3.30    1.60
 -11  -3  -3   61.49    4.20
 -11  -3  -3   57.99    2.50
 -11  -3  -3   63.89    3.20
  11   3   3   63.79    4.40
  11   3   3   62.49    2.50
  11   3   3   68.29    3.50
  11   3   3   67.59    4.20
 -12  -3  -3    5.30    2.20
 -12  -3  -3   -0.50    0.90
 -12  -3  -3    3.90    1.50
  12   3   3    0.00    1.00
  12   3   3    1.60    2.00
  12   3   3    0.90    2.40
 -13  -3  -3   11.80    2.30
 -13  -3  -3   11.10    3.20
  13   3   3   18.30    2.80
  13   3   3   14.60    2.00
  13   3   3    8.00    3.20
  12  -4  -3    8.10    2.80
  12  -4  -3   12.20    2.90
  12  -4  -3    5.90    1.20
  12  -4  -3    4.40    1.20
  12  -4  -3    5.90    2.20
  11  -4  -3   -5.00    1.90
  11  -4  -3   -0.80    0.90
  11  -4  -3   -1.00    1.60
  11  -4  -3    0.40    1.00
  11  -4  -3   -0.10    2.00
  11  -4  -3   -2.60    2.20
  10  -4  -3    0.10    0.80
  10  -4  -3    3.40    1.50
  10  -4  -3   -1.80    1.70
  10  -4  -3   -2.20    1.60
  10  -4  -3    3.00    1.90
  10  -4  -3    0.90    0.90
   9  -4  -3    9.90    1.90
   9  -4  -3   11.20    2.10
   9  -4  -3   11.20    1.30
   9  -4  -3   12.40    1.80
   9  -4  -3   10.90    1.20
   8  -4  -3   21.90    2.20
   8  -4  -3   22.00    2.30
   8  -4  -3   23.80    1.50
   8  -4  -3   18.80    1.90
   8  -4  -3   18.90    2.40
   8  -4  -3   20.50    1.50
   7  -4  -3   42.30    2.70
   7  -4  -3   40.70    2.50
   7  -4  -3   40.90    2.20
   7  -4  -3   43.20    2.70
   7  -4  -3   42.50    1.80
   7  -4  -3   39.70    1.80
   6  -4  -3   11.90    1.60
   6  -4  -3   10.60    1.40
   6  -4  -3   11.60    1.40
   6  -4  -3   11.20    1.10
   6  -4  -3   11.30    1.40
   6  -4  -3   12.30    1.60
   5  -4  -3    1.20    0.50
   5  -4  -3    1.40    0.80
   5  -4  -3    0.90    0.40
   5  -4  -3    0.90    0.70
   5  -4  -3    2.10    0.70
   4  -4  -3   21.00    1.20
   4  -4  -3   19.10    1.30
   4  -4  -3   17.60    1.30
   4  -4  -3   18.20    1.50
   3  -4  -3  123.09    4.20
   3  -4  -3  123.69    3.70
   3  -4  -3  120.29    3.40
   3  -4  -3  124.89    3.50
   3  -4  -3  127.89    3.40
  -3   4   3  125.19    3.70
   2  -4  -3  362.66    8.90
   2  -4  -3  370.86    8.50
   2  -4  -3  366.36    8.70
   2  -4  -3  372.26    8.40
  -2   4   3  388.46    8.60
  -2   4   3  369.46    8.70
   1  -4  -3   75.29    2.50
   1  -4  -3   75.29    2.10
   1  -4  -3   76.99    2.40
   1  -4  -3   73.89    2.30
  -1   4   3   77.49    2.10
  -1   4   3   76.49    2.40
  -1   4   3   76.29    2.50
  -1   4   3   75.39    2.30
   0  -4  -3  289.17    7.00
   0  -4  -3  283.17    6.40
   0  -4  -3  285.07    6.70
   0  -4  -3  273.27    6.70
   0   4   3  287.37    6.70
   0   4   3  288.77    6.70
   0   4   3  284.27    6.40
   0   4   3  281.37    7.00
  -1  -4  -3  125.29    3.60
  -1  -4  -3  121.99    3.30
  -1  -4  -3  120.19    3.30
  -1  -4  -3  122.59    3.20
   1   4   3  121.09    3.30
   1   4   3  118.09    3.20
   1   4   3  126.09    3.30
   1   4   3  120.49    3.50
  -2  -4  -3  214.28    5.30
  -2  -4  -3  205.78    5.20
  -2  -4  -3  217.38    5.20
  -2  -4  -3  205.28    5.40
   2   4   3  208.28    5.30
   2   4   3  204.28    5.20
   2   4   3  215.18    5.20
   2   4   3  206.38    5.40
  -3  -4  -3  444.06   10.00
  -3  -4  -3  438.46   10.20
  -3  -4  -3  435.46   10.30
  -3  -4  -3  446.26   10.20
   3   4   3  443.96   10.30
   3   4   3  421.16   10.20
   3   4   3  417.96   10.10
   3   4   3  449.36   10.00
  -4  -4  -3   17.00    1.10
  -4  -4  -3   17.30    1.30
  -4  -4  -3   17.80    1.30
  -4  -4  -3   18.40    1.50
   4   4   3   16.00    1.60
   4   4   3   18.70    1.30
   4   4   3   17.30    1.40
   4   4   3   18.30    1.10
  -5  -4  -3  139.19    4.90
  -5  -4  -3  165.88    4.40
  -5  -4  -3  161.08    4.80
  -5  -4  -3  161.58    5.00
   5   4   3  165.48    4.90
   5   4   3  168.58    4.70
   5   4   3  169.08    5.10
   5   4   3  173.48    4.30
  -6  -4  -3    0.10    0.80
  -6  -4  -3    1.30    0.70
  -6  -4  -3    1.30    0.80
  -6  -4  -3    0.70    0.60
   6   4   3    0.70    0.90
   6   4   3    0.40    0.80
   6   4   3    1.30    0.80
  -7  -4  -3   71.39    2.60
  -7  -4  -3   73.49    3.40
  -7  -4  -3   74.19    3.30
  -7  -4  -3   73.29    2.90
   7   4   3   67.99    3.10
   7   4   3   73.49    3.00
   7   4   3   64.49    4.90
   7   4   3   72.79    2.50
  -8  -4  -3   26.60    1.60
  -8  -4  -3   25.40    2.40
  -8  -4  -3   25.30    1.90
  -8  -4  -3   26.70    2.50
   8   4   3   25.90    2.10
   8   4   3   27.30    1.60
   8   4   3   33.20    2.70
   8   4   3   26.70    2.30
  -9  -4  -3   34.70    1.90
  -9  -4  -3   36.10    2.30
  -9  -4  -3   37.60    2.80
  -9  -4  -3   38.10    3.10
   9   4   3   39.70    3.00
   9   4   3   33.50    3.00
   9   4   3   31.80    1.90
   9   4   3   37.70    2.50
 -10  -4  -3   -1.10    1.40
 -10  -4  -3    0.90    0.90
 -10  -4  -3    0.40    1.10
 -10  -4  -3   -0.90    1.60
  10   4   3    1.00    1.60
  10   4   3   -0.30    1.30
  10   4   3   -1.30    1.60
  10   4   3   -0.70    0.80
 -11  -4  -3    3.10    1.50
 -11  -4  -3    2.60    1.00
 -11  -4  -3    1.30    1.90
 -11  -4  -3   -0.30    1.90
  11   4   3    0.10    2.10
  11   4   3    2.90    1.00
  11   4   3    2.20    2.10
  11   4   3    0.30    1.50
 -12  -4  -3    4.70    2.40
 -12  -4  -3    2.40    1.10
 -12  -4  -3    6.90    1.90
  12   4   3    3.60    1.10
  12   4   3    2.30    2.20
 -13  -4  -3   11.30    2.20
  13   4   3   13.20    2.70
  13   4   3    6.10    3.10
  12  -5  -3    2.30    1.40
  12  -5  -3   -1.00    2.80
  12  -5  -3    2.80    2.20
  12  -5  -3    1.00    1.30
  12  -5  -3   -4.70    2.70
  11  -5  -3   43.40    2.50
  11  -5  -3   39.70    2.50
  11  -5  -3   33.80    4.10
  11  -5  -3   38.50    3.50
  11  -5  -3   41.80    4.40
  11  -5  -3   43.30    4.10
  10  -5  -3    1.70    1.80
  10  -5  -3    0.40    1.00
  10  -5  -3    1.20    2.00
  10  -5  -3    1.70    1.60
  10  -5  -3    4.80    2.00
  10  -5  -3    0.60    1.00
   9  -5  -3    0.10    1.30
   9  -5  -3   -0.60    1.50
   9  -5  -3    1.80    0.90
   9  -5  -3   -0.50    1.50
   9  -5  -3   -1.30    0.80
   9  -5  -3   -0.50    1.50
   8  -5  -3    1.30    0.80
   8  -5  -3    1.60    1.40
   8  -5  -3    2.40    1.20
   8  -5  -3    1.80    1.30
   8  -5  -3    0.50    1.40
   8  -5  -3    3.20    0.80
   7  -5  -3   51.59    2.60
   7  -5  -3   53.39    3.00
   7  -5  -3   48.20    2.90
   7  -5  -3   49.99    2.20
   7  -5  -3   49.20    2.20
   6  -5  -3    2.30    1.00
   6  -5  -3    3.10    0.90
   6  -5  -3    2.30    0.80
   6  -5  -3    4.20    1.20
   6  -5  -3    2.10    0.70
   6  -5  -3    1.60    0.90
   5  -5  -3    9.70    1.20
   5  -5  -3    6.50    1.00
   5  -5  -3    7.10    0.80
   5  -5  -3    6.30    0.90
   5  -5  -3    7.10    1.20
   5  -5  -3    7.30    1.10
   4  -5  -3   90.39    3.10
   4  -5  -3   89.29    2.90
   4  -5  -3   90.19    3.20
   4  -5  -3   95.29    3.10
   4  -5  -3   91.39    3.30
   4  -5  -3   94.39    3.10
   3  -5  -3  138.89    3.90
   3  -5  -3  134.39    3.90
   3  -5  -3  140.49    4.10
   3  -5  -3  135.29    3.80
   3  -5  -3  136.59    4.20
   2  -5  -3    8.40    1.00
   2  -5  -3    9.10    1.00
   2  -5  -3    8.90    0.90
   2  -5  -3    8.70    1.00
  -2   5   3    9.30    0.90
  -2   5   3    8.70    1.00
   1  -5  -3  288.87    6.90
   1  -5  -3  297.47    7.00
   1  -5  -3  299.37    7.10
   1  -5  -3  288.47    7.50
  -1   5   3  296.57    7.10
  -1   5   3  304.47    7.30
  -1   5   3  295.27    6.90
  -1   5   3  291.47    7.50
   0  -5  -3   20.80    1.20
   0  -5  -3   21.50    1.20
   0  -5  -3   21.20    1.10
   0   5   3   21.30    1.40
   0   5   3   20.40    1.50
   0   5   3   20.70    1.10
   0   5   3   20.70    1.10
  -1  -5  -3  101.49    3.00
  -1  -5  -3  101.89    3.00
  -1  -5  -3  111.29    4.40
  -1  -5  -3  103.69    3.10
   1   5   3  103.19    3.00
   1   5   3  100.79    3.00
   1   5   3  102.69    3.30
   1   5   3  106.19    3.90
  -2  -5  -3  559.14   12.70
  -2  -5  -3  563.94   13.70
  -2  -5  -3  537.75   12.60
  -2  -5  -3  552.74   12.60
   2   5   3  563.54   13.00
   2   5   3  558.74   12.60
   2   5   3  560.74   12.70
   2   5   3  574.34   12.90
  -3  -5  -3  114.19    3.30
  -3  -5  -3  107.59    3.50
  -3  -5  -3  110.69    3.40
  -3  -5  -3  113.89    3.50
   3   5   3  108.69    3.50
   3   5   3  109.19    3.60
   3   5   3  114.09    3.40
   3   5   3  112.79    3.30
  -4  -5  -3   10.10    1.30
  -4  -5  -3   12.20    1.30
  -4  -5  -3   10.50    1.10
   4   5   3   10.10    1.30
   4   5   3   12.70    1.30
   4   5   3   10.50    1.00
   4   5   3    9.50    1.20
  -5  -5  -3  515.35   12.10
  -5  -5  -3  501.65   12.30
  -5  -5  -3  502.35   11.60
  -5  -5  -3  504.15   12.10
   5   5   3  502.05   12.10
   5   5   3  504.25   11.50
   5   5   3  502.65   12.10
   5   5   3  492.55   12.30
  -6  -5  -3    1.30    1.00
  -6  -5  -3    0.40    0.70
  -6  -5  -3    0.80    1.10
  -6  -5  -3    1.40    1.00
   6   5   3    1.20    0.90
   6   5   3    0.40    0.90
   6   5   3    1.70    0.70
   6   5   3    0.70    1.00
  -7  -5  -3   64.09    2.50
  -7  -5  -3   67.39    2.90
  -7  -5  -3   60.89    3.00
  -7  -5  -3   62.99    3.30
   7   5   3   57.09    2.90
   7   5   3   60.89    2.40
   7   5   3   62.69    3.10
   7   5   3   64.29    3.30
  -8  -5  -3   56.29    2.40
  -8  -5  -3   53.99    2.80
  -8  -5  -3   58.89    3.40
  -8  -5  -3   56.99    3.40
   8   5   3   55.99    3.20
   8   5   3   59.89    3.10
   8   5   3   63.39    3.50
   8   5   3   55.49    2.30
  -9  -5  -3    1.10    1.10
  -9  -5  -3    5.00    1.60
  -9  -5  -3    2.70    1.50
  -9  -5  -3    2.10    0.90
   9   5   3    1.10    1.30
   9   5   3    3.30    1.70
   9   5   3    1.90    0.90
   9   5   3   -0.70    1.50
 -10  -5  -3   12.30    1.40
 -10  -5  -3   10.30    2.20
 -10  -5  -3   12.30    1.80
 -10  -5  -3    8.00    2.00
  10   5   3   14.60    2.00
  10   5   3   14.40    2.30
  10   5   3   10.90    1.30
  10   5   3    9.20    2.10
 -11  -5  -3   33.00    3.00
 -11  -5  -3   30.20    4.00
 -11  -5  -3   31.00    2.20
 -11  -5  -3   32.80    3.80
  11   5   3   29.10    3.50
  11   5   3   28.90    2.20
  11   5   3   29.40    3.50
 -12  -5  -3    3.60    2.10
 -12  -5  -3    7.00    1.20
 -12  -5  -3    5.80    2.70
  12   5   3    5.80    1.30
  12   5   3    5.40    2.40
  12   5   3    6.70    2.70
  12  -6  -3    1.40    2.40
  12  -6  -3   -0.10    1.60
  12  -6  -3    3.20    3.10
  12  -6  -3   -1.00    2.40
  12  -6  -3   -1.00    1.60
  11  -6  -3    3.80    2.80
  11  -6  -3    2.40    2.60
  11  -6  -3    0.30    1.30
  11  -6  -3    2.70    1.40
  11  -6  -3    3.50    1.90
  11  -6  -3    0.00    2.50
  11  -6  -3    3.00    2.10
  10  -6  -3   65.89    3.10
  10  -6  -3   68.59    3.70
  10  -6  -3   63.59    4.30
  10  -6  -3   72.49    4.70
  10  -6  -3   68.09    3.90
  10  -6  -3   68.29    3.10
   9  -6  -3   28.90    3.00
   9  -6  -3   28.30    2.50
   9  -6  -3   22.20    2.40
   9  -6  -3   23.90    2.10
   9  -6  -3   23.60    3.10
   9  -6  -3   24.30    2.90
   8  -6  -3  165.08    5.30
   8  -6  -3  153.28    5.60
   8  -6  -3  157.98    4.80
   8  -6  -3  160.28    4.80
   8  -6  -3  142.29    6.40
   8  -6  -3  158.98    5.40
   8  -6  -3  157.98    5.80
   7  -6  -3   46.90    2.90
   7  -6  -3   42.10    2.80
   7  -6  -3   44.00    2.20
   7  -6  -3   47.40    2.70
   7  -6  -3   49.60    3.20
   7  -6  -3   42.00    3.00
   7  -6  -3   46.00    2.30
   7  -6  -3   45.10    2.90
   6  -6  -3   21.60    1.70
   6  -6  -3   23.50    1.60
   6  -6  -3   21.40    2.10
   6  -6  -3   24.60    1.80
   6  -6  -3   23.40    1.90
   6  -6  -3   23.80    2.10
   6  -6  -3   26.20    2.00
   6  -6  -3   23.60    2.20
   5  -6  -3    1.20    0.90
   5  -6  -3    2.00    1.10
   5  -6  -3    0.90    0.80
   5  -6  -3    0.30    0.90
   5  -6  -3   -0.70    0.70
   5  -6  -3    0.60    0.80
   4  -6  -3    0.10    0.70
   4  -6  -3    0.90    0.60
   4  -6  -3    0.50    0.80
   4  -6  -3   -0.20    0.60
   4  -6  -3    0.40    0.70
   3  -6  -3    2.00    1.30
   3  -6  -3   -0.80    0.60
   3  -6  -3    0.40    0.60
   3  -6  -3    1.20    0.60
   2  -6  -3   84.19    2.80
   2  -6  -3   83.99    2.70
   2  -6  -3   87.59    3.20
   2  -6  -3   83.69    2.80
  -2   6   3   83.69    2.80
   1  -6  -3    5.20    0.80
   1  -6  -3    4.90    0.80
   1  -6  -3    4.60    0.80
   1  -6  -3    3.60    0.80
  -1   6   3    4.80    0.80
  -1   6   3    5.30    0.80
  -1   6   3    5.10    0.90
  -1   6   3    4.80    0.90
   0  -6  -3    3.60    0.90
   0  -6  -3    3.50    0.70
   0  -6  -3    3.00    0.70
   0  -6  -3    2.40    0.70
   0   6   3    3.80    0.90
   0   6   3    3.10    0.60
   0   6   3    3.70    0.60
   0   6   3    3.90    0.70
  -1  -6  -3  371.16    8.60
  -1  -6  -3  368.16    9.20
  -1  -6  -3  363.66    8.70
  -1  -6  -3  362.36    8.80
   1   6   3  367.06    9.20
   1   6   3  367.06    8.60
   1   6   3  370.96    8.70
   1   6   3  361.86    8.80
  -2  -6  -3    2.20    0.70
  -2  -6  -3    2.40    0.80
  -2  -6  -3    3.10    0.70
  -2  -6  -3    2.70    0.80
   2   6   3    3.10    0.70
   2   6   3    2.30    0.60
   2   6   3    2.90    0.80
   2   6   3    3.10    0.80
  -3  -6  -3  220.58    6.20
  -3  -6  -3  219.98    6.00
  -3  -6  -3  227.78    5.80
  -3  -6  -3  229.78    5.80
   3   6   3  211.48    5.70
   3   6   3  220.88    5.70
   3   6   3  217.78    6.00
   3   6   3  223.78    6.20
  -4  -6  -3    1.20    0.70
  -4  -6  -3    1.20    0.80
  -4  -6  -3    2.70    0.90
  -4  -6  -3    1.30    0.70
   4   6   3    1.70    0.80
   4   6   3    0.60    0.90
   4   6   3    0.40    0.80
   4   6   3    1.70    0.70
  -5  -6  -3   32.70    2.00
  -5  -6  -3   31.70    1.70
  -5  -6  -3   32.90    2.10
  -5  -6  -3   30.90    2.20
   5   6   3   30.80    2.10
   5   6   3   33.40    2.40
   5   6   3   30.00    2.00
   5   6   3   31.90    1.70
  -6  -6  -3   14.50    1.90
  -6  -6  -3   18.90    1.60
  -6  -6  -3   16.00    2.00
  -6  -6  -3   18.50    2.20
   6   6   3   17.10    1.40
   6   6   3   19.60    2.20
   6   6   3   18.60    1.90
   6   6   3   16.80    1.90
  -7  -6  -3  495.15   12.80
  -7  -6  -3  478.05   11.50
   7   6   3  492.45   12.40
   7   6   3  492.75   12.80
   7   6   3  491.05   11.50
   7   6   3  484.05   12.40
  -8  -6  -3    2.40    1.50
  -8  -6  -3    2.80    1.20
  -8  -6  -3   -3.20    2.70
  -8  -6  -3    3.10    1.00
   8   6   3    3.60    1.60
   8   6   3    2.30    1.30
   8   6   3    1.70    0.90
   8   6   3    3.00    1.50
  -9  -6  -3   20.30    2.60
  -9  -6  -3   26.20    2.30
  -9  -6  -3   23.30    2.00
  -9  -6  -3   27.20    3.00
   9   6   3   23.60    2.60
   9   6   3   28.00    3.00
   9   6   3   23.60    1.90
   9   6   3   24.10    3.20
 -10  -6  -3    8.50    1.80
 -10  -6  -3   12.10    2.30
 -10  -6  -3    8.60    1.30
 -10  -6  -3    7.40    2.10
  10   6   3    7.90    1.30
  10   6   3    9.40    2.30
  10   6   3    6.10    2.10
  10   6   3    7.80    2.20
 -11  -6  -3   39.80    4.20
 -11  -6  -3   38.40    3.30
 -11  -6  -3   30.90    2.50
 -11  -6  -3   34.20    4.30
  11   6   3   38.60    2.50
  11   6   3   32.50    4.00
  11   6   3   36.50    4.40
  11   6   3   39.40    3.70
 -12  -6  -3    6.40    2.80
 -12  -6  -3    4.00    1.40
 -12  -6  -3    5.80    2.30
  12   6   3    4.60    1.40
  12   6   3    4.10    2.90
  12   6   3    4.80    2.50
  11  -7  -3   -0.10    2.90
  11  -7  -3   -0.20    1.60
  11  -7  -3    4.00    2.80
  11  -7  -3    1.00    2.90
  11  -7  -3    0.70    2.30
  11  -7  -3   -2.20    2.10
  11  -7  -3   -1.90    3.00
  11  -7  -3    0.20    1.60
  10  -7  -3   32.70    4.10
  10  -7  -3   33.70    3.20
  10  -7  -3   30.00    4.00
  10  -7  -3   40.20    3.70
  10  -7  -3   40.10    4.00
  10  -7  -3   34.30    2.80
  10  -7  -3   42.90    2.90
  10  -7  -3   34.00    4.20
   9  -7  -3    3.60    1.90
   9  -7  -3    8.50    1.90
   9  -7  -3    6.90    1.60
   9  -7  -3    6.00    2.10
   9  -7  -3    9.50    2.20
   9  -7  -3    8.20    1.80
   9  -7  -3    7.50    1.50
   9  -7  -3   10.30    2.30
   8  -7  -3   11.20    1.80
   8  -7  -3   12.50    3.00
   8  -7  -3   12.20    2.20
   8  -7  -3    9.30    2.00
   8  -7  -3   11.70    1.60
   8  -7  -3    9.10    1.90
   8  -7  -3   11.20    1.40
   8  -7  -3   11.00    2.00
   7  -7  -3   50.49    3.10
   7  -7  -3   53.99    2.70
   7  -7  -3   49.70    3.20
   7  -7  -3   60.29    3.00
   7  -7  -3   52.39    3.00
   7  -7  -3   54.39    2.50
   7  -7  -3   57.59    3.40
   7  -7  -3   54.39    3.10
   6  -7  -3   48.00    2.70
   6  -7  -3   46.10    2.70
   6  -7  -3   45.20    2.60
   6  -7  -3   45.80    2.70
   6  -7  -3   47.30    2.40
   6  -7  -3   46.10    2.80
   6  -7  -3   45.20    2.50
   5  -7  -3   92.19    3.60
   5  -7  -3   89.59    3.50
   5  -7  -3   86.99    3.30
   5  -7  -3   87.89    3.20
   5  -7  -3   86.19    3.50
   5  -7  -3   87.19    4.10
   5  -7  -3   89.19    3.40
   4  -7  -3   74.79    2.90
   4  -7  -3   75.89    3.10
   4  -7  -3   78.69    3.20
   4  -7  -3   78.59    3.00
   4  -7  -3   79.69    3.30
   3  -7  -3    2.50    0.90
   3  -7  -3    2.10    0.80
   3  -7  -3    1.90    0.70
   3  -7  -3    1.60    0.80
   2  -7  -3    1.40    0.80
   2  -7  -3    2.40    0.70
   2  -7  -3    2.60    0.80
   2  -7  -3    1.20    0.80
  -2   7   3    1.90    0.70
  -2   7   3    2.30    0.80
   1  -7  -3  167.08    4.60
   1  -7  -3  160.68    4.70
   1  -7  -3  165.48    4.60
   1  -7  -3  161.68    5.10
  -1   7   3  162.48    4.50
  -1   7   3  172.48    4.60
  -1   7   3  166.28    5.10
  -1   7   3  163.38    4.70
   0  -7  -3    2.10    0.70
   0  -7  -3    2.40    0.70
   0  -7  -3    2.40    0.80
   0  -7  -3    2.40    0.80
   0   7   3    1.50    0.70
   0   7   3    1.80    0.90
   0   7   3    1.70    0.60
   0   7   3    2.10    0.80
  -1  -7  -3   23.30    1.40
  -1  -7  -3   19.20    1.40
  -1  -7  -3   22.60    1.60
  -1  -7  -3   21.70    1.70
   1   7   3   21.00    1.80
   1   7   3   23.10    1.60
   1   7   3   23.50    1.50
   1   7   3   21.60    1.30
  -2  -7  -3   26.20    1.80
  -2  -7  -3   29.40    1.90
  -2  -7  -3   30.70    1.80
  -2  -7  -3   30.80    1.60
   2   7   3   29.00    1.90
   2   7   3   29.30    1.70
   2   7   3   29.40    1.90
   2   7   3   29.10    1.60
  -3  -7  -3  326.37    8.00
  -3  -7  -3  323.57    8.40
  -3  -7  -3  317.67    8.10
  -3  -7  -3  321.77    8.60
   3   7   3  327.57    8.40
   3   7   3  326.37    8.00
   3   7   3  327.57    8.10
   3   7   3  329.37    8.70
  -4  -7  -3    4.80    1.00
  -4  -7  -3    3.70    1.00
  -4  -7  -3    5.70    1.20
  -4  -7  -3    3.10    0.90
   4   7   3    4.80    0.90
   4   7   3    4.50    1.00
   4   7   3    4.00    1.10
   4   7   3    4.30    1.30
  -5  -7  -3    9.30    1.60
  -5  -7  -3    7.90    1.10
  -5  -7  -3    7.20    1.50
  -5  -7  -3   10.10    1.30
   5   7   3    8.60    1.30
   5   7   3    8.00    1.50
   5   7   3    8.30    1.10
   5   7   3   10.10    1.60
  -6  -7  -3   39.80    2.60
  -6  -7  -3   41.00    2.20
  -6  -7  -3   44.40    2.80
  -6  -7  -3   43.90    2.80
   6   7   3   40.40    2.70
   6   7   3   39.90    2.20
   6   7   3   38.60    2.50
   6   7   3   37.10    2.90
  -7  -7  -3   19.70    2.50
  -7  -7  -3   13.80    1.70
   7   7   3   16.50    2.00
   7   7   3   16.10    2.20
   7   7   3   15.70    2.20
   7   7   3   14.80    1.70
  -8  -7  -3  136.59    4.50
  -8  -7  -3  149.88    5.80
  -8  -7  -3  149.39    5.20
  -8  -7  -3  139.29    5.30
   8   7   3  144.59    4.40
   8   7   3  135.79    5.30
   8   7   3  144.39    5.90
   8   7   3  138.59    5.40
  -9  -7  -3   14.40    1.60
  -9  -7  -3   15.10    2.60
  -9  -7  -3   15.30    2.30
  -9  -7  -3   15.20    2.10
   9   7   3   14.60    2.30
   9   7   3   14.30    2.30
   9   7   3   12.50    2.60
   9   7   3   16.00    2.00
 -10  -7  -3    6.30    2.30
 -10  -7  -3    8.50    2.00
 -10  -7  -3    4.00    1.30
 -10  -7  -3    7.60    2.30
  10   7   3    7.90    2.50
  10   7   3    6.30    1.40
  10   7   3    7.10    2.20
  10   7   3    6.30    2.10
 -11  -7  -3    7.50    2.60
 -11  -7  -3    5.60    1.40
 -11  -7  -3    7.60    2.20
  11   7   3    7.80    2.70
  11   7   3    4.70    2.40
  11   7   3    5.90    1.80
  11   7   3   20.30    4.10
 -12  -7  -3   22.50    3.20
 -12  -7  -3   14.00    3.10
  12   7   3   19.20    3.40
  12   7   3   24.30    3.90
  11  -8  -3    2.30    2.60
  11  -8  -3    1.70    2.40
  11  -8  -3   -3.40    2.80
  11  -8  -3    2.90    2.10
  11  -8  -3    3.30    3.10
  11  -8  -3   -0.60    3.10
  11  -8  -3    3.50    2.00
  10  -8  -3   12.00    2.80
  10  -8  -3   10.40    2.00
  10  -8  -3    7.90    2.10
  10  -8  -3   10.30    3.20
  10  -8  -3   10.20    2.40
  10  -8  -3    7.50    2.80
  10  -8  -3   10.20    2.00
  10  -8  -3    7.00    2.70
   9  -8  -3   15.20    2.50
   9  -8  -3   17.90    3.00
   9  -8  -3   16.80    2.10
   9  -8  -3   17.70    2.50
   9  -8  -3   15.80    2.40
   9  -8  -3   12.30    2.50
   9  -8  -3   18.40    2.60
   9  -8  -3   19.70    2.50
   8  -8  -3   31.10    3.30
   8  -8  -3   37.60    3.70
   8  -8  -3   29.70    2.60
   8  -8  -3   31.00    2.50
   8  -8  -3   38.00    2.90
   8  -8  -3   31.50    3.00
   8  -8  -3   37.90    3.50
   8  -8  -3   28.90    3.20
   7  -8  -3   -1.60    1.30
   7  -8  -3    0.90    1.40
   7  -8  -3    1.80    1.30
   7  -8  -3   -0.20    1.60
   7  -8  -3   -1.10    1.40
   7  -8  -3   -0.60    1.30
   7  -8  -3   -0.10    0.90
   7  -8  -3    0.60    1.40
   6  -8  -3    8.50    1.60
   6  -8  -3    9.10    1.60
   6  -8  -3   11.60    1.80
   6  -8  -3   10.30    1.60
   6  -8  -3    9.20    1.70
   6  -8  -3    7.50    1.20
   6  -8  -3    9.30    2.60
   6  -8  -3    6.20    1.50
   5  -8  -3  110.69    3.90
   5  -8  -3  114.19    4.30
   5  -8  -3  109.49    4.20
   5  -8  -3  109.59    4.00
   5  -8  -3  107.09    4.10
   5  -8  -3  105.49    4.10
   4  -8  -3   50.59    2.60
   4  -8  -3   48.10    2.60
   4  -8  -3   48.80    2.70
   4  -8  -3   50.49    2.60
   3  -8  -3   20.80    1.90
   3  -8  -3   23.40    1.90
   3  -8  -3   24.10    1.80
   3  -8  -3   22.80    1.80
   2  -8  -3    1.30    0.90
   2  -8  -3    0.60    0.70
   2  -8  -3    1.00    0.80
   2  -8  -3   -0.10    0.70
  -2   8   3    1.00    0.90
  -2   8   3   -0.30    0.90
  -2   8   3    0.50    0.70
   1  -8  -3   30.00    3.10
   1  -8  -3   29.90    1.90
   1  -8  -3   30.90    1.70
   1  -8  -3   30.70    1.90
  -1   8   3   31.30    2.20
  -1   8   3   33.70    1.90
  -1   8   3   28.60    1.60
   0  -8  -3   77.09    3.00
   0  -8  -3   73.49    2.90
   0  -8  -3   76.69    2.70
   0   8   3   78.39    3.00
   0   8   3   75.89    2.60
   0   8   3   74.09    3.30
  -1  -8  -3   59.19    2.70
  -1  -8  -3   60.49    2.30
  -1  -8  -3   58.89    2.60
   1   8   3   47.60    3.00
   1   8   3   62.49    3.00
   1   8   3   59.49    2.60
   1   8   3   57.49    2.20
  -2  -8  -3    0.00    0.90
  -2  -8  -3    1.10    0.80
  -2  -8  -3    1.20    0.90
  -2  -8  -3    0.40    0.60
   2   8   3    0.00    0.70
   2   8   3    1.40    0.70
   2   8   3    0.20    0.80
   2   8   3    0.90    1.00
  -3  -8  -3   66.69    3.10
  -3  -8  -3   67.39    3.20
  -3  -8  -3   66.59    2.80
  -3  -8  -3   67.49    2.60
   3   8   3   68.39    3.10
   3   8   3   59.19    3.10
   3   8   3   64.79    2.60
   3   8   3   67.69    3.20
  -4  -8  -3   45.00    2.40
  -4  -8  -3   47.70    2.80
  -4  -8  -3   42.70    2.70
  -4  -8  -3   45.70    2.30
   4   8   3   45.10    2.30
   4   8   3   46.90    2.80
   4   8   3   44.00    2.70
  -5  -8  -3    0.20    0.90
  -5  -8  -3   -0.30    0.90
  -5  -8  -3   -1.00    1.20
  -5  -8  -3   -0.30    1.20
   5   8   3   -1.10    1.00
   5   8   3   -0.60    1.00
   5   8   3   -0.40    1.20
   5   8   3    1.30    2.60
  -6  -8  -3    1.20    0.90
  -6  -8  -3    1.60    1.30
  -6  -8  -3   -0.30    1.10
  -6  -8  -3    0.20    1.30
   6   8   3   -0.10    0.90
   6   8   3    0.10    1.50
   6   8   3   -0.20    1.20
   6   8   3   -0.10    1.00
  -7  -8  -3    0.90    1.00
  -7  -8  -3   -0.90    2.60
  -7  -8  -3    4.60    1.80
  -7  -8  -3    0.20    1.30
   7   8   3    0.50    1.30
   7   8   3    2.10    1.80
   7   8   3    1.00    1.00
   7   8   3    1.50    1.50
  -8  -8  -3   42.10    3.40
  -8  -8  -3   45.10    3.10
  -8  -8  -3   45.80    3.60
  -8  -8  -3   43.10    2.70
   8   8   3   48.10    3.40
   8   8   3   41.40    3.70
   8   8   3   44.50    3.50
   8   8   3   48.50    2.70
  -9  -8  -3   39.60    3.40
  -9  -8  -3   50.69    4.10
  -9  -8  -3   46.30    3.60
  -9  -8  -3   37.50    2.70
   9   8   3   45.40    2.80
   9   8   3   45.30    3.60
   9   8   3   40.10    3.70
   9   8   3   32.10    3.90
 -10  -8  -3   12.80    2.50
 -10  -8  -3   15.90    2.80
 -10  -8  -3   18.90    2.40
 -10  -8  -3   19.60    3.10
  10   8   3   16.10    2.70
  10   8   3   19.00    2.90
  10   8   3   20.50    2.50
 -11  -8  -3   24.40    3.30
 -11  -8  -3   37.40    4.80
 -11  -8  -3   23.90    2.30
  11   8   3   27.30    3.60
  11   8   3   31.80    2.90
  11   8   3   28.60    3.90
  10  -9  -3   11.70    3.50
  10  -9  -3    5.00    2.60
  10  -9  -3    9.60    3.00
  10  -9  -3   12.40    3.10
  10  -9  -3    8.70    2.20
  10  -9  -3   10.40    2.70
  10  -9  -3    8.50    3.10
  10  -9  -3    5.70    2.10
   9  -9  -3   12.60    2.00
   9  -9  -3   12.90    2.60
   9  -9  -3   14.20    2.20
   9  -9  -3   11.80    3.00
   9  -9  -3   14.40    2.50
   9  -9  -3   12.90    2.80
   9  -9  -3   12.10    2.70
   9  -9  -3   13.20    2.90
   8  -9  -3    2.30    2.10
   8  -9  -3    1.20    1.90
   8  -9  -3    3.80    2.00
   8  -9  -3   -1.40    1.90
   8  -9  -3   -0.40    1.50
   8  -9  -3   -2.20    1.30
   8  -9  -3    1.20    1.70
   8  -9  -3   -0.10    1.90
   7  -9  -3   65.59    3.80
   7  -9  -3   72.49    3.90
   7  -9  -3   64.29    3.50
   7  -9  -3   66.89    3.80
   7  -9  -3   49.99    6.00
   7  -9  -3   65.29    3.30
   7  -9  -3   65.49    3.60
   7  -9  -3   65.39    4.10
   6  -9  -3   12.20    1.90
   6  -9  -3   12.30    1.50
   6  -9  -3   12.40    2.00
   6  -9  -3   12.80    1.80
   6  -9  -3   14.10    2.10
   6  -9  -3   14.00    2.00
   6  -9  -3   12.80    2.00
   6  -9  -3   13.90    1.90
   5  -9  -3   13.30    1.90
   5  -9  -3   12.10    1.70
   5  -9  -3   14.40    1.80
   5  -9  -3   14.40    1.80
   5  -9  -3   16.40    1.80
   5  -9  -3   13.60    1.80
   5  -9  -3   12.40    1.90
   4  -9  -3   10.90    1.60
   4  -9  -3   11.50    1.70
   4  -9  -3    9.00    1.50
   4  -9  -3    9.70    1.70
   3  -9  -3   91.59    3.90
   3  -9  -3   85.09    3.30
   3  -9  -3   85.89    3.50
   3  -9  -3   80.69    3.90
   2  -9  -3   21.00    2.00
   2  -9  -3   22.50    2.10
   2  -9  -3   23.80    2.10
   2  -9  -3   20.20    2.00
  -2   9   3   20.40    2.10
  -2   9   3   23.00    2.10
   1  -9  -3    4.80    1.00
   1  -9  -3    3.80    1.10
   1  -9  -3    2.90    0.90
   1  -9  -3    2.80    1.10
  -1   9   3    3.70    0.90
  -1   9   3    4.10    1.20
  -1   9   3    3.80    1.30
   0  -9  -3   84.49    3.40
   0  -9  -3   85.59    2.90
   0  -9  -3   87.39    3.40
   0  -9  -3   84.39    3.70
   0   9   3   82.59    2.80
   0   9   3   83.29    3.80
   0   9   3   84.79    3.30
  -1  -9  -3    0.20    0.70
  -1  -9  -3    0.90    1.00
  -1  -9  -3    1.20    1.00
  -1  -9  -3    0.80    0.90
   1   9   3   -0.30    0.60
   1   9   3    0.50    1.00
   1   9   3    0.80    1.00
  -2  -9  -3    0.50    1.10
  -2  -9  -3   -0.40    0.90
  -2  -9  -3    0.10    0.80
   2   9   3    0.10    0.70
   2   9   3    1.30    0.70
   2   9   3   -0.40    1.10
   2   9   3   -0.30    1.10
  -3  -9  -3   27.00    2.10
  -3  -9  -3   30.50    2.40
  -3  -9  -3   27.50    2.30
  -3  -9  -3   26.70    2.10
   3   9   3   25.90    1.90
   3   9   3   28.30    1.80
   3   9   3   33.60    2.50
   3   9   3   29.20    2.40
  -4  -9  -3    1.80    1.10
  -4  -9  -3    0.50    1.10
  -4  -9  -3    1.10    0.90
  -4  -9  -3   -0.40    1.20
   4   9   3    0.70    1.30
   4   9   3    1.50    1.30
   4   9   3    0.40    0.90
   4   9   3    2.40    1.00
  -5  -9  -3    3.40    1.30
  -5  -9  -3    2.20    1.40
  -5  -9  -3    1.90    1.10
  -5  -9  -3    1.40    1.00
   5   9   3    1.20    1.40
   5   9   3    2.20    1.10
   5   9   3    1.80    1.00
   5   9   3    1.00    1.20
  -6  -9  -3   28.80    3.00
  -6  -9  -3   35.90    2.50
  -6  -9  -3   34.60    3.00
  -6  -9  -3   33.70    2.50
   6   9   3   28.70    2.60
   6   9   3   35.90    3.30
   6   9   3   32.20    2.90
   6   9   3   33.80    2.40
  -7  -9  -3   15.60    2.50
  -7  -9  -3   11.90    1.70
  -7  -9  -3   10.30    1.90
  -7  -9  -3   18.20    2.70
   7   9   3   10.60    2.30
   7   9   3   12.60    2.00
   7   9   3   12.50    2.20
   7   9   3   11.60    1.60
  -8  -9  -3   -2.60    1.80
  -8  -9  -3    2.50    1.70
  -8  -9  -3    0.80    1.30
  -8  -9  -3    2.60    1.80
   8   9   3   -1.50    1.20
   8   9   3    0.60    1.80
   8   9   3   -1.20    2.00
   8   9   3   -5.00    1.90
  -9  -9  -3    4.30    2.00
  -9  -9  -3    4.20    3.10
  -9  -9  -3    5.00    2.10
  -9  -9  -3    6.90    2.60
   9   9   3    6.20    2.30
   9   9   3    7.20    1.60
   9   9   3    1.90    2.60
   9   9   3   -1.60    2.10
 -10  -9  -3    4.70    2.60
 -10  -9  -3    3.60    1.90
 -10  -9  -3    5.10    2.50
 -10  -9  -3    6.90    3.00
  10   9   3    1.80    1.60
  10   9   3    6.10    2.60
  10   9   3    8.80    3.00
  10   9   3    1.30    2.50
   9 -10  -3    5.10    2.70
   9 -10  -3    5.90    2.40
   9 -10  -3   10.90    2.70
   9 -10  -3    6.30    3.30
   9 -10  -3    6.00    3.00
   9 -10  -3    3.90    2.70
   9 -10  -3    2.30    2.60
   9 -10  -3    3.30    2.10
   8 -10  -3   -3.80    1.60
   8 -10  -3    2.20    2.20
   8 -10  -3    2.80    2.10
   8 -10  -3    0.10    1.80
   8 -10  -3   -0.80    2.30
   8 -10  -3    2.00    2.50
   8 -10  -3   -0.90    2.20
   8 -10  -3   -0.30    2.30
   7 -10  -3   16.10    2.20
   7 -10  -3   19.50    2.60
   7 -10  -3   22.90    2.70
   7 -10  -3   18.90    2.70
   7 -10  -3   17.50    2.60
   7 -10  -3   20.40    2.60
   7 -10  -3   15.80    2.50
   7 -10  -3   18.20    2.10
   6 -10  -3    0.90    1.50
   6 -10  -3    2.10    1.70
   6 -10  -3    2.20    1.50
   6 -10  -3    0.30    1.80
   6 -10  -3    2.60    1.30
   6 -10  -3    3.20    1.60
   6 -10  -3    0.90    1.70
   6 -10  -3    4.20    1.60
   5 -10  -3   42.20    3.00
   5 -10  -3   36.40    2.80
   5 -10  -3   32.60    3.40
   5 -10  -3   36.50    2.70
   5 -10  -3   35.80    2.60
   5 -10  -3   34.20    2.90
   5 -10  -3   36.80    3.00
   4 -10  -3    6.30    1.50
   4 -10  -3    8.50    1.50
   4 -10  -3    8.50    1.70
   4 -10  -3    9.20    1.80
   3 -10  -3   10.60    1.90
   3 -10  -3    6.30    1.40
   3 -10  -3    8.00    1.60
   3 -10  -3    6.70    1.40
   2 -10  -3   47.70    3.00
   2 -10  -3   50.89    2.90
   2 -10  -3   49.90    2.80
   2 -10  -3   47.00    2.40
  -2  10   3   43.70    3.10
  -2  10   3   52.09    2.90
   1 -10  -3   35.80    2.50
   1 -10  -3   34.40    2.30
   1 -10  -3   34.30    2.60
   1 -10  -3   29.80    2.00
  -1  10   3   31.50    1.90
  -1  10   3   36.20    2.80
  -1  10   3   29.80    2.40
   0 -10  -3  129.59    4.60
   0 -10  -3  120.59    4.50
   0 -10  -3  127.49    3.90
   0 -10  -3  132.49    5.00
   0  10   3  125.99    5.00
   0  10   3  125.29    3.80
   0  10   3  129.69    4.50
  -1 -10  -3    7.40    1.40
  -1 -10  -3    9.90    1.80
  -1 -10  -3    8.60    1.60
  -1 -10  -3   11.40    1.50
   1  10   3    8.50    1.60
   1  10   3    8.50    1.70
   1  10   3    8.50    1.10
  -2 -10  -3   33.60    2.60
  -2 -10  -3   36.40    2.50
  -2 -10  -3   32.50    1.90
  -2 -10  -3   32.50    2.60
   2  10   3   37.40    2.80
   2  10   3   34.10    2.60
   2  10   3   34.60    1.90
  -3 -10  -3   11.00    1.60
  -3 -10  -3   11.60    1.80
  -3 -10  -3   12.10    1.80
   3  10   3   12.10    1.60
   3  10   3   11.40    1.50
   3  10   3   12.00    2.00
  -4 -10  -3   62.89    3.50
  -4 -10  -3   66.79    3.30
  -4 -10  -3   64.89    2.80
  -4 -10  -3   60.69    3.60
   4  10   3   64.09    3.70
   4  10   3   62.59    3.10
   4  10   3   61.69    2.80
   4  10   3   63.49    3.60
  -5 -10  -3   73.89    4.10
  -5 -10  -3   72.89    4.00
  -5 -10  -3   63.09    3.10
  -5 -10  -3   75.09    3.50
   5  10   3   74.19    4.10
   5  10   3   66.19    3.30
   5  10   3   70.49    3.30
   5  10   3   72.29    4.20
  -6 -10  -3   55.69    4.00
  -6 -10  -3   51.19    3.10
  -6 -10  -3   52.59    3.80
  -6 -10  -3   55.79    3.10
   6  10   3   60.79    3.90
   6  10   3   55.89    3.20
   6  10   3   58.29    4.20
   6  10   3   53.99    3.10
  -7 -10  -3    3.50    1.90
  -7 -10  -3    0.50    1.30
  -7 -10  -3   -0.90    1.50
  -7 -10  -3    3.50    2.40
   7  10   3    2.40    1.60
   7  10   3   -0.10    1.40
   7  10   3    4.00    2.20
   7  10   3    0.90    1.70
  -8 -10  -3    8.80    1.80
  -8 -10  -3    7.30    2.10
  -8 -10  -3    8.80    2.50
  -8 -10  -3    6.50    2.50
   8  10   3    8.10    2.70
   8  10   3    0.10    3.60
   8  10   3    8.20    2.30
   8  10   3    4.70    1.60
  -9 -10  -3   11.90    2.30
  -9 -10  -3   18.60    2.90
  -9 -10  -3   12.70    2.90
  -9 -10  -3   16.00    2.80
   9  10   3   17.20    3.20
   9  10   3   14.20    2.60
   9  10   3   14.10    2.10
   9  10   3   17.70    3.70
   8 -11  -3   -3.50    1.90
   8 -11  -3    2.50    2.80
   8 -11  -3   -1.50    2.70
   8 -11  -3    1.10    2.30
   8 -11  -3   -0.10    2.50
   8 -11  -3    0.50    2.30
   8 -11  -3    3.70    2.80
   8 -11  -3    1.80    2.80
   7 -11  -3    5.80    2.60
   7 -11  -3    4.40    2.10
   7 -11  -3    3.80    2.10
   7 -11  -3    2.00    2.40
   7 -11  -3    4.70    2.30
[truncated: 1,403,397 more chars]
