# Supplementary material for: Crystal structure of a novel one-dimensional zigzag chain-like cobalt(II) coordination polymer constructed from 4,4′-bi­pyridine and 2-hy­droxy­benzoate ligands
Source: Acta Crystallogr E Crystallogr Commun. 2020 Jul 17;76(Pt 8):1302–6. doi: 10.1107/S2056989020009482 (PMC7405572; doi:10.1107/S2056989020009482)
Supplement: Supplementary file 2 [file e-76-01302-Isup2.hkl]

data_I                                                                          
_shelx_title ' nwtscol1_a.res in P-1'                                           
_shelx_refln_list_code          4                                               
_shelx_F_calc_maximum      390.00                                               
_exptl_crystal_F_000      1106.00                                               
_reflns_d_resolution_high  0.8001                                               
                                                                                
loop_                                                                           
 _space_group_symop_operation_xyz                                               
 'x, y, z'                                                                      
 '-x, -y, -z'                                                                   
                                                                                
_cell_length_a    10.8832                                                       
_cell_length_b    11.4742                                                       
_cell_length_c    19.9050                                                       
_cell_angle_alpha  74.295                                                       
_cell_angle_beta   89.791                                                       
_cell_angle_gamma  88.502                                                       
                                                                                
_shelx_F_squared_multiplier     1.000                                           
                                                                                
loop_                                                                           
 _refln_index_h                                                                 
 _refln_index_k                                                                 
 _refln_index_l                                                                 
 _refln_F_squared_calc                                                          
 _refln_F_squared_meas                                                          
 _refln_F_squared_sigma                                                         
 _refln_observed_status                                                         
   2   0   0          2.97         -1.45         1.45 o                         
   3   0   0       3587.55       3438.15        28.58 o                         
   4   0   0       6063.54       6061.83        49.04 o                         
   5   0   0        124.25        146.72         4.75 o                         
   6   0   0       6223.73       6680.42        59.63 o                         
   7   0   0         58.17         28.73         3.53 o                         
   8   0   0          9.32          6.51         3.66 o                         
   9   0   0        396.09        391.45        10.32 o                         
  10   0   0         16.91         10.76         6.19 o                         
  11   0   0        259.27        231.96        13.21 o                         
  12   0   0         11.47         24.30        10.55 o                         
  13   0   0        391.46        343.74        25.35 o                         
 -13   1   0        561.47        554.76        28.75 o                         
 -12   1   0        140.50        132.79        10.98 o                         
 -11   1   0       1628.12       1588.44        26.34 o                         
 -10   1   0        335.27        349.02        13.25 o                         
  -9   1   0          7.30         14.02         6.11 o                         
  -8   1   0        760.20        704.67        14.38 o                         
  -7   1   0        127.54         96.94         5.30 o                         
  -6   1   0          0.14         -2.48         2.48 o                         
  -5   1   0        363.89        431.65         7.70 o                         
  -4   1   0       2830.79       2700.36        25.68 o                         
  -3   1   0       1084.70       1116.83        12.05 o                         
  -2   1   0       6469.58       6495.04        53.75 o                         
   2   1   0      55360.20      54835.30       447.67 o                         
   3   1   0      10346.27      10614.34        82.00 o                         
   4   1   0       6168.83       6565.61        57.41 o                         
   5   1   0      12123.65      12690.93        99.01 o                         
   6   1   0        218.50        223.43         7.01 o                         
   7   1   0         17.81         14.10         3.38 o                         
   8   1   0        117.92        108.21         6.11 o                         
   9   1   0        339.25        350.99         9.64 o                         
  10   1   0        163.91        156.55         7.91 o                         
  11   1   0        486.67        488.94        16.53 o                         
  12   1   0        174.46        196.08        13.89 o                         
  13   1   0          5.13        -17.64        17.64 o                         
 -13   2   0         24.02        -15.69        22.43 o                         
 -12   2   0        695.57        673.16        20.20 o                         
 -11   2   0       1330.34       1311.73        29.68 o                         
 -10   2   0        413.16        407.19        17.38 o                         
  -9   2   0        118.73        122.66         9.26 o                         
  -8   2   0       1310.58       1293.53        21.48 o                         
  -7   2   0         40.52         51.31         5.15 o                         
  -6   2   0       5316.38       5536.04        55.15 o                         
  -5   2   0         41.11         23.04         3.89 o                         
  -4   2   0         27.65         15.24         3.27 o                         
  -3   2   0       1520.69       1520.87        21.18 o                         
  -2   2   0         90.23         57.38         5.33 o                         
  -1   2   0       8411.80       8592.11        83.40 o                         
   0   2   0       6259.42       6558.21        62.33 o                         
   1   2   0        890.32        836.08         8.89 o                         
   2   2   0        405.26        456.74         6.31 o                         
   3   2   0          4.41          1.50         2.50 o                         
   4   2   0        180.91        150.04         4.68 o                         
   5   2   0       1193.52       1196.57        14.00 o                         
   6   2   0       1067.40       1127.75        14.22 o                         
   7   2   0       3253.37       3376.02        32.48 o                         
   8   2   0          2.01          9.55         3.56 o                         
   9   2   0          5.21         -2.50         4.38 o                         
  10   2   0        185.13        196.13         8.53 o                         
  11   2   0         42.05         50.53         6.64 o                         
  12   2   0         31.15          6.71        13.51 o                         
  13   2   0         18.98         18.61        29.84 o                         
 -13   3   0         13.09          4.53        14.16 o                         
 -12   3   0         90.92         84.04        11.16 o                         
 -11   3   0         76.94         73.34         9.71 o                         
 -10   3   0       1476.80       1472.40        30.52 o                         
  -9   3   0        152.00        153.11        12.20 o                         
  -8   3   0        382.89        371.29        14.58 o                         
  -7   3   0         92.57         92.16         7.80 o                         
  -6   3   0       2690.14       2688.50        42.25 o                         
  -5   3   0       2664.31       2816.32        37.89 o                         
  -4   3   0       1432.99       1384.17        19.04 o                         
  -3   3   0       1793.12       1656.32        23.72 o                         
  -2   3   0       2262.60       2068.13        27.51 o                         
  -1   3   0         25.57         25.42         2.53 o                         
   0   3   0        659.12        595.12        13.88 o                         
   1   3   0        435.24        401.09         5.92 o                         
   2   3   0        193.19        161.66         4.36 o                         
   3   3   0       5757.49       5940.22        48.48 o                         
   4   3   0       7304.11       8237.70        66.46 o                         
   5   3   0       3604.25       3573.21        32.65 o                         
   6   3   0       3995.22       3872.23        35.70 o                         
   7   3   0        474.98        443.06        11.41 o                         
   8   3   0         41.65         43.15         4.68 o                         
   9   3   0         11.15          8.43         4.78 o                         
  10   3   0        652.40        624.67        13.02 o                         
  11   3   0          0.83          4.57         5.17 o                         
  12   3   0        262.71        280.16        22.13 o                         
  13   3   0         15.74         23.65        19.17 o                         
 -12   4   0        261.38        281.22        17.30 o                         
 -11   4   0         61.23         60.44        10.32 o                         
 -10   4   0         15.84         23.61         8.29 o                         
  -9   4   0        552.92        550.41        19.23 o                         
  -8   4   0        737.43        709.27        20.64 o                         
  -7   4   0       1020.19        962.36        19.02 o                         
  -6   4   0        357.07        340.41        11.01 o                         
  -5   4   0       6268.40       6500.94        69.57 o                         
  -4   4   0        131.79        154.74         6.65 o                         
  -3   4   0          1.41          1.11         2.78 o                         
  -2   4   0         12.03         15.20         2.83 o                         
  -1   4   0        951.97        896.44        12.48 o                         
   0   4   0        214.34        203.95         4.68 o                         
   1   4   0        713.92        670.76         8.48 o                         
   2   4   0        870.20        837.18        10.32 o                         
   3   4   0         31.80         27.12         2.99 o                         
   4   4   0        794.62        690.65        10.39 o                         
   5   4   0        124.79        116.80         5.38 o                         
   6   4   0        653.56        637.88        11.11 o                         
   7   4   0       2090.42       2039.00        23.24 o                         
   8   4   0       7995.02       7983.52        73.92 o                         
   9   4   0        206.78        202.06         9.36 o                         
  10   4   0         20.88         24.94         5.69 o                         
  11   4   0        103.10        104.99         7.43 o                         
  12   4   0        253.58        222.29        20.54 o                         
  13   4   0        496.30        636.36        32.53 o                         
 -12   5   0         60.63         79.69        21.70 o                         
 -11   5   0         11.71         -4.82         9.70 o                         
 -10   5   0         35.21         46.29         9.07 o                         
  -9   5   0        312.24        315.87        14.07 o                         
  -8   5   0         46.31         56.77         6.69 o                         
  -7   5   0       1545.17       1504.34        22.03 o                         
  -6   5   0        267.54        273.47         9.99 o                         
  -5   5   0       2375.62       2406.44        27.36 o                         
  -4   5   0        915.11        895.12        15.99 o                         
  -3   5   0        665.32        668.72        11.75 o                         
  -2   5   0       6191.74       6517.60        62.79 o                         
  -1   5   0         17.66         16.03         3.14 o                         
   0   5   0        228.41        171.38         5.00 o                         
   1   5   0        248.79        200.97         5.38 o                         
   2   5   0        360.40        341.32         7.18 o                         
   3   5   0       1447.94       1722.16        18.68 o                         
   4   5   0       7767.34       8191.85        67.58 o                         
   5   5   0         56.30         50.54         4.87 o                         
   6   5   0       1044.98       1031.69        15.21 o                         
   7   5   0         28.88         28.33         5.09 o                         
   8   5   0         15.71         13.83         6.79 o                         
   9   5   0       4761.82       4753.90        53.00 o                         
  10   5   0       1906.58       1807.32        26.23 o                         
  11   5   0        196.91        192.13        21.07 o                         
  12   5   0          0.03          4.61         8.03 o                         
 -12   6   0          2.66         -8.75        14.12 o                         
 -11   6   0        170.52        203.98        13.34 o                         
 -10   6   0         84.93         67.69         9.47 o                         
  -9   6   0         20.79         19.76         7.69 o                         
  -8   6   0       1071.39       1072.88        20.32 o                         
  -7   6   0       1317.54       1403.17        20.09 o                         
  -6   6   0          0.29         -1.03         4.53 o                         
  -5   6   0        725.04        721.41        13.78 o                         
  -4   6   0       9685.96      10166.37        95.87 o                         
  -3   6   0        590.94        567.80        11.13 o                         
  -2   6   0       1425.93       1405.03        21.97 o                         
  -1   6   0        161.68        157.89         8.96 o                         
   0   6   0       1891.03       1851.61        24.64 o                         
   1   6   0       1330.29       1467.24        17.45 o                         
   2   6   0        742.80        679.78        11.15 o                         
   3   6   0        495.71        513.28         9.63 o                         
   4   6   0         84.84         93.39         5.35 o                         
   5   6   0        611.67        675.89        12.23 o                         
   6   6   0          3.08          2.07         4.32 o                         
   7   6   0        414.37        456.75        11.80 o                         
   8   6   0        397.18        385.51        12.58 o                         
   9   6   0        568.40        550.84        17.25 o                         
  10   6   0          7.59          8.92         8.96 o                         
  11   6   0        576.31        597.80        34.22 o                         
  12   6   0         54.72         83.25        20.67 o                         
 -11   7   0        132.01        201.41        18.18 o                         
 -10   7   0          9.13         -0.45        10.04 o                         
  -9   7   0         33.86         52.23         8.92 o                         
  -8   7   0       1621.60       1689.41        28.39 o                         
  -7   7   0        145.38        144.38         8.64 o                         
  -6   7   0       1465.98       1481.93        21.96 o                         
  -5   7   0         31.29         35.04         6.42 o                         
  -4   7   0          1.07         -1.51         4.68 o                         
  -3   7   0        109.57        129.35         6.84 o                         
  -2   7   0       9477.43      10091.75        95.60 o                         
  -1   7   0          0.50         -1.24         3.89 o                         
   0   7   0       1027.05        981.88        13.56 o                         
   1   7   0        441.50        398.40         8.27 o                         
   2   7   0        959.61        972.55        14.33 o                         
   3   7   0          8.68         14.32         4.16 o                         
   4   7   0        103.46         99.66         6.56 o                         
   5   7   0        694.93        662.25        12.81 o                         
   6   7   0          6.18          6.79         5.36 o                         
   7   7   0        365.95        373.72        12.16 o                         
   8   7   0        761.13        700.77        26.86 o                         
   9   7   0        109.84         99.77        12.06 o                         
  10   7   0        576.08        578.61        29.02 o                         
  11   7   0        225.18        225.90        17.45 o                         
 -10   8   0         63.14         53.24        12.40 o                         
  -9   8   0          0.26         -9.86         9.86 o                         
  -8   8   0          0.01         -0.32         8.18 o                         
  -7   8   0         70.20         70.35         7.83 o                         
  -6   8   0        571.86        574.07        15.45 o                         
  -5   8   0        296.64        307.90        12.88 o                         
  -4   8   0       1054.94       1049.40        18.83 o                         
  -3   8   0        390.22        387.62        10.83 o                         
  -2   8   0        106.22        117.78         7.05 o                         
  -1   8   0       2424.99       2458.66        30.55 o                         
   0   8   0        451.52        464.80        11.31 o                         
   1   8   0        587.63        590.48        10.47 o                         
   2   8   0        136.59        132.45         7.85 o                         
   3   8   0       1511.98       1501.35        20.28 o                         
   4   8   0        285.90        267.25        10.22 o                         
   5   8   0        105.32        115.54        10.25 o                         
   6   8   0         18.59         20.64         7.33 o                         
   7   8   0        932.52        970.07        21.42 o                         
   8   8   0         39.65         37.18         9.70 o                         
   9   8   0        213.49        210.74        14.20 o                         
  10   8   0        323.99        356.76        19.05 o                         
  11   8   0        109.73        143.86        18.16 o                         
 -10   9   0        283.46        287.76        19.25 o                         
  -9   9   0         21.29          3.64        11.76 o                         
  -8   9   0        169.53        200.61        12.49 o                         
  -7   9   0         23.82         24.81         8.84 o                         
  -6   9   0         87.69         96.91        11.24 o                         
  -5   9   0        142.08        155.71         9.94 o                         
  -4   9   0        274.70        273.06        12.01 o                         
  -3   9   0         50.52         53.14         6.05 o                         
  -2   9   0        198.76        227.48         8.94 o                         
  -1   9   0       1310.29       1259.10        18.02 o                         
   0   9   0         40.95         49.61         7.98 o                         
   1   9   0       1368.96       1342.75        20.32 o                         
   2   9   0        493.66        458.50        10.74 o                         
   3   9   0        612.48        543.84        12.50 o                         
   4   9   0        552.20        578.52        14.66 o                         
   5   9   0        386.02        413.06        14.28 o                         
   6   9   0        308.64        324.06        22.33 o                         
   7   9   0         87.45         87.37        10.81 o                         
   8   9   0        168.74        191.28        14.09 o                         
   9   9   0         18.55         31.30        12.73 o                         
  10   9   0         21.73         29.46        16.10 o                         
  -9  10   0        242.91        263.58        20.60 o                         
  -8  10   0        129.11        169.28        14.14 o                         
  -7  10   0        150.19        174.82        12.09 o                         
  -6  10   0         95.77        105.34        10.97 o                         
  -5  10   0          6.05         15.80         8.52 o                         
  -4  10   0         13.18         13.63         7.66 o                         
  -3  10   0        825.96        828.77        16.37 o                         
  -2  10   0        978.23       1015.25        16.08 o                         
  -1  10   0         86.01         88.72         5.99 o                         
   0  10   0       1382.81       1386.53        27.47 o                         
   1  10   0        194.64        197.64        13.04 o                         
   2  10   0        339.64        324.05        15.61 o                         
   3  10   0         14.16         10.01         5.96 o                         
   4  10   0       2182.73       2113.67        31.42 o                         
   5  10   0        159.49        147.18        10.83 o                         
   6  10   0          2.34         -9.64         9.91 o                         
   7  10   0         48.83         45.77        14.25 o                         
   8  10   0        599.40        644.39        28.10 o                         
   9  10   0          0.08         -9.19        19.60 o                         
  -7  11   0        390.89        414.56        19.05 o                         
  -6  11   0        174.93        181.60        15.19 o                         
  -5  11   0         77.41         70.42        11.36 o                         
  -4  11   0        366.56        370.35        16.32 o                         
  -3  11   0        185.37        175.85        10.15 o                         
  -2  11   0        108.33         88.86         6.84 o                         
  -1  11   0          1.59         10.08         8.72 o                         
   0  11   0        869.60        918.12        24.60 o                         
   1  11   0         39.69         34.86        11.38 o                         
   2  11   0       1181.71       1190.56        28.70 o                         
   3  11   0        218.24        212.17        16.55 o                         
   4  11   0        176.15        172.18        11.47 o                         
   5  11   0        468.89        474.04        20.51 o                         
   6  11   0       1040.85       1020.25        27.44 o                         
   7  11   0         35.91         15.54        14.02 o                         
   8  11   0          0.37         43.48        16.87 o                         
  -6  12   0         13.92         34.29        15.62 o                         
  -5  12   0        159.24        162.97        15.58 o                         
  -4  12   0        251.58        257.14        20.47 o                         
  -3  12   0          0.50         -4.00        12.60 o                         
  -2  12   0        219.87        229.28        17.31 o                         
  -1  12   0        155.73        140.13        11.77 o                         
   0  12   0         14.63         14.14        10.83 o                         
   1  12   0         65.12         89.93        16.87 o                         
   2  12   0        453.42        457.65        23.89 o                         
   3  12   0          8.03          8.83        16.88 o                         
   4  12   0        141.83        171.33        24.98 o                         
   5  12   0        129.94        134.94         9.33 o                         
   6  12   0          0.18          1.64        18.49 o                         
   7  12   0        238.48        180.40        24.09 o                         
  -4  13   0         70.56         62.71        40.74 o                         
  -3  13   0         27.75         50.31        26.42 o                         
  -2  13   0        211.81        202.72        20.94 o                         
  -1  13   0         15.69         32.04        17.49 o                         
   0  13   0        113.02        141.58        19.09 o                         
   1  13   0         53.34         83.83        19.46 o                         
   2  13   0          2.40         18.67        25.32 o                         
   3  13   0        222.38        254.84        34.41 o                         
   4  13   0          1.63        -19.93        28.02 o                         
  -4 -13   1         20.61        109.68        57.28 o                         
  -3 -13   1         97.08         97.88        21.26 o                         
  -2 -13   1         70.55         75.30        19.39 o                         
  -1 -13   1         54.06         79.10        18.65 o                         
   0 -13   1          8.13          4.52        18.19 o                         
   1 -13   1        506.50        494.16        47.91 o                         
   2 -13   1         93.90        155.27        21.52 o                         
   3 -13   1          0.12         -0.50        60.35 o                         
  -6 -12   1        161.15        162.88        23.75 o                         
  -5 -12   1          1.94         11.68        18.08 o                         
  -4 -12   1        193.19        223.32        20.77 o                         
  -3 -12   1        409.28        458.47        24.25 o                         
  -2 -12   1        114.78        140.58        20.51 o                         
  -1 -12   1        239.68        283.83        15.84 o                         
   0 -12   1        207.93        205.21        14.00 o                         
   1 -12   1          2.25         13.78        10.99 o                         
   2 -12   1          0.80        -15.97        17.09 o                         
   3 -12   1        299.56        312.93        21.03 o                         
   4 -12   1        126.41        108.36        11.24 o                         
   5 -12   1         68.10         63.82        13.48 o                         
   6 -12   1         32.97         52.68        34.81 o                         
  -8 -11   1        147.86        100.95        19.12 o                         
  -7 -11   1         92.13        113.11        19.75 o                         
  -6 -11   1          1.11         -7.96        11.85 o                         
  -5 -11   1        404.21        425.00        19.19 o                         
  -4 -11   1        270.35        277.59        17.18 o                         
  -3 -11   1        572.51        589.81        23.20 o                         
  -2 -11   1         45.93         59.69        12.25 o                         
  -1 -11   1        185.99        219.36        13.24 o                         
   0 -11   1        481.99        470.01        22.61 o                         
   1 -11   1        345.35        375.28        18.56 o                         
   2 -11   1          6.35          1.87         9.98 o                         
   3 -11   1        185.99        191.19        16.25 o                         
   4 -11   1        517.88        512.09        16.83 o                         
   5 -11   1         16.62          5.72        11.76 o                         
   6 -11   1        126.07        122.81        13.72 o                         
   7 -11   1         22.18         27.29        13.39 o                         
  -9 -10   1        214.95        233.15        47.84 o                         
  -8 -10   1         28.95         50.22        13.84 o                         
  -7 -10   1        126.32        114.04        14.30 o                         
  -6 -10   1          0.80         -1.01        14.08 o                         
  -5 -10   1       1114.30       1154.45        23.74 o                         
  -4 -10   1         47.97         40.64         7.87 o                         
  -3 -10   1         54.15         72.25        12.36 o                         
  -2 -10   1        245.96        279.57        20.11 o                         
  -1 -10   1          0.63         -2.99         8.76 o                         
   0 -10   1       1262.87       1277.57        26.91 o                         
   1 -10   1        895.76        921.83        20.49 o                         
   2 -10   1         43.95         43.79         5.27 o                         
   3 -10   1         11.01          4.08         6.21 o                         
   4 -10   1        400.41        381.95        15.36 o                         
   5 -10   1         57.08         40.81         9.10 o                         
   6 -10   1        364.17        411.88        18.35 o                         
   7 -10   1         50.51         76.77        11.11 o                         
   8 -10   1        360.48        399.80        17.42 o                         
 -10  -9   1         62.84         61.41        17.49 o                         
  -9  -9   1         10.96         30.83        15.63 o                         
  -8  -9   1         10.36          8.38        10.48 o                         
  -7  -9   1        451.40        493.14        22.00 o                         
  -6  -9   1         62.45         63.91        10.37 o                         
  -5  -9   1          1.67         -5.95         7.47 o                         
  -4  -9   1        355.24        373.44        13.76 o                         
  -3  -9   1        662.41        665.25        15.95 o                         
  -2  -9   1        359.80        376.04        15.79 o                         
  -1  -9   1        238.81        216.13        13.55 o                         
   0  -9   1       2494.81       2447.95        59.80 o                         
   1  -9   1          7.26          8.18         3.86 o                         
   2  -9   1       2064.47       2085.13        23.94 o                         
   3  -9   1        141.78        148.43         8.18 o                         
   4  -9   1          1.46         -6.20         6.20 o                         
   5  -9   1        364.30        371.04        14.66 o                         
   6  -9   1        202.00        203.98        11.95 o                         
   7  -9   1          5.08         -3.79         8.58 o                         
   8  -9   1          2.42         -1.38         9.71 o                         
   9  -9   1        566.73        619.87        22.26 o                         
 -11  -8   1        544.86        554.51        43.92 o                         
 -10  -8   1          8.93         35.57        13.01 o                         
  -9  -8   1         41.94         30.42        17.54 o                         
  -8  -8   1        493.00        509.76        19.00 o                         
  -7  -8   1          8.71         11.22         8.31 o                         
  -6  -8   1        293.47        289.13        15.00 o                         
  -5  -8   1         28.22         41.15         6.84 o                         
  -4  -8   1          9.53          8.13         6.00 o                         
  -3  -8   1         85.17         88.79         7.04 o                         
  -2  -8   1       3050.53       3137.70        36.82 o                         
  -1  -8   1        190.67        196.10        11.16 o                         
   0  -8   1        111.12        107.21         8.64 o                         
   1  -8   1          9.21          7.92         3.51 o                         
   2  -8   1       2322.43       2267.71        24.73 o                         
   3  -8   1       2206.56       2208.72        24.98 o                         
   4  -8   1        942.96        963.04        19.91 o                         
   5  -8   1       1934.38       1951.31        30.18 o                         
   6  -8   1         24.27         29.04         7.19 o                         
   7  -8   1          6.18          3.83         7.12 o                         
   8  -8   1         46.13         39.93         9.54 o                         
   9  -8   1         36.80         34.74        10.39 o                         
  10  -8   1         82.30         60.63        12.71 o                         
 -11  -7   1        244.91        211.22        17.47 o                         
 -10  -7   1        564.78        568.40        29.24 o                         
  -9  -7   1         34.04         37.00        10.12 o                         
  -8  -7   1        450.90        422.21        16.26 o                         
  -7  -7   1         35.52         29.75         7.52 o                         
  -6  -7   1       1130.90       1178.37        23.45 o                         
  -5  -7   1          0.09          6.66         5.59 o                         
  -4  -7   1       1591.38       1600.65        21.37 o                         
  -3  -7   1        867.96        831.61        19.42 o                         
  -2  -7   1        395.40        343.09        10.53 o                         
  -1  -7   1         27.27         20.00         5.41 o                         
   0  -7   1       1768.55       1878.12        23.52 o                         
   1  -7   1       1031.90        921.53        13.36 o                         
   2  -7   1         37.72         39.50         4.15 o                         
   3  -7   1       1124.52        978.80        14.81 o                         
   4  -7   1         31.97         38.64         5.50 o                         
   5  -7   1        490.76        465.17        17.61 o                         
   6  -7   1         71.64         80.91         7.56 o                         
   7  -7   1        464.93        452.34        15.61 o                         
   8  -7   1         17.66          6.16         7.48 o                         
   9  -7   1        178.87        189.35        14.83 o                         
  10  -7   1        323.51        341.73        14.94 o                         
  11  -7   1        202.44        203.85        15.14 o                         
 -12  -6   1          1.07          1.50        24.39 o                         
 -11  -6   1         33.65         42.24        10.55 o                         
 -10  -6   1        707.27        697.73        21.91 o                         
  -9  -6   1        149.56        149.11        14.36 o                         
  -8  -6   1         16.82         24.12         9.78 o                         
  -7  -6   1       1471.68       1435.65        23.75 o                         
  -6  -6   1         18.28         28.14         5.86 o                         
  -5  -6   1        182.89        144.40         9.87 o                         
  -4  -6   1         68.03         39.72         4.77 o                         
  -3  -6   1         79.92        118.46         6.06 o                         
  -2  -6   1         28.52         32.09         3.41 o                         
  -1  -6   1       4643.12       4620.13        46.98 o                         
   0  -6   1        702.72        663.64        11.34 o                         
   1  -6   1        732.64        730.85        11.11 o                         
   2  -6   1       1305.16       1324.52        15.88 o                         
   3  -6   1       3160.79       3342.75        33.97 o                         
   4  -6   1         19.02         17.98         4.92 o                         
   5  -6   1        943.46        908.59        20.45 o                         
   6  -6   1        217.88        208.98        10.25 o                         
   7  -6   1        852.87        869.82        17.26 o                         
   8  -6   1        865.52        857.70        17.02 o                         
   9  -6   1         10.19         15.36         7.87 o                         
  10  -6   1         30.04         30.25         9.29 o                         
  11  -6   1          5.96         32.13        15.90 o                         
  12  -6   1        213.83        230.46        17.30 o                         
 -12  -5   1        509.14        446.74        29.43 o                         
 -11  -5   1        114.15        135.27        12.60 o                         
 -10  -5   1         49.46         45.19         8.76 o                         
  -9  -5   1          1.30         16.40         7.50 o                         
  -8  -5   1        215.17        216.25        10.29 o                         
  -7  -5   1        251.58        251.23         9.55 o                         
  -6  -5   1       1647.20       1753.57        23.59 o                         
  -5  -5   1       3274.95       3439.82        35.63 o                         
  -4  -5   1        143.56        129.10         5.89 o                         
  -3  -5   1       2821.21       2562.36        26.94 o                         
  -2  -5   1         55.07         66.90         4.10 o                         
  -1  -5   1        266.56        231.33         5.32 o                         
   0  -5   1       3180.11       3332.71        34.40 o                         
   1  -5   1       2926.24       2851.69        28.02 o                         
   2  -5   1         46.51         40.64         3.33 o                         
   3  -5   1        407.63        387.23         9.16 o                         
   4  -5   1       4799.75       5124.53        56.91 o                         
   5  -5   1       1718.58       1761.06        24.16 o                         
   6  -5   1        688.39        716.58        14.90 o                         
   7  -5   1          0.78         -1.82         5.83 o                         
   8  -5   1        886.60        938.96        41.51 o                         
   9  -5   1          0.84         -5.80         7.15 o                         
  10  -5   1        185.06        198.92        10.72 o                         
  11  -5   1         24.37         22.97        10.69 o                         
  12  -5   1         21.90         31.90        13.38 o                         
 -13  -4   1        370.10        397.53        45.95 o                         
 -12  -4   1          3.95         -3.75        16.17 o                         
 -11  -4   1         89.96        100.57        14.39 o                         
 -10  -4   1        739.25        752.58        17.58 o                         
  -9  -4   1        476.98        435.51        11.36 o                         
  -8  -4   1         50.17         56.28         5.48 o                         
  -7  -4   1       2693.35       2532.17        28.66 o                         
  -6  -4   1        163.66        169.60         7.08 o                         
  -5  -4   1        688.80        736.25        12.74 o                         
  -4  -4   1        182.41        237.45         6.45 o                         
  -3  -4   1      10486.51      11562.02        91.08 o                         
  -2  -4   1       1072.84       1100.39        13.35 o                         
  -1  -4   1        194.05        173.02         4.39 o                         
   0  -4   1        760.77        715.68        10.36 o                         
   1  -4   1          4.20          4.57         2.05 o                         
   2  -4   1       1482.67       1458.17        17.79 o                         
   3  -4   1        167.71        159.52         8.71 o                         
   4  -4   1       1732.14       1676.86        26.15 o                         
   5  -4   1          4.63          4.47         3.67 o                         
   6  -4   1       7998.14       8362.01        88.18 o                         
   7  -4   1        533.71        526.64        14.41 o                         
   8  -4   1         13.55          7.93         6.17 o                         
   9  -4   1         32.88         44.06         8.06 o                         
  10  -4   1        138.33        132.57        11.46 o                         
  11  -4   1        163.72        167.04        13.21 o                         
  12  -4   1        150.92        172.46        14.00 o                         
 -13  -3   1         14.45         26.29        19.55 o                         
 -12  -3   1         22.97         35.19        14.99 o                         
 -11  -3   1        494.16        481.41        21.68 o                         
 -10  -3   1         31.99         39.45         4.21 o                         
  -9  -3   1        369.43        349.40         9.44 o                         
  -8  -3   1        677.27        669.25        12.18 o                         
  -7  -3   1       3563.69       3497.98        58.48 o                         
  -6  -3   1        242.38        274.61         7.39 o                         
  -5  -3   1        739.86        698.58        10.57 o                         
  -4  -3   1       8373.42       9246.57        78.85 o                         
  -3  -3   1        167.52        129.89         4.43 o                         
  -2  -3   1        729.51        708.34         8.88 o                         
  -1  -3   1         34.66         38.01         2.84 o                         
   0  -3   1         33.86         28.55         2.20 o                         
   1  -3   1       1589.82       1571.12        17.08 o                         
   2  -3   1        702.29        672.72        10.20 o                         
   3  -3   1        159.98        163.77         6.63 o                         
   4  -3   1       1343.06       1278.06        18.15 o                         
   5  -3   1        116.00        108.38         6.76 o                         
   6  -3   1       1465.99       1384.89        23.96 o                         
   7  -3   1        542.31        565.47        15.59 o                         
   8  -3   1        912.88        954.10        21.64 o                         
   9  -3   1        889.84        947.74        24.83 o                         
  10  -3   1          0.90         -2.50         8.87 o                         
  11  -3   1        414.05        443.07        21.35 o                         
  12  -3   1          7.69         12.29        18.51 o                         
  13  -3   1         20.68         11.80        14.91 o                         
 -13  -2   1          1.09         -9.47        19.29 o                         
 -12  -2   1          5.19         -0.90        15.78 o                         
 -11  -2   1        247.07        271.99        17.92 o                         
 -10  -2   1        374.02        332.14        10.68 o                         
  -9  -2   1        658.10        653.31        11.70 o                         
  -8  -2   1         35.59         22.59         3.70 o                         
  -7  -2   1        528.35        499.41         9.20 o                         
  -6  -2   1       3020.27       2863.74        31.47 o                         
  -5  -2   1        133.50        147.23         5.13 o                         
  -4  -2   1         15.14          8.31         2.22 o                         
  -3  -2   1        902.48        934.36        10.60 o                         
  -2  -2   1       2355.40       2153.88        20.49 o                         
  -1  -2   1       1282.63       1216.81        13.53 o                         
   0  -2   1        429.92        375.10         7.71 o                         
   1  -2   1       3820.36       4144.00        44.20 o                         
   2  -2   1         24.67         24.71         2.80 o                         
   3  -2   1        149.81        142.21         4.63 o                         
   4  -2   1        169.05        155.22         5.71 o                         
   5  -2   1        317.55        283.21         8.02 o                         
   6  -2   1         29.21         24.61         3.98 o                         
   7  -2   1       4637.80       4867.43        56.20 o                         
   8  -2   1         43.74         38.87         6.89 o                         
   9  -2   1        220.91        201.30        12.83 o                         
  10  -2   1          0.33         -6.63         8.61 o                         
  11  -2   1       1375.95       1394.49        31.20 o                         
  12  -2   1        107.65         98.81        16.99 o                         
  13  -2   1         34.03         60.69        18.42 o                         
 -13  -1   1         66.07         61.77        25.51 o                         
 -12  -1   1         19.36         56.11        22.06 o                         
 -11  -1   1         16.31          9.71        13.80 o                         
 -10  -1   1        430.20        426.90        14.07 o                         
  -9  -1   1          0.79          6.49         4.78 o                         
  -8  -1   1         38.74         35.03         3.84 o                         
  -7  -1   1         16.53          8.44         2.78 o                         
  -6  -1   1       3184.42       3286.30        31.97 o                         
  -5  -1   1         52.46         48.26         3.35 o                         
  -4  -1   1       3381.14       3456.37        31.75 o                         
  -3  -1   1       3614.84       3891.30        37.44 o                         
  -2  -1   1       4541.52       4810.86        48.51 o                         
  -1  -1   1        624.04        688.82        37.72 o                         
   1  -1   1        280.32        297.37         6.93 o                         
   2  -1   1        166.80        157.94         3.81 o                         
   3  -1   1       2032.77       2005.48        19.38 o                         
   4  -1   1       3528.59       3583.18        30.87 o                         
   5  -1   1        200.10        243.01         5.87 o                         
   6  -1   1          4.07          3.40         2.92 o                         
   7  -1   1        318.64        272.80         7.92 o                         
   8  -1   1        281.82        266.80         8.84 o                         
   9  -1   1       1169.60       1153.85        20.26 o                         
  10  -1   1        391.62        381.15        13.57 o                         
  11  -1   1         96.92        121.06        10.16 o                         
  12  -1   1       1129.96       1142.96        71.22 o                         
  13  -1   1         58.87         -2.53        17.35 o                         
 -13   0   1         50.32         47.11        19.33 o                         
 -12   0   1        220.47        170.33        15.67 o                         
 -11   0   1         36.89         47.53         5.09 o                         
 -10   0   1        170.24        178.25         9.56 o                         
  -9   0   1       1596.71       1585.64        24.85 o                         
  -8   0   1       1673.68       1677.19        23.08 o                         
  -7   0   1          6.84         10.87         3.22 o                         
  -6   0   1        770.25        917.76        12.96 o                         
  -5   0   1       2981.10       2973.00        28.47 o                         
  -4   0   1          5.39          3.84         1.72 o                         
  -3   0   1       2312.21       2279.36        23.34 o                         
  -2   0   1      10864.42      11134.41        90.09 o                         
   2   0   1         38.24         44.46         2.85 o                         
   3   0   1         42.73         42.80         2.29 o                         
   4   0   1       2023.99       1914.28        18.27 o                         
   5   0   1       2859.50       2791.66        25.66 o                         
   6   0   1        799.43        853.32        11.54 o                         
   7   0   1        965.86        967.42        14.20 o                         
   8   0   1        454.85        422.26        11.54 o                         
   9   0   1       1019.10       1066.16        17.45 o                         
  10   0   1         54.46         71.24         6.92 o                         
  11   0   1          5.50         -9.83         9.83 o                         
  12   0   1        199.85        206.53        16.43 o                         
  13   0   1         70.94         68.04        18.72 o                         
 -13   1   1         14.68         29.82        16.96 o                         
 -12   1   1        669.23        702.87        18.74 o                         
 -11   1   1        322.95        290.47        10.58 o                         
 -10   1   1        472.98        450.93        14.60 o                         
  -9   1   1        918.52        911.85        20.69 o                         
  -8   1   1          3.20          7.79         4.71 o                         
  -7   1   1       1520.90       1471.20        20.50 o                         
  -6   1   1       6556.73       7316.89        78.77 o                         
  -5   1   1        190.55        196.39         6.97 o                         
  -4   1   1       7779.52       8401.46        77.03 o                         
  -3   1   1       2000.91       1833.33        23.17 o                         
  -2   1   1       2170.59       2067.41        25.27 o                         
   2   1   1      10582.63      10584.46        96.52 o                         
   3   1   1         52.91         62.22         3.19 o                         
   4   1   1        487.26        442.13         7.05 o                         
   5   1   1        408.60        360.92         6.87 o                         
   6   1   1       5544.09       5886.10        50.22 o                         
   7   1   1       1035.03       1026.33        13.79 o                         
   8   1   1        401.05        392.97        14.91 o                         
   9   1   1        254.55        263.93        21.13 o                         
  10   1   1       1447.43       1440.08        20.68 o                         
  11   1   1        219.26        206.11         9.99 o                         
  12   1   1        196.74        217.71        13.45 o                         
  13   1   1        124.82        124.65        15.90 o                         
 -13   2   1         14.29          5.48        12.96 o                         
 -12   2   1         44.92         67.05         9.00 o                         
 -11   2   1        684.21        688.01        17.84 o                         
 -10   2   1        450.41        472.52        23.86 o                         
  -9   2   1          3.44         -4.97         5.57 o                         
  -8   2   1        196.10        187.20         9.31 o                         
  -7   2   1        110.74         90.92         6.07 o                         
  -6   2   1         33.91         18.24         4.41 o                         
  -5   2   1       2672.62       2654.26        29.28 o                         
  -4   2   1        108.14         79.63         4.28 o                         
  -3   2   1          2.89          4.53         2.46 o                         
  -2   2   1        803.86        837.64        14.76 o                         
  -1   2   1       3221.93       3298.99        30.69 o                         
   0   2   1       7760.28       7750.60       109.16 o                         
   1   2   1       5951.86       6170.54        51.08 o                         
   2   2   1      48655.02      49076.77       373.72 o                         
   3   2   1      17058.34      17714.05       135.15 o                         
   4   2   1       1778.74       1790.91        17.81 o                         
   5   2   1        202.86        215.52         5.91 o                         
   6   2   1       2324.05       2179.98        24.70 o                         
   7   2   1         48.07         53.06         4.29 o                         
   8   2   1        223.20        231.72         7.67 o                         
   9   2   1         79.55         77.31         6.33 o                         
  10   2   1        290.68        289.08        10.30 o                         
  11   2   1          6.38         11.07         5.79 o                         
  12   2   1        214.23        227.46        14.06 o                         
  13   2   1         20.61         -0.92        21.39 o                         
 -13   3   1         75.18         71.20        16.92 o                         
 -12   3   1          0.56         11.63        10.91 o                         
 -11   3   1        770.94        761.99        19.77 o                         
 -10   3   1          2.34          6.21        11.26 o                         
  -9   3   1        848.32        858.03        18.43 o                         
  -8   3   1        153.83        152.64        10.15 o                         
  -7   3   1         10.34          4.29         5.65 o                         
  -6   3   1          1.56          0.47         4.25 o                         
  -5   3   1        241.49        152.88         7.93 o                         
  -4   3   1          7.95          9.35         2.91 o                         
  -3   3   1          5.88          3.20         2.65 o                         
  -2   3   1        242.82        227.25         6.96 o                         
  -1   3   1       4810.55       5081.18        43.49 o                         
   0   3   1       1568.66       1514.31        14.15 o                         
   1   3   1       3510.04       3580.51        29.71 o                         
   2   3   1       7300.93       7949.09        62.53 o                         
   3   3   1       3772.54       3965.11        33.90 o                         
   4   3   1      20027.34      21479.91       248.70 o                         
   5   3   1      10506.23      11073.99        88.14 o                         
   6   3   1        907.78        896.15        12.80 o                         
   7   3   1       2973.53       2968.12        30.07 o                         
   8   3   1         14.46         14.13         5.35 o                         
   9   3   1        619.33        625.04        25.01 o                         
  10   3   1         26.10         25.45         5.96 o                         
  11   3   1        398.70        406.37        14.67 o                         
  12   3   1         12.69         28.39         6.50 o                         
  13   3   1         33.50         33.33        18.93 o                         
 -12   4   1         34.39         24.56        11.46 o                         
 -11   4   1          0.98          4.24        10.08 o                         
 -10   4   1        154.34        172.48        10.63 o                         
  -9   4   1        435.15        427.88        13.96 o                         
  -8   4   1         81.68         82.91         7.07 o                         
  -7   4   1        856.58        818.48        16.67 o                         
  -6   4   1       1039.13        987.97        16.35 o                         
  -5   4   1        318.11        394.89         8.68 o                         
  -4   4   1       2553.15       2569.25        26.17 o                         
  -3   4   1         75.65         66.70         5.32 o                         
  -2   4   1        144.72        129.30         5.77 o                         
  -1   4   1        365.00        341.20         6.57 o                         
   0   4   1       8017.62       8139.25        63.99 o                         
   1   4   1        671.78        611.04         8.40 o                         
   2   4   1       2518.25       2532.51        23.28 o                         
   3   4   1       2161.50       2044.26        22.54 o                         
   4   4   1       9751.75      10759.05        85.77 o                         
   5   4   1        172.38        176.45         6.48 o                         
   6   4   1        681.48        608.76        10.97 o                         
   7   4   1       7812.95       7886.21        67.21 o                         
   8   4   1        142.10        134.33         7.32 o                         
   9   4   1         10.25         14.07         5.26 o                         
  10   4   1        219.87        222.57        10.35 o                         
  11   4   1         37.73         54.18         7.43 o                         
  12   4   1        104.11         96.03        11.95 o                         
  13   4   1        202.79        240.15        22.13 o                         
 -12   5   1          5.16         -5.76        12.12 o                         
 -11   5   1         36.00         45.67        10.22 o                         
 -10   5   1        227.48        246.34        12.67 o                         
  -9   5   1        160.81        146.44         9.55 o                         
  -8   5   1        260.98        267.17        10.97 o                         
  -7   5   1        213.37        211.53         9.60 o                         
  -6   5   1        259.85        238.16         8.39 o                         
  -5   5   1         13.26         15.87         3.67 o                         
  -4   5   1       4850.51       5054.99        47.24 o                         
  -3   5   1        374.10        401.23        11.28 o                         
  -2   5   1         37.38         20.38         3.45 o                         
  -1   5   1       1967.57       1860.23        20.05 o                         
   0   5   1        800.60        748.65        10.26 o                         
   1   5   1       4892.80       5415.06        45.70 o                         
   2   5   1       4631.33       4877.20        41.80 o                         
   3   5   1      12196.35      13358.29       105.19 o                         
   4   5   1         61.99         62.45         5.54 o                         
   5   5   1       3794.85       4041.92        40.86 o                         
   6   5   1       1000.62        999.09        15.83 o                         
   7   5   1        957.74        941.80        14.95 o                         
   8   5   1        455.13        448.35        11.76 o                         
   9   5   1       3991.62       4149.16        42.62 o                         
  10   5   1          2.27          5.09         6.85 o                         
  11   5   1        229.58        269.85        14.56 o                         
  12   5   1        143.97        121.84         9.96 o                         
 -12   6   1        220.22        216.26        16.63 o                         
 -11   6   1        382.91        381.77        17.09 o                         
 -10   6   1        302.92        316.70        15.15 o                         
  -9   6   1        107.17        123.86         9.20 o                         
  -8   6   1        443.33        466.76        16.09 o                         
  -7   6   1        234.01        248.89        10.65 o                         
  -6   6   1        637.36        631.15        14.49 o                         
  -5   6   1       1067.93       1075.17        17.20 o                         
  -4   6   1          0.35         -0.52         4.20 o                         
  -3   6   1       1873.20       1744.05        27.84 o                         
  -2   6   1        451.13        384.99         9.70 o                         
  -1   6   1        129.04        132.57         6.68 o                         
   0   6   1          5.32         12.11         3.12 o                         
   1   6   1        220.54        139.79         5.65 o                         
   2   6   1          0.07         -1.58         2.91 o                         
   3   6   1        466.39        490.08        10.35 o                         
   4   6   1        795.97        839.50        13.29 o                         
   5   6   1       1109.14       1128.99        17.51 o                         
   6   6   1         20.84         15.15         5.05 o                         
   7   6   1       1474.51       1470.32        20.25 o                         
   8   6   1        394.73        361.95        11.70 o                         
   9   6   1        174.10        166.19         9.11 o                         
  10   6   1       3227.51       3045.58        37.96 o                         
  11   6   1        109.11        110.03        10.31 o                         
  12   6   1         18.94         22.44        23.30 o                         
 -11   7   1         45.85         39.48        12.12 o                         
 -10   7   1        935.36        916.42        27.87 o                         
  -9   7   1          3.18          0.02         8.79 o                         
  -8   7   1        710.03        692.50        16.41 o                         
  -7   7   1       1066.09       1086.48        18.32 o                         
  -6   7   1        107.55         88.23         7.14 o                         
  -5   7   1        594.50        588.76        13.38 o                         
  -4   7   1        245.51        217.97        10.11 o                         
  -3   7   1       2086.10       2105.15        32.91 o                         
  -2   7   1         22.04         12.84         4.54 o                         
  -1   7   1       2060.47       2007.30        22.94 o                         
   0   7   1         10.18         12.58         3.68 o                         
   1   7   1          6.06         11.78         3.46 o                         
   2   7   1         29.56         12.62         3.52 o                         
   3   7   1        619.24        552.31        10.60 o                         
   4   7   1        859.87        859.97        13.94 o                         
   5   7   1          0.58          4.38         4.55 o                         
   6   7   1        493.79        456.55        12.39 o                         
   7   7   1         77.14         81.62         6.89 o                         
   8   7   1        502.81        451.73        13.49 o                         
   9   7   1          0.56         -7.62         7.62 o                         
  10   7   1        426.40        396.68        16.20 o                         
  11   7   1         59.01         70.68        13.47 o                         
 -10   8   1          7.64          4.21        11.47 o                         
  -9   8   1         12.62         19.53         9.78 o                         
  -8   8   1         33.53         32.62         8.55 o                         
  -7   8   1        142.58        154.99         9.66 o                         
  -6   8   1        329.28        313.68        12.61 o                         
  -5   8   1        934.02        916.81        18.83 o                         
  -4   8   1        144.97        148.21         8.68 o                         
  -3   8   1         11.05         16.40         7.02 o                         
  -2   8   1       1794.46       1804.58        25.20 o                         
  -1   8   1        395.96        393.33        11.45 o                         
   0   8   1        436.87        450.78        10.28 o                         
   1   8   1        769.10        767.38        12.98 o                         
   2   8   1       1711.63       1660.49        21.16 o                         
   3   8   1        221.50        239.87         9.34 o                         
   4   8   1         85.34         85.59         5.95 o                         
   5   8   1          8.37          6.46         5.24 o                         
   6   8   1        150.67        177.11         9.22 o                         
   7   8   1         88.99         76.92         9.62 o                         
   8   8   1        536.65        554.61        17.82 o                         
   9   8   1         31.03         52.44        11.25 o                         
  10   8   1          0.72          4.56        12.23 o                         
  11   8   1        371.84        335.76        21.49 o                         
 -10   9   1         57.98         65.69        14.36 o                         
  -9   9   1         11.58         21.94        11.34 o                         
  -8   9   1        100.31         95.99        10.74 o                         
  -7   9   1        224.55        212.00        11.12 o                         
  -6   9   1        648.19        620.51        18.81 o                         
  -5   9   1         62.28         58.96         8.42 o                         
  -4   9   1        129.95        113.32         8.36 o                         
  -3   9   1         85.06         86.91         7.47 o                         
  -2   9   1        402.40        381.29        12.81 o                         
  -1   9   1          2.66          1.57         6.01 o                         
   0   9   1       2954.71       2949.11        35.91 o                         
   1   9   1          2.52          1.54         4.18 o                         
   2   9   1         40.76         35.22         4.98 o                         
   3   9   1         35.55         42.92         6.22 o                         
   4   9   1        121.26        132.15         8.05 o                         
   5   9   1        103.16         87.43         7.94 o                         
   6   9   1        152.19        157.33        10.31 o                         
   7   9   1        202.55        188.99        12.46 o                         
   8   9   1          5.88         18.53        10.23 o                         
   9   9   1        106.21         87.77        13.13 o                         
  10   9   1         36.09         46.76        28.96 o                         
  -9  10   1         12.97         21.48        13.67 o                         
  -8  10   1         15.65         18.85        11.53 o                         
  -7  10   1          3.28         -2.32         9.53 o                         
  -6  10   1         25.72         12.67        10.55 o                         
  -5  10   1         38.45         41.65         8.81 o                         
  -4  10   1       1604.57       1653.26        26.64 o                         
  -3  10   1          1.71          0.97         7.13 o                         
  -2  10   1        601.65        563.37        18.16 o                         
  -1  10   1       1123.07       1158.00        20.92 o                         
   0  10   1        440.18        442.96        13.24 o                         
   1  10   1         88.78         85.71         6.03 o                         
   2  10   1       1202.61       1164.64        18.06 o                         
   3  10   1        367.65        338.04        11.60 o                         
   4  10   1          1.76         17.84         6.99 o                         
   5  10   1        905.98        960.40        19.68 o                         
   6  10   1        274.13        271.50        14.00 o                         
   7  10   1        167.35        136.01        13.56 o                         
   8  10   1         14.41         35.48        14.06 o                         
   9  10   1         49.90         32.67        17.08 o                         
  -8  11   1        362.55        384.89        25.54 o                         
  -7  11   1          0.24          5.20        14.72 o                         
  -6  11   1        194.26        221.03        14.11 o                         
  -5  11   1         11.90         18.80         9.78 o                         
  -4  11   1          3.90         -8.97         8.97 o                         
  -3  11   1         75.57         76.20         8.87 o                         
  -2  11   1        667.70        696.71        15.03 o                         
  -1  11   1        705.27        635.21        13.90 o                         
   0  11   1          3.39         -0.09         6.00 o                         
   1  11   1        276.68        283.69        11.47 o                         
   2  11   1         86.56         85.13         6.31 o                         
   3  11   1        758.82        702.10        16.77 o                         
   4  11   1         40.19         56.23         9.79 o                         
   5  11   1       1373.42       1303.50        31.15 o                         
   6  11   1        215.19        210.25        18.78 o                         
   7  11   1        324.82        340.30        21.22 o                         
   8  11   1         44.11         68.25        16.52 o                         
  -6  12   1        122.10        119.88        15.27 o                         
  -5  12   1         51.33         34.69        13.55 o                         
  -4  12   1         33.24         24.63        10.97 o                         
  -3  12   1        127.71        134.82        10.90 o                         
  -2  12   1        216.09        211.13        10.29 o                         
  -1  12   1        139.91        141.80        14.37 o                         
   0  12   1         70.70         70.03        12.61 o                         
   1  12   1        291.87        303.23        17.89 o                         
   2  12   1        179.64        167.55        15.70 o                         
   3  12   1        507.71        497.30        24.81 o                         
   4  12   1         17.02         27.69         9.20 o                         
   5  12   1         17.14         44.65        19.98 o                         
   6  12   1        313.31        330.16        20.29 o                         
   7  12   1        265.77        244.56        25.94 o                         
  -4  13   1          0.46        -16.10        19.15 o                         
  -3  13   1         12.75         16.55        10.59 o                         
  -2  13   1         16.08         21.45        17.00 o                         
  -1  13   1         90.06        128.10        21.78 o                         
   0  13   1         29.52         73.66        19.91 o                         
   1  13   1        262.74        234.74        20.54 o                         
   2  13   1        269.31        306.34        23.30 o                         
   3  13   1          0.73         25.49        18.13 o                         
   4  13   1        224.15        204.59        22.50 o                         
   5  13   1         20.93         36.58        25.15 o                         
  -3 -13   2        251.20        234.56        28.35 o                         
  -2 -13   2         49.46         40.13        20.54 o                         
  -1 -13   2        366.44        363.32        29.21 o                         
   0 -13   2          0.82         30.85        19.58 o                         
   1 -13   2        177.30        173.55        21.72 o                         
   2 -13   2        229.76        195.11        22.48 o                         
   3 -13   2         81.07         79.87        33.60 o                         
  -6 -12   2         13.23          7.49        23.30 o                         
  -5 -12   2        510.31        525.94        26.82 o                         
  -4 -12   2         36.67         35.34        14.65 o                         
  -3 -12   2          0.49        -11.93        13.52 o                         
  -2 -12   2         13.00         28.93        12.44 o                         
  -1 -12   2          5.92          1.94        11.67 o                         
   0 -12   2         32.78         43.75        12.23 o                         
   1 -12   2         86.48         54.52        11.81 o                         
   2 -12   2        160.43        183.37        16.92 o                         
   3 -12   2         60.69         90.20        17.15 o                         
   4 -12   2        174.61        154.66        12.75 o                         
   5 -12   2          5.26        -14.50        14.50 o                         
  -8 -11   2          8.21         19.37        16.45 o                         
  -7 -11   2        273.61        287.68        23.03 o                         
  -6 -11   2        185.63        195.63        11.11 o                         
  -5 -11   2        181.43        199.19        18.33 o                         
  -4 -11   2         35.28         20.40        13.15 o                         
  -3 -11   2        203.05        217.04        26.51 o                         
  -2 -11   2        269.96        340.79        26.40 o                         
  -1 -11   2        406.34        394.83        17.96 o                         
   0 -11   2        313.85        313.96        15.63 o                         
   1 -11   2         78.18         90.90        10.75 o                         
   2 -11   2        223.88        216.12        19.35 o                         
   3 -11   2         71.60         68.96        10.98 o                         
   4 -11   2         60.28         76.06         8.87 o                         
   5 -11   2          3.50          2.82        16.67 o                         
   6 -11   2          0.60          6.75        13.20 o                         
   7 -11   2        301.45        307.02        18.64 o                         
  -9 -10   2          2.48          7.59        12.84 o                         
  -8 -10   2        308.14        307.03        18.87 o                         
  -7 -10   2        331.95        279.37        16.88 o                         
  -6 -10   2         65.97         44.17        11.28 o                         
  -5 -10   2        260.56        240.84        13.07 o                         
  -4 -10   2        964.78        936.97        25.82 o                         
  -3 -10   2        637.16        608.31        23.97 o                         
  -2 -10   2        416.77        487.95        26.40 o                         
  -1 -10   2        519.49        529.68        17.55 o                         
   0 -10   2         24.75         14.09         7.86 o                         
   1 -10   2         54.98         79.77         9.31 o                         
   2 -10   2        171.87        199.26        14.78 o                         
   3 -10   2         10.25          9.18         5.74 o                         
   4 -10   2        139.91        122.68         8.94 o                         
   5 -10   2        237.56        245.82        12.54 o                         
   6 -10   2        247.35        234.71        13.58 o                         
   7 -10   2          1.08          6.55        10.42 o                         
   8 -10   2          6.87         -6.93        13.47 o                         
 -10  -9   2          2.96        -14.78        14.78 o                         
  -9  -9   2          1.62         98.90        36.61 o                         
  -8  -9   2        223.74        204.72        18.64 o                         
  -7  -9   2         14.78         20.13         9.98 o                         
  -6  -9   2        659.37        648.55        19.74 o                         
  -5  -9   2         24.84         33.12         7.95 o                         
  -4  -9   2        546.59        538.24        12.39 o                         
  -3  -9   2        350.09        365.20        16.69 o                         
  -2  -9   2       1915.25       1929.01        32.90 o                         
  -1  -9   2       1149.76       1184.49        25.42 o                         
   0  -9   2         49.78         44.59         8.16 o                         
   1  -9   2       3791.60       3905.82        47.04 o                         
   2  -9   2        159.22        158.76         7.02 o                         
   3  -9   2          7.73          0.15         5.20 o                         
   4  -9   2        503.69        501.91        14.39 o                         
   5  -9   2         30.33         40.37         8.19 o                         
   6  -9   2         20.01         18.18         8.67 o                         
   7  -9   2        141.43        145.68        10.45 o                         
   8  -9   2          2.14          4.00        11.78 o                         
   9  -9   2         23.67         28.53        14.06 o                         
 -11  -8   2          6.52        -10.93        25.14 o                         
 -10  -8   2        282.35        280.63        21.59 o                         
  -9  -8   2         37.51         34.87        14.17 o                         
  -8  -8   2         14.72         13.03         9.34 o                         
  -7  -8   2        383.71        389.57        17.14 o                         
  -6  -8   2         44.49         68.49         8.62 o                         
  -5  -8   2          1.96          4.34         6.72 o                         
  -4  -8   2          4.94         -4.00         5.96 o                         
  -3  -8   2       1739.97       1714.08        24.33 o                         
  -2  -8   2          6.07         12.07         7.30 o                         
  -1  -8   2       1324.57       1341.60        25.02 o                         
   0  -8   2          0.74         -5.40         5.40 o                         
   1  -8   2       1153.43       1129.73        23.80 o                         
   2  -8   2         12.35         18.38         4.42 o                         
   3  -8   2       3684.24       3756.91        37.00 o                         
   4  -8   2        288.55        236.88        11.68 o                         
   5  -8   2         62.06         69.74         7.47 o                         
   6  -8   2        115.69        109.09         9.45 o                         
   7  -8   2          2.81         -5.35         7.19 o                         
   8  -8   2         85.10         85.15        10.01 o                         
   9  -8   2        101.44         92.59        11.55 o                         
  10  -8   2        465.14        490.50        28.59 o                         
 -11  -7   2        115.20        119.66        13.73 o                         
 -10  -7   2        359.06        347.49        16.13 o                         
  -9  -7   2         13.02          0.26        13.87 o                         
  -8  -7   2        879.76        807.08        20.21 o                         
  -7  -7   2        789.37        768.56        18.59 o                         
  -6  -7   2         22.33         28.08         6.78 o                         
  -5  -7   2        609.95        630.66        15.57 o                         
  -4  -7   2          0.26          3.32         5.21 o                         
  -3  -7   2          2.43          2.72         4.91 o                         
  -2  -7   2        674.64        655.14        16.87 o                         
  -1  -7   2       2321.80       2287.04        32.88 o                         
   0  -7   2        403.69        441.31        13.39 o                         
   1  -7   2        481.06        462.16         9.44 o                         
   2  -7   2       1836.88       1798.68        23.12 o                         
   3  -7   2        687.73        713.68        12.48 o                         
   4  -7   2        752.50        717.97        16.52 o                         
   5  -7   2         12.24         11.66         5.62 o                         
   6  -7   2         35.97         32.63         6.77 o                         
   7  -7   2          2.51         -4.60         7.00 o                         
   8  -7   2        163.64        191.14        10.74 o                         
   9  -7   2         29.27         25.08         9.11 o                         
  10  -7   2         78.50         86.26        11.54 o                         
  11  -7   2        192.49        219.96        15.79 o                         
 -12  -6   2        372.30        370.08        32.21 o                         
 -11  -6   2        154.07        161.61        12.32 o                         
 -10  -6   2          0.16          5.05         8.80 o                         
  -9  -6   2       1230.66       1231.87        24.39 o                         
  -8  -6   2          0.02         -2.71         6.75 o                         
  -7  -6   2        621.15        639.23        17.28 o                         
  -6  -6   2          3.79         -3.14         7.10 o                         
  -5  -6   2        673.75        661.76        14.89 o                         
  -4  -6   2        118.05        100.51         6.99 o                         
  -3  -6   2       2413.35       2378.19        29.22 o                         
  -2  -6   2          5.01          4.39         3.32 o                         
  -1  -6   2       2291.78       2338.74        32.04 o                         
   0  -6   2       2396.74       2340.05        31.66 o                         
   1  -6   2        156.35        125.36         5.62 o                         
   2  -6   2          2.55          2.06         2.83 o                         
   3  -6   2       2040.11       2062.95        23.99 o                         
   4  -6   2       5811.71       5956.46        66.07 o                         
   5  -6   2         64.08         51.68         7.42 o                         
   6  -6   2       1952.22       1975.52        25.59 o                         
   7  -6   2       2395.34       2494.80        30.99 o                         
   8  -6   2         34.53         40.31         7.63 o                         
   9  -6   2        303.28        284.48        16.85 o                         
  10  -6   2          8.62         12.01        11.83 o                         
  11  -6   2         38.95         53.43        12.41 o                         
 -12  -5   2          3.24         17.54        33.48 o                         
 -11  -5   2        173.18        175.39        21.16 o                         
 -10  -5   2          6.81          5.12         7.08 o                         
  -9  -5   2        361.50        353.24        13.79 o                         
  -8  -5   2         74.03         81.04         7.74 o                         
  -7  -5   2       1960.06       1971.52        27.93 o                         
  -6  -5   2        812.54        753.27        16.84 o                         
  -5  -5   2         57.36         64.68         5.71 o                         
  -4  -5   2         53.48         19.01         4.43 o                         
  -3  -5   2          1.25          4.34         3.91 o                         
  -2  -5   2         95.50         98.38         5.34 o                         
  -1  -5   2         49.72         66.09         5.58 o                         
   0  -5   2        196.33        146.33         7.35 o                         
   1  -5   2        253.58        285.13         6.22 o                         
   2  -5   2       7907.90       8257.17        71.61 o                         
   3  -5   2        258.72        238.03         7.57 o                         
   4  -5   2         68.54         77.54         6.73 o                         
   5  -5   2         91.11         54.38         7.84 o                         
   6  -5   2       3255.45       3228.21        64.17 o                         
   7  -5   2        937.39        951.65        18.74 o                         
   8  -5   2        131.96        143.38         9.89 o                         
   9  -5   2       1795.52       1814.67        28.59 o                         
  10  -5   2         39.48         38.86         9.92 o                         
  11  -5   2         17.64          1.66        12.49 o                         
  12  -5   2         40.98         30.26        12.94 o                         
 -12  -4   2        116.35        157.72        29.40 o                         
 -11  -4   2       1306.81       1253.11        32.53 o                         
 -10  -4   2         13.90         -3.12        10.94 o                         
  -9  -4   2       1807.35       1791.64        27.00 o                         
  -8  -4   2          7.98          6.24         5.55 o                         
  -7  -4   2        131.73        146.93         8.47 o                         
  -6  -4   2        238.41        230.62         9.07 o                         
  -5  -4   2        540.76        578.59        12.10 o                         
  -4  -4   2       4963.94       5232.94        68.56 o                         
  -3  -4   2        651.98        693.56        12.31 o                         
  -2  -4   2       1269.00       1527.86        19.70 o                         
  -1  -4   2       1950.56       1906.55        25.03 o                         
   0  -4   2        560.18        528.16        12.62 o                         
   1  -4   2       1066.62        992.71        11.89 o                         
   2  -4   2         45.50         25.09         3.97 o                         
   3  -4   2        104.83         91.40         5.77 o                         
   4  -4   2       1147.60       1114.55        20.23 o                         
   5  -4   2       6503.68       6785.80        66.52 o                         
   6  -4   2         41.24         45.41         5.44 o                         
   7  -4   2       1635.54       1602.63        23.20 o                         
   8  -4   2          8.87          6.35         6.17 o                         
   9  -4   2        501.42        515.82        17.24 o                         
  10  -4   2         10.05         11.42         8.76 o                         
  11  -4   2        756.00        799.72        24.19 o                         
  12  -4   2         10.22         13.92        19.28 o                         
 -13  -3   2          8.63         -2.44        28.59 o                         
 -12  -3   2        221.29        239.69        19.90 o                         
 -11  -3   2         72.53         91.15        13.08 o                         
 -10  -3   2       2205.10       2122.31        60.25 o                         
  -9  -3   2        204.32        188.13        13.60 o                         
  -8  -3   2        275.41        250.67         9.45 o                         
  -7  -3   2        156.83        171.96        13.26 o                         
  -6  -3   2       3300.65       3400.00        38.15 o                         
  -5  -3   2         39.36         20.97         3.87 o                         
  -4  -3   2       4106.26       4473.02        45.50 o                         
  -3  -3   2       7357.44       7658.59        71.98 o                         
  -2  -3   2       4425.74       4263.65        41.99 o                         
  -1  -3   2          3.01          5.17         2.09 o                         
   0  -3   2        544.33        503.32        10.84 o                         
   1  -3   2       1101.62        972.50        12.48 o                         
   2  -3   2        689.03        645.86        10.17 o                         
   3  -3   2       1273.37       1108.48        18.18 o                         
   4  -3   2        106.51        111.32         6.54 o                         
   5  -3   2       2032.45       2126.15        24.68 o                         
   6  -3   2        645.95        680.52        14.06 o                         
   7  -3   2       1355.90       1351.39        22.64 o                         
   8  -3   2         71.11         61.61         8.04 o                         
   9  -3   2        454.85        436.23        17.52 o                         
  10  -3   2        441.19        423.59        18.89 o                         
  11  -3   2         30.92         37.54        13.70 o                         
  12  -3   2        119.46        132.97        16.33 o                         
  13  -3   2         75.72         85.81        16.72 o                         
 -13  -2   2         20.29         18.85        19.14 o                         
 -12  -2   2         92.21         94.11        15.31 o                         
 -11  -2   2          2.42        -10.81        11.12 o                         
 -10  -2   2        967.35       1019.43        25.79 o                         
  -9  -2   2         25.16         19.64        10.41 o                         
  -8  -2   2        180.40        175.55        14.13 o                         
  -7  -2   2       2141.83       2065.47        24.21 o                         
  -6  -2   2        381.30        346.13         7.21 o                         
  -5  -2   2       5077.95       5214.08        50.64 o                         
  -4  -2   2       3007.85       3409.26        46.18 o                         
  -3  -2   2        379.25        371.95         7.62 o                         
  -2  -2   2       2557.22       2507.74        28.18 o                         
  -1  -2   2       4121.33       4034.39        38.11 o                         
   0  -2   2      10742.21      11362.81       163.46 o                         
   1  -2   2      14540.68      15833.40       119.76 o                         
   2  -2   2        228.24        232.01         5.01 o                         
   3  -2   2        463.55        445.96         8.01 o                         
   4  -2   2          5.01          9.68         2.31 o                         
   5  -2   2        405.33        380.23         8.70 o                         
   6  -2   2       4294.87       4533.69        61.86 o                         
   7  -2   2        184.17        193.70         8.96 o                         
   8  -2   2       2620.42       2652.94        35.07 o                         
   9  -2   2         10.96         -2.01        11.69 o                         
  10  -2   2        329.49        337.32        17.40 o                         
  11  -2   2        201.00        206.53        14.28 o                         
  12  -2   2        414.28        452.65        22.80 o                         
  13  -2   2         28.08         57.45        17.83 o                         
 -13  -1   2          3.29         20.88        19.10 o                         
 -12  -1   2        425.32        426.73        23.19 o                         
 -11  -1   2        551.62        559.46        24.35 o                         
 -10  -1   2        295.88        289.60        18.70 o                         
  -9  -1   2         54.01         57.46        10.55 o                         
  -8  -1   2          3.36         10.18         6.27 o                         
  -7  -1   2        311.97        309.19         9.13 o                         
  -6  -1   2        224.61        255.80         6.64 o                         
  -5  -1   2       3061.90       3053.97        29.35 o                         
  -4  -1   2       4072.39       4245.49        38.00 o                         
  -3  -1   2       2101.86       2014.98        22.05 o                         
  -2  -1   2        266.70        245.48         5.39 o                         
  -1  -1   2       1356.50       1345.99        13.27 o                         
   0  -1   2       2328.10       2605.36        34.82 o                         
   1  -1   2       9051.37       9955.12        80.41 o                         
   2  -1   2       1473.07       1453.99        16.82 o                         
   3  -1   2         21.72         13.77         2.28 o                         
   4  -1   2         23.29          7.49         2.41 o                         
   5  -1   2        258.66        340.10         7.01 o                         
   6  -1   2        555.08        540.62         9.30 o                         
   7  -1   2          5.93         15.86         3.50 o                         
   8  -1   2       2029.57       2014.73        24.27 o                         
   9  -1   2         40.09         34.52         5.75 o                         
  10  -1   2        446.77        445.00        15.86 o                         
  11  -1   2        989.81        888.42        29.36 o                         
  12  -1   2          0.19          2.56        12.90 o                         
  13  -1   2        229.20        220.10        20.26 o                         
 -13   0   2        104.32         95.12        20.49 o                         
 -12   0   2        229.87        245.34        17.50 o                         
 -11   0   2         24.96         24.05        15.82 o                         
 -10   0   2       1052.09       1034.48        24.79 o                         
  -9   0   2        468.36        473.50         9.08 o                         
  -8   0   2        134.60        135.09         6.41 o                         
  -7   0   2       2612.71       2605.85        30.59 o                         
  -6   0   2       1363.42       1521.54        19.45 o                         
  -5   0   2        137.37        120.89         6.21 o                         
  -4   0   2        782.34        772.28        10.71 o                         
  -3   0   2       8910.79       9523.71       105.61 o                         
  -2   0   2       3369.21       3287.37        47.85 o                         
   2   0   2        501.59        430.41         5.93 o                         
   3   0   2       2156.83       2172.25        19.41 o                         
   4   0   2        202.29        187.46         4.79 o                         
   5   0   2       1937.05       2147.46        20.92 o                         
   6   0   2        436.22        332.16         7.48 o                         
   7   0   2         76.90         65.70         4.68 o                         
   8   0   2        377.65        402.06         9.72 o                         
   9   0   2         90.34         93.05         7.39 o                         
  10   0   2         44.42         48.65         6.45 o                         
  11   0   2         28.98         22.16         6.99 o                         
  12   0   2          7.91         19.59        12.93 o                         
  13   0   2        429.79        386.02        38.84 o                         
 -13   1   2        150.98        173.72        20.17 o                         
 -12   1   2          0.18         11.44        12.30 o                         
 -11   1   2       1589.56       1556.42        20.95 o                         
 -10   1   2        503.16        461.38        11.55 o                         
  -9   1   2        233.88        271.90         8.62 o                         
  -8   1   2        144.36        151.39         7.83 o                         
  -7   1   2       5699.58       5928.36        59.94 o                         
  -6   1   2        737.09        870.01        13.76 o                         
  -5   1   2       3494.69       3681.75        37.76 o                         
  -4   1   2        223.06        177.18         4.39 o                         
  -3   1   2       3482.57       3494.31        31.03 o                         
  -2   1   2      25348.53      26114.88       213.06 o                         
  -1   1   2      11549.04       5642.55       126.74 o                         
   1   1   2       2117.06       1928.30        68.38 o                         
   2   1   2         51.65         55.32         2.59 o                         
   3   1   2        575.49        530.08         7.59 o                         
   4   1   2        619.56        609.69         8.62 o                         
   5   1   2      11973.56      13404.45       112.02 o                         
   6   1   2       2378.95       2521.88        26.78 o                         
   7   1   2         14.93          0.10         3.92 o                         
   8   1   2        648.33        672.44        16.02 o                         
   9   1   2        272.89        291.41        11.19 o                         
  10   1   2          0.49          6.33         5.81 o                         
  11   1   2       1365.78       1410.31        21.83 o                         
  12   1   2        148.24        154.14         9.53 o                         
  13   1   2         16.77         14.05        22.13 o                         
 -13   2   2         64.11         71.59        26.12 o                         
 -12   2   2         24.37         31.76        11.03 o                         
 -11   2   2        498.75        503.13        13.29 o                         
 -10   2   2        128.12        130.54         7.08 o                         
  -9   2   2        419.66        437.96        11.24 o                         
  -8   2   2          2.07          4.92         3.81 o                         
  -7   2   2          1.37          1.91         3.30 o                         
  -6   2   2        749.67        677.64        10.94 o                         
  -5   2   2       3059.80       3354.79        32.16 o                         
  -4   2   2        789.78        884.27        11.26 o                         
  -3   2   2       2433.33       2352.26        24.58 o                         
  -2   2   2       3917.09       4055.31        35.18 o                         
  -1   2   2       1530.00       1644.40        20.74 o                         
   0   2   2       8925.67       9444.17        86.08 o                         
   1   2   2      40522.82      41427.59       406.86 o                         
   2   2   2       4587.01       4848.89        39.07 o                         
   3   2   2      18004.29      18412.88       139.83 o                         
   4   2   2         33.99         24.79         2.50 o                         
   5   2   2       2534.57       2704.36        25.70 o                         
   6   2   2        225.07        242.65         6.87 o                         
   7   2   2       4537.25       4657.95        42.34 o                         
   8   2   2        217.47        228.13         8.08 o                         
   9   2   2          5.05          1.57         4.70 o                         
  10   2   2        118.53        127.26         8.80 o                         
  11   2   2        476.09        457.99        25.42 o                         
  12   2   2         19.53         13.66        13.06 o                         
  13   2   2        217.93        228.77        16.68 o                         
 -13   3   2        181.52        152.63        31.14 o                         
 -12   3   2         14.98         23.49        19.12 o                         
 -11   3   2          0.49         -1.10         7.65 o                         
 -10   3   2        393.99        409.77        13.81 o                         
  -9   3   2          9.72         17.73         7.13 o                         
  -8   3   2         67.31         62.28         6.11 o                         
  -7   3   2        128.93        136.70         8.24 o                         
  -6   3   2        711.40        685.77        13.01 o                         
  -5   3   2        652.93        661.48        11.51 o                         
  -4   3   2        873.93        814.94        15.12 o                         
  -3   3   2        539.32        509.17        10.66 o                         
  -2   3   2        434.89        403.89         8.03 o                         
  -1   3   2        302.80        307.84         5.29 o                         
   0   3   2          5.65          2.36         1.70 o                         
   1   3   2       1431.33       1347.20        13.18 o                         
   2   3   2       1719.47       1813.03        17.19 o                         
   3   3   2         14.26         13.14         2.54 o                         
   4   3   2        516.03        616.34         9.31 o                         
   5   3   2       2857.18       2858.60        27.18 o                         
   6   3   2       1708.01       1789.44        21.86 o                         
   7   3   2        130.23        136.63         6.63 o                         
   8   3   2        358.19        360.70        10.54 o                         
   9   3   2        160.54        156.42         7.78 o                         
  10   3   2        833.94        820.62        19.53 o                         
  11   3   2         12.51         22.54         7.39 o                         
  12   3   2        261.28        278.10        14.20 o                         
  13   3   2          0.13         22.34        23.96 o                         
 -12   4   2        601.71        588.93        21.57 o                         
 -11   4   2         11.61          2.70         8.85 o                         
 -10   4   2         16.14         30.17         7.78 o                         
  -9   4   2        212.34        214.17        11.92 o                         
  -8   4   2        587.03        567.10        14.25 o                         
  -7   4   2        338.75        316.20        10.52 o                         
  -6   4   2        342.66        289.36        10.76 o                         
  -5   4   2       2499.23       2503.57        29.26 o                         
  -4   4   2          0.72          1.58         3.13 o                         
  -3   4   2        350.84        401.83         9.16 o                         
  -2   4   2         51.96         35.58         3.48 o                         
  -1   4   2        837.36        801.39         9.73 o                         
   0   4   2       2632.27       2757.09        24.30 o                         
   1   4   2        333.41        327.25         6.12 o                         
   2   4   2        693.51        628.56         8.82 o                         
   3   4   2        248.47        278.02         6.33 o                         
   4   4   2       2988.00       2888.24        27.51 o                         
   5   4   2          3.67          3.52         3.78 o                         
   6   4   2        670.47        683.53        11.62 o                         
   7   4   2        105.55        108.34         7.24 o                         
   8   4   2        662.90        687.82        13.94 o                         
   9   4   2          9.83          7.59         5.40 o                         
  10   4   2         78.19         91.44         7.32 o                         
  11   4   2         67.15         67.65         8.43 o                         
  12   4   2        116.88        135.75        13.12 o                         
  13   4   2          8.49          4.11        18.29 o                         
 -12   5   2         31.25         32.54        12.99 o                         
 -11   5   2         26.30         34.59        15.50 o                         
 -10   5   2         10.98         10.35         8.51 o                         
  -9   5   2        609.18        596.59        16.72 o                         
  -8   5   2         72.29         70.72         8.01 o                         
  -7   5   2       1673.33       1727.96        22.83 o                         
  -6   5   2         37.82         27.54         5.60 o                         
  -5   5   2        495.67        451.99        10.04 o                         
  -4   5   2        949.22       1018.13        17.81 o                         
  -3   5   2       3422.69       3294.66        43.17 o                         
  -2   5   2       5609.78       6100.14        63.94 o                         
  -1   5   2          9.77          4.11         2.50 o                         
   0   5   2       2080.58       1950.94        20.88 o                         
   1   5   2       5254.57       5319.22        45.86 o                         
   2   5   2       3301.77       3526.71        35.78 o                         
   3   5   2         61.19        105.08         5.35 o                         
   4   5   2       7967.60       8540.57        70.25 o                         
   5   5   2        601.94        677.60        11.64 o                         
   6   5   2       8493.53       8859.09        74.39 o                         
   7   5   2        299.25        292.20         9.62 o                         
   8   5   2       1370.15       1329.38        20.58 o                         
   9   5   2        591.33        522.03        15.97 o                         
  10   5   2        481.34        496.78        14.26 o                         
  11   5   2         23.35         25.31         9.48 o                         
  12   5   2         28.60         19.49         9.41 o                         
 -12   6   2         40.27         21.72        14.34 o                         
 -11   6   2        397.27        431.30        18.25 o                         
 -10   6   2         43.17         45.22        12.49 o                         
  -9   6   2          0.26          0.67         7.13 o                         
  -8   6   2        517.66        514.57        15.25 o                         
  -7   6   2       2056.14       2015.99        25.67 o                         
  -6   6   2          5.85          8.52         5.56 o                         
  -5   6   2       1086.05       1095.19        15.75 o                         
  -4   6   2       1081.28       1072.57        21.27 o                         
  -3   6   2          1.24          3.46         4.68 o                         
  -2   6   2       1643.30       1678.45        19.80 o                         
  -1   6   2        420.54        393.57         8.42 o                         
   0   6   2        178.05        271.49         6.65 o                         
   1   6   2        327.42        336.94         7.29 o                         
   2   6   2       8446.49       8974.28        72.78 o                         
   3   6   2        261.92        303.39         7.77 o                         
   4   6   2         22.44         24.29         4.07 o                         
   5   6   2        244.46        254.13         9.41 o                         
   6   6   2        609.10        608.72        13.00 o                         
   7   6   2         46.98         50.07         6.06 o                         
   8   6   2       1654.32       1591.26        22.14 o                         
   9   6   2       4350.11       4152.58        42.98 o                         
  10   6   2         27.16         40.53         8.09 o                         
  11   6   2        411.95        396.04        17.47 o                         
  12   6   2          0.94          2.72        10.56 o                         
 -11   7   2        288.63        281.50        16.97 o                         
 -10   7   2        251.09        247.67        13.23 o                         
  -9   7   2        809.36        795.95        18.67 o                         
  -8   7   2        929.08        952.80        19.32 o                         
  -7   7   2          7.48          5.65         6.02 o                         
  -6   7   2        541.67        526.97        15.21 o                         
  -5   7   2        227.89        228.12        11.00 o                         
  -4   7   2         92.57         99.34         8.80 o                         
  -3   7   2        348.40        381.27        13.62 o                         
  -2   7   2       4813.01       5049.91        52.66 o                         
  -1   7   2         69.82         59.17         4.92 o                         
   0   7   2       1738.26       1684.45        20.25 o                         
   1   7   2         23.64         14.86         3.41 o                         
   2   7   2         33.22         78.32         4.84 o                         
   3   7   2         98.58         91.58         5.53 o                         
   4   7   2       1903.44       1893.81        23.03 o                         
   5   7   2        746.02        739.62        15.21 o                         
   6   7   2          9.61          7.09         5.16 o                         
   7   7   2        337.48        349.85        12.05 o                         
   8   7   2          0.37          1.26         6.79 o                         
   9   7   2         53.28         70.36         9.41 o                         
  10   7   2         92.81         80.90         9.56 o                         
  11   7   2        873.70        849.01        26.14 o                         
  12   7   2          0.03        -11.45        20.97 o                         
 -11   8   2         96.09         82.05        14.81 o                         
 -10   8   2         35.89         52.31        12.14 o                         
  -9   8   2        466.39        472.75        20.32 o                         
  -8   8   2          0.54          8.61         8.15 o                         
  -7   8   2        117.99        107.94         8.79 o                         
  -6   8   2        159.28        150.97        10.24 o                         
  -5   8   2         27.52         18.58         5.87 o                         
  -4   8   2       1026.31       1030.82        23.12 o                         
  -3   8   2          7.73          7.19         6.38 o                         
  -2   8   2        512.24        526.72        13.34 o                         
  -1   8   2       2246.47       2246.96        26.46 o                         
   0   8   2        847.22        783.28        16.42 o                         
   1   8   2        283.26        296.43         9.07 o                         
   2   8   2       1597.11       1547.05        19.35 o                         
   3   8   2       1569.24       1512.39        19.38 o                         
   4   8   2        335.56        335.77        11.07 o                         
   5   8   2        124.85        119.58         8.02 o                         
   6   8   2         92.12         75.20         7.97 o                         
   7   8   2        127.34        133.51         8.80 o                         
   8   8   2        275.81        293.09        13.02 o                         
   9   8   2        430.85        414.26        15.89 o                         
  10   8   2        247.46        254.00        14.33 o                         
  11   8   2          3.29          9.60        12.11 o                         
 -10   9   2          3.22         15.96        13.17 o                         
  -9   9   2         51.40         44.40        11.25 o                         
  -8   9   2        366.06        383.19        17.17 o                         
  -7   9   2        145.06        123.41         9.55 o                         
  -6   9   2         50.48         55.08         7.91 o                         
  -5   9   2        209.11        205.49        10.34 o                         
  -4   9   2        167.27        165.91         9.67 o                         
  -3   9   2         50.03         59.71        10.16 o                         
  -2   9   2        232.79        238.65        11.36 o                         
  -1   9   2        890.88        932.88        17.52 o                         
   0   9   2        134.47        127.84         7.60 o                         
   1   9   2       1078.20       1080.11        16.83 o                         
   2   9   2         88.13         88.44         6.54 o                         
   3   9   2        331.33        345.36        10.72 o                         
   4   9   2        691.63        648.82        13.94 o                         
   5   9   2        735.68        770.20        15.53 o                         
   6   9   2        302.10        291.82        12.20 o                         
   7   9   2          2.87         16.28         9.31 o                         
   8   9   2        112.90        132.23        10.37 o                         
   9   9   2         65.33         73.07        10.72 o                         
  10   9   2         42.27         80.50        15.84 o                         
  -9  10   2         10.80          4.03        13.66 o                         
  -8  10   2         11.56         10.66        11.09 o                         
  -7  10   2         96.12         93.21        11.02 o                         
  -6  10   2        130.03        133.51        11.37 o                         
  -5  10   2        155.93        194.96        11.68 o                         
  -4  10   2          8.80         15.11         7.54 o                         
  -3  10   2        403.22        414.39        17.89 o                         
  -2  10   2         33.84         31.24         7.56 o                         
  -1  10   2        512.94        538.80        15.10 o                         
   0  10   2        119.11        118.58         7.19 o                         
   1  10   2        117.67        130.54        10.78 o                         
   2  10   2        170.90        166.20        10.60 o                         
   3  10   2        455.83        450.95        13.19 o                         
   4  10   2        452.55        498.88        15.38 o                         
   5  10   2        139.93        145.90        10.44 o                         
   6  10   2        434.28        395.83        16.09 o                         
   7  10   2         78.57         77.78        13.38 o                         
   8  10   2        286.17        290.87        19.39 o                         
   9  10   2          2.21          0.17        15.64 o                         
  -8  11   2         14.70          3.76        14.65 o                         
  -7  11   2        326.97        346.88        16.13 o                         
  -6  11   2         48.24         42.66        10.70 o                         
  -5  11   2         85.46         79.86        11.01 o                         
  -4  11   2        289.67        255.67        14.17 o                         
  -3  11   2        522.89        520.45        16.62 o                         
  -2  11   2        476.21        441.83        16.33 o                         
  -1  11   2         20.03         28.24         8.21 o                         
   0  11   2        100.01        101.40         8.97 o                         
   1  11   2          0.25         -0.43         5.89 o                         
   2  11   2        158.86        161.40        10.91 o                         
   3  11   2          8.36          8.15         7.11 o                         
   4  11   2         65.49         86.13         9.28 o                         
   5  11   2          5.38          3.06         8.68 o                         
   6  11   2        627.18        618.40        19.79 o                         
   7  11   2          2.69          7.84        13.69 o                         
   8  11   2         88.18        103.17        16.61 o                         
  -6  12   2        168.19        149.53        19.03 o                         
  -5  12   2        106.06        156.50        15.35 o                         
  -4  12   2          4.61         -9.57        10.18 o                         
  -3  12   2        290.25        259.95        13.85 o                         
  -2  12   2        504.47        472.62        17.19 o                         
  -1  12   2        360.39        355.63        19.65 o                         
   0  12   2        572.75        530.49        16.36 o                         
   1  12   2        353.16        325.84        13.11 o                         
   2  12   2        155.99        149.42         9.08 o                         
   3  12   2          2.26          4.62         9.51 o                         
   4  12   2        466.32        448.53        22.16 o                         
   5  12   2        233.16        227.96        26.56 o                         
   6  12   2         98.14        115.36        15.59 o                         
   7  12   2         83.67         89.28        17.01 o                         
  -4  13   2         40.89         55.92        16.52 o                         
  -3  13   2          4.17         13.29        15.77 o                         
  -2  13   2          1.28          9.69         9.61 o                         
  -1  13   2         14.35         29.60        16.25 o                         
   0  13   2        417.69        413.62        45.21 o                         
   1  13   2         28.23          9.23        15.89 o                         
   2  13   2          0.13         36.60        17.32 o                         
   3  13   2        236.58        233.52        28.21 o                         
   4  13   2         27.62         47.44        19.16 o                         
   5  13   2         16.97         11.77        21.76 o                         
  -1  14   2         29.33         61.01        51.37 o                         
   0  14   2          0.98          3.63        38.94 o                         
   1  14   2          8.71         -2.01        22.55 o                         
  -2 -13   3        509.21        468.59        49.99 o                         
  -1 -13   3         25.87          6.91        21.05 o                         
   0 -13   3         50.27         49.65        21.14 o                         
   1 -13   3        145.29        141.03        22.09 o                         
   2 -13   3         55.44         20.00        27.84 o                         
  -5 -12   3         99.50         74.37        18.30 o                         
  -4 -12   3        327.52        302.51        20.03 o                         
  -3 -12   3         41.84         44.46        14.46 o                         
  -2 -12   3        172.02        157.38        16.52 o                         
  -1 -12   3         40.26         47.71        14.22 o                         
   0 -12   3         30.62         55.83        13.11 o                         
   1 -12   3         74.15         54.88        15.16 o                         
   2 -12   3         34.51         -9.12        15.14 o                         
   3 -12   3        320.42        345.30        21.04 o                         
   4 -12   3         33.54         98.83        29.87 o                         
   5 -12   3        120.01         57.44        22.83 o                         
  -7 -11   3         53.51         52.00        26.13 o                         
  -6 -11   3         61.26         73.46        13.00 o                         
  -5 -11   3        235.40        249.33        17.25 o                         
  -4 -11   3        177.47        183.80        14.04 o                         
  -3 -11   3         36.97         41.70        14.51 o                         
  -2 -11   3         14.96         35.85        15.80 o                         
  -1 -11   3         63.63         91.59        16.31 o                         
   0 -11   3         91.27         97.59        11.36 o                         
   1 -11   3        672.00        681.54        26.04 o                         
   2 -11   3          3.17          6.03        10.06 o                         
   3 -11   3         10.63          1.72        10.75 o                         
   4 -11   3         71.72         80.90         8.31 o                         
   5 -11   3        240.67        228.61        17.65 o                         
   6 -11   3         49.24         46.18        14.26 o                         
   7 -11   3          7.55         52.46        15.97 o                         
  -8 -10   3        114.72        105.65        12.52 o                         
  -7 -10   3          8.09         -4.67        10.21 o                         
  -6 -10   3         12.74         29.02         8.04 o                         
  -5 -10   3        224.26        232.03        14.30 o                         
  -4 -10   3         24.79         32.59         9.83 o                         
  -3 -10   3        286.97        275.19        14.28 o                         
  -2 -10   3          1.09         14.16         8.72 o                         
  -1 -10   3         50.67         58.97        12.60 o                         
   0 -10   3          2.04         -7.90         7.90 o                         
   1 -10   3        193.94        181.50        11.19 o                         
   2 -10   3         69.93         76.44         9.91 o                         
   3 -10   3        237.05        219.27         8.48 o                         
   4 -10   3        337.25        302.66        14.13 o                         
   5 -10   3         32.27         37.30        12.93 o                         
   6 -10   3         82.12        116.69        11.91 o                         
   7 -10   3         17.23         17.10        11.72 o                         
   8 -10   3        192.62        166.60        15.67 o                         
  -9  -9   3         35.98         56.17        11.47 o                         
  -8  -9   3          4.58         19.60         9.52 o                         
  -7  -9   3       2316.84       2099.66        27.84 o                         
  -6  -9   3         52.19         59.89         8.51 o                         
  -5  -9   3         16.30         22.70         6.02 o                         
  -4  -9   3         19.96         19.71         4.41 o                         
  -3  -9   3        551.43        528.89        17.08 o                         
  -2  -9   3          5.53         -4.58         7.93 o                         
  -1  -9   3       1649.88       1655.84        38.80 o                         
   0  -9   3        978.35       1030.51        20.77 o                         
   1  -9   3          0.75          1.34         7.23 o                         
   2  -9   3        180.83        151.74         9.97 o                         
   3  -9   3        319.95        336.45        12.33 o                         
   4  -9   3          0.37         -6.03         6.51 o                         
   5  -9   3        288.58        300.48        13.75 o                         
   6  -9   3        488.72        539.66        21.40 o                         
   7  -9   3         77.87         74.89        10.02 o                         
   8  -9   3         10.89         16.61        10.71 o                         
   9  -9   3        114.15        113.02        20.60 o                         
 -10  -8   3         52.32         25.99        13.21 o                         
  -9  -8   3        307.93        335.56        22.05 o                         
  -8  -8   3         58.60         68.70         8.86 o                         
  -7  -8   3        342.50        299.46        14.53 o                         
  -6  -8   3        399.66        386.21        15.05 o                         
  -5  -8   3       1939.34       1824.49        26.38 o                         
  -4  -8   3         50.76         48.78         5.50 o                         
  -3  -8   3        215.57        213.05        12.84 o                         
  -2  -8   3       3032.76       3246.17        40.25 o                         
  -1  -8   3        184.73        219.39        12.91 o                         
   0  -8   3        139.54        118.26         8.37 o                         
   1  -8   3         22.77         24.17         6.75 o                         
   2  -8   3       1762.53       1791.30        20.47 o                         
   3  -8   3         52.88         48.72         5.82 o                         
   4  -8   3         17.44          5.50         5.57 o                         
   5  -8   3         82.18         84.83         8.41 o                         
   6  -8   3        222.66        229.63        14.24 o                         
   7  -8   3        137.83        142.10        10.25 o                         
   8  -8   3        581.76        637.68        28.29 o                         
   9  -8   3        128.12        128.97        12.66 o                         
  10  -8   3         46.00         57.16        13.89 o                         
 -11  -7   3         19.80         29.79        19.77 o                         
 -10  -7   3         45.28         47.02         8.65 o                         
  -9  -7   3        357.99        367.57        23.44 o                         
  -8  -7   3        142.91        130.57        10.36 o                         
  -7  -7   3          7.19          7.95         6.94 o                         
  -6  -7   3        496.81        505.95        15.08 o                         
  -5  -7   3        221.52        201.73        10.47 o                         
  -4  -7   3        741.20        736.79        13.75 o                         
  -3  -7   3        350.37        354.30         8.66 o                         
  -2  -7   3        976.27        969.89        18.53 o                         
  -1  -7   3        427.99        343.91        11.22 o                         
   0  -7   3       3100.48       3004.58        36.26 o                         
   1  -7   3        449.92        445.61        13.25 o                         
   2  -7   3        148.54        142.21         6.23 o                         
   3  -7   3       1177.62       1131.24        16.98 o                         
   4  -7   3         32.90         23.66         5.36 o                         
   5  -7   3        103.78         95.38         8.28 o                         
   6  -7   3         19.60         22.49         8.89 o                         
   7  -7   3         19.07         21.92         8.19 o                         
   8  -7   3         47.53         54.52         9.79 o                         
   9  -7   3        244.23        279.07        14.67 o                         
  10  -7   3          0.21        -10.43        10.43 o                         
  11  -7   3        168.58        196.41        17.19 o                         
 -12  -6   3        191.40        205.15        35.93 o                         
 -11  -6   3         13.61          9.85        17.64 o                         
 -10  -6   3        126.70        142.05         8.11 o                         
  -9  -6   3         67.67         75.97         7.30 o                         
  -8  -6   3        511.59        548.97        15.88 o                         
  -7  -6   3        332.88        295.99        12.63 o                         
  -6  -6   3        252.06        253.73        11.36 o                         
  -5  -6   3         19.59         19.55         5.52 o                         
  -4  -6   3        856.00        814.89        16.72 o                         
  -3  -6   3        671.69        645.74        11.35 o                         
  -2  -6   3       1164.06       1141.04        20.88 o                         
  -1  -6   3       1419.46       1434.22        21.03 o                         
   0  -6   3       2228.48       2385.48        29.59 o                         
   1  -6   3       1113.01       1087.22        19.64 o                         
   2  -6   3        915.50        884.85        12.98 o                         
   3  -6   3        178.22        157.06         7.22 o                         
   4  -6   3        397.78        372.81        15.37 o                         
   5  -6   3       3360.68       3457.95        43.48 o                         
   6  -6   3        584.90        553.84        16.75 o                         
   7  -6   3          0.90          6.35         7.61 o                         
   8  -6   3         27.25         28.05         8.25 o                         
   9  -6   3        183.34        163.75        11.06 o                         
  10  -6   3         11.47          5.72        11.04 o                         
  11  -6   3         83.72         83.11        14.30 o                         
 -12  -5   3        140.03        142.86        19.31 o                         
 -11  -5   3          0.17          9.16        14.04 o                         
 -10  -5   3         47.44         57.70        12.75 o                         
  -9  -5   3        136.03        129.69         8.33 o                         
  -8  -5   3          9.34          4.06         6.59 o                         
  -7  -5   3        436.25        466.85        15.16 o                         
  -6  -5   3       1609.70       1656.83        26.06 o                         
  -5  -5   3        206.91        169.69         8.49 o                         
  -4  -5   3        133.56        126.33         7.43 o                         
  -3  -5   3       6490.23       7000.57        68.78 o                         
  -2  -5   3          1.68          3.26         2.17 o                         
  -1  -5   3        294.01        273.28         8.31 o                         
   0  -5   3        961.77        971.04        17.18 o                         
   1  -5   3       7530.71       7881.79        74.44 o                         
   2  -5   3          0.09         -3.12         3.12 o                         
   3  -5   3        209.25        179.46         7.60 o                         
   4  -5   3        280.66        271.47        11.21 o                         
   5  -5   3       1280.06       1211.38        23.29 o                         
   6  -5   3        246.95        238.92        10.28 o                         
   7  -5   3        127.11        126.78        10.72 o                         
   8  -5   3        102.21        103.50         8.72 o                         
   9  -5   3        328.93        321.58        15.77 o                         
  10  -5   3         32.87         28.05         9.94 o                         
  11  -5   3          0.06          6.66        12.73 o                         
  12  -5   3         54.66         57.31        20.37 o                         
 -12  -4   3        282.70        216.96        23.30 o                         
 -11  -4   3         26.94         17.86        15.42 o                         
 -10  -4   3        578.65        555.37        22.27 o                         
  -9  -4   3        135.30        153.78         8.11 o                         
  -8  -4   3        974.67        948.32        18.34 o                         
  -7  -4   3        345.07        361.26        11.30 o                         
  -6  -4   3       1526.86       1523.31        23.77 o                         
  -5  -4   3         43.29         52.44         5.21 o                         
  -4  -4   3       1140.06       1292.09        18.58 o                         
  -3  -4   3        682.50        581.98        13.05 o                         
  -2  -4   3         15.21          7.56         2.46 o                         
  -1  -4   3        168.21        143.90         7.03 o                         
   0  -4   3       2118.78       2022.16        26.12 o                         
   1  -4   3       1570.02       1620.09        19.52 o                         
   2  -4   3       2872.38       3014.70        32.03 o                         
   3  -4   3       5303.81       5659.34        60.68 o                         
   4  -4   3        508.64        475.18        12.86 o                         
   5  -4   3         85.15         79.61         6.78 o                         
   6  -4   3       3819.01       3718.17        41.43 o                         
   7  -4   3         13.58          7.56         6.03 o                         
   8  -4   3        563.40        544.74        14.96 o                         
   9  -4   3        398.22        420.13        15.54 o                         
  10  -4   3        110.05        132.95        18.12 o                         
  11  -4   3          2.23         10.27        12.19 o                         
  12  -4   3         15.11         41.02        17.21 o                         
 -13  -3   3          9.53         59.77        26.57 o                         
 -12  -3   3         18.88          9.30        19.38 o                         
 -11  -3   3       1889.28       1939.09        38.30 o                         
 -10  -3   3        967.26        984.74        26.68 o                         
  -9  -3   3        935.25        938.79        24.16 o                         
  -8  -3   3          3.47         13.21         7.66 o                         
  -7  -3   3        660.13        669.01        13.12 o                         
  -6  -3   3         43.35         49.10         5.12 o                         
  -5  -3   3       4176.24       4179.77        44.26 o                         
  -4  -3   3       2676.39       2586.66        29.55 o                         
  -3  -3   3       1096.08       1115.48        15.96 o                         
  -2  -3   3       1981.64       2241.13        21.04 o                         
  -1  -3   3       1357.34       1218.16        15.05 o                         
   0  -3   3        726.23        749.79        12.61 o                         
   1  -3   3        337.68        274.07         5.33 o                         
   2  -3   3       1243.37        981.23        11.46 o                         
   3  -3   3          0.14          1.60         2.51 o                         
   4  -3   3       1539.09       1583.61        19.97 o                         
   5  -3   3         46.80         62.01         4.53 o                         
   6  -3   3       2682.01       2682.51        30.60 o                         
   7  -3   3        280.43        283.67        10.24 o                         
   8  -3   3       2406.45       2500.95        34.54 o                         
   9  -3   3       1040.13       1060.27        21.76 o                         
  10  -3   3        181.24        176.75        17.07 o                         
  11  -3   3       1487.66       1534.56        29.70 o                         
  12  -3   3        225.53        220.16        16.29 o                         
 -13  -2   3        328.31        379.73        38.98 o                         
 -12  -2   3         12.21          6.09        13.30 o                         
 -11  -2   3          3.64         -8.43        11.52 o                         
 -10  -2   3         23.15         18.37        10.25 o                         
  -9  -2   3       6174.53       6188.46       136.12 o                         
  -8  -2   3       1046.92        980.57        53.77 o                         
  -7  -2   3        129.18        110.15        15.09 o                         
  -6  -2   3       2499.00       2369.36        37.08 o                         
  -5  -2   3       2021.47       2125.00        23.85 o                         
  -4  -2   3        396.62        399.47         7.55 o                         
  -3  -2   3       1619.05       1556.05        17.70 o                         
  -2  -2   3       2315.17       2152.57        28.94 o                         
  -1  -2   3       1531.28       1721.52        19.02 o                         
   0  -2   3        471.50        497.27         8.11 o                         
   1  -2   3       9706.21      10659.93        87.40 o                         
   2  -2   3         22.23         28.66         2.39 o                         
   3  -2   3        272.04        262.45         6.21 o                         
   4  -2   3       1412.63       1260.58        14.68 o                         
   5  -2   3          1.37          5.08         2.85 o                         
   6  -2   3        600.85        601.20        11.83 o                         
   7  -2   3       6234.88       6609.38        94.57 o                         
   8  -2   3        215.59        213.77        10.51 o                         
   9  -2   3        768.16        757.90        17.71 o                         
  10  -2   3        670.42        661.89        25.55 o                         
  11  -2   3       1034.85       1051.26        27.80 o                         
  12  -2   3          0.89        -14.45        14.45 o                         
  13  -2   3        532.40        509.86        31.57 o                         
 -13  -1   3        229.50        232.93        23.47 o                         
 -12  -1   3          0.39         -3.29        12.90 o                         
 -11  -1   3        154.16        201.25        27.07 o                         
 -10  -1   3         24.43         31.76         9.57 o                         
  -9  -1   3         56.22         72.94        12.21 o                         
  -8  -1   3       2493.88       2486.69        36.87 o                         
  -7  -1   3       1012.23       1015.08        20.30 o                         
  -6  -1   3       4008.90       4344.72        51.36 o                         
  -5  -1   3          2.41          5.16         3.88 o                         
  -4  -1   3       2769.60       2445.32        30.33 o                         
  -3  -1   3       1154.92       1141.62        14.08 o                         
  -2  -1   3        830.56        771.99        10.39 o                         
  -1  -1   3       2090.10       2236.59        20.39 o                         
   0  -1   3      17184.66      18121.34       146.88 o                         
   1  -1   3        111.66        132.25         3.20 o                         
   2  -1   3       5114.32       5422.35        45.99 o                         
   3  -1   3       1498.21       1441.24        15.00 o                         
   4  -1   3       1805.79       1830.26        21.05 o                         
   5  -1   3        105.34         68.33         4.42 o                         
   6  -1   3        621.23        559.80        11.12 o                         
   7  -1   3          1.25          5.14         4.24 o                         
   8  -1   3          0.04          3.96         4.95 o                         
   9  -1   3       3266.38       3175.19        40.90 o                         
  10  -1   3         41.31         38.38         7.56 o                         
  11  -1   3        275.92        299.78        17.91 o                         
  12  -1   3        181.36        213.60        23.09 o                         
  13  -1   3         79.35        110.66        20.75 o                         
 -13   0   3         61.68         44.92        25.05 o                         
 -12   0   3        165.47        156.34        14.12 o                         
 -11   0   3        254.33        260.42        14.57 o                         
 -10   0   3        563.01        562.59        19.86 o                         
  -9   0   3        527.50        526.91        18.20 o                         
  -8   0   3       1386.22       1454.21        26.20 o                         
  -7   0   3        192.88        186.78        10.13 o                         
  -6   0   3        601.00        610.57        14.20 o                         
  -5   0   3         30.08         36.16         4.89 o                         
  -4   0   3       1640.05       1673.52        22.62 o                         
  -3   0   3        595.28        524.33        10.38 o                         
  -2   0   3        768.04        676.51         7.45 o                         
  -1   0   3          7.77         16.64         1.68 o                         
   0   0   3         33.75         26.04        10.56 o                         
   1   0   3       5273.01       5476.30        58.85 o                         
   2   0   3          1.07          5.15         2.50 o                         
   3   0   3        148.19        104.80         3.94 o                         
   4   0   3        706.81        728.66         9.16 o                         
   5   0   3         44.58         17.45         2.55 o                         
   6   0   3          0.26         -2.22         2.82 o                         
   7   0   3       1759.92       1772.48        20.38 o                         
   8   0   3        146.93        138.45         7.44 o                         
   9   0   3        579.06        576.01        12.65 o                         
  10   0   3        330.77        337.80        11.76 o                         
  11   0   3        829.51        818.34        18.54 o                         
  12   0   3        129.55        119.73        11.44 o                         
  13   0   3         32.55         13.79        21.29 o                         
 -13   1   3         58.46         69.77        19.39 o                         
 -12   1   3        106.10        134.21        14.49 o                         
 -11   1   3        143.12        163.57        13.26 o                         
 -10   1   3       1030.93       1012.47        22.53 o                         
  -9   1   3        542.54        505.53        10.97 o                         
  -8   1   3         30.68         32.97         3.65 o                         
  -7   1   3         28.92         25.48         3.79 o                         
  -6   1   3       5873.90       6380.76        56.78 o                         
  -5   1   3         62.66         45.36         3.00 o                         
  -4   1   3        202.35        178.13         4.22 o                         
  -3   1   3      15400.05      16239.74       142.68 o                         
  -2   1   3      12580.37      13934.99       105.82 o                         
  -1   1   3       1416.16       1407.98        24.71 o                         
   0   1   3       3550.68       3368.58        58.27 o                         
   1   1   3       2101.07       2075.02        24.88 o                         
   2   1   3        182.70        225.43         4.04 o                         
   3   1   3       4523.86       4522.30        37.00 o                         
   4   1   3         77.58         64.22         3.41 o                         
   5   1   3        227.75        248.94         6.03 o                         
   6   1   3         75.66         45.81         3.87 o                         
   7   1   3        503.85        433.59         9.17 o                         
   8   1   3          0.20          4.36         4.62 o                         
   9   1   3         61.40         79.26         6.40 o                         
  10   1   3        752.80        757.57        15.71 o                         
  11   1   3         44.19         55.19         7.55 o                         
  12   1   3        579.33        568.17        17.95 o                         
  13   1   3          3.28          2.57        12.11 o                         
 -13   2   3         19.81          6.00        22.22 o                         
 -12   2   3          0.08        -11.97        11.97 o                         
 -11   2   3        295.11        308.21        13.40 o                         
 -10   2   3        278.28        313.77         9.64 o                         
  -9   2   3         84.99         85.34         5.74 o                         
  -8   2   3        555.22        580.43        10.70 o                         
  -7   2   3       2848.21       3009.21        29.65 o                         
  -6   2   3       1165.21       1263.69        15.19 o                         
  -5   2   3       5275.82       5470.33        49.10 o                         
  -4   2   3        932.86       1017.70        14.07 o                         
  -3   2   3        566.14        657.18         9.70 o                         
  -2   2   3       3463.76       3580.04        31.58 o                         
  -1   2   3      64142.66      64309.00       614.89 o                         
   0   2   3       6013.11       6162.16        70.71 o                         
   1   2   3         13.59         13.58         2.07 o                         
   2   2   3        643.12        571.22         7.30 o                         
   3   2   3       1082.53       1050.90        11.81 o                         
   4   2   3        233.17        207.42         5.76 o                         
   5   2   3       3728.50       4016.07        35.67 o                         
   6   2   3       2925.84       2999.32        28.91 o                         
   7   2   3        198.12        191.81         7.21 o                         
   8   2   3        223.50        205.53         8.85 o                         
   9   2   3         73.30         68.09         5.84 o                         
  10   2   3         85.47         94.03         6.96 o                         
  11   2   3         13.48         14.72         7.55 o                         
  12   2   3        358.71        375.23        17.22 o                         
  13   2   3         10.08         18.79        13.51 o                         
 -13   3   3         38.21         48.00        36.97 o                         
 -12   3   3        392.16        414.34        15.20 o                         
 -11   3   3        469.02        480.07        18.44 o                         
 -10   3   3         16.32         16.70         6.17 o                         
  -9   3   3        457.05        437.90        14.10 o                         
  -8   3   3         42.97         39.13         5.01 o                         
  -7   3   3        424.09        419.87        10.46 o                         
  -6   3   3        638.53        652.29        11.40 o                         
  -5   3   3      12739.58      13647.67       123.33 o                         
  -4   3   3        123.80        142.30         6.44 o                         
  -3   3   3        810.89        764.43        13.45 o                         
  -2   3   3         65.87         52.35         3.42 o                         
  -1   3   3         37.49         44.42         2.96 o                         
   0   3   3       4955.86       5155.42        80.95 o                         
   1   3   3        665.74        614.74         7.74 o                         
   2   3   3       2445.60       2604.86        23.26 o                         
   3   3   3        370.31        378.73         6.81 o                         
   4   3   3       4440.93       4509.76        39.02 o                         
   5   3   3         32.15         19.66         3.24 o                         
   6   3   3        539.18        577.49        10.29 o                         
   7   3   3       1504.97       1537.77        19.01 o                         
   8   3   3       1281.55       1277.09        17.65 o                         
   9   3   3        338.78        340.94        10.46 o                         
  10   3   3          5.86         20.11         6.34 o                         
  11   3   3        932.64        950.00        18.51 o                         
  12   3   3          8.86         20.47        11.70 o                         
  13   3   3        237.51        209.11        23.93 o                         
 -12   4   3         88.39         98.47        16.03 o                         
 -11   4   3          2.00         -9.52         9.52 o                         
 -10   4   3         19.14          8.03        12.60 o                         
  -9   4   3        156.50        168.19        10.42 o                         
  -8   4   3        341.66        322.98        11.45 o                         
  -7   4   3        598.66        624.87        13.45 o                         
  -6   4   3        145.00        172.46         8.52 o                         
  -5   4   3         17.21         18.73         3.78 o                         
  -4   4   3        348.50        289.83         9.90 o                         
  -3   4   3       1816.95       1875.04        22.31 o                         
  -2   4   3       5112.67       5612.73        53.15 o                         
  -1   4   3       1190.87       1145.49        12.32 o                         
   0   4   3       4449.40       4286.75        35.69 o                         
   1   4   3       1809.08       1840.14        17.76 o                         
   2   4   3       2943.78       3165.18        28.13 o                         
   3   4   3       5979.61       6599.73        54.20 o                         
   4   4   3        280.45        266.86         6.91 o                         
   5   4   3       2544.70       2475.41        37.45 o                         
   6   4   3          8.22         12.58         4.30 o                         
   7   4   3       1088.00       1086.87        16.25 o                         
   8   4   3        434.42        407.12        10.82 o                         
   9   4   3        544.60        538.32        12.95 o                         
  10   4   3          4.83         -2.91         6.21 o                         
  11   4   3         30.99         26.54         7.64 o                         
  12   4   3         58.43         58.21        10.80 o                         
  13   4   3        206.78        165.80        26.36 o                         
 -12   5   3         18.98          8.98        16.91 o                         
 -11   5   3        591.44        614.55        19.95 o                         
 -10   5   3         22.66         21.68         8.44 o                         
  -9   5   3          0.57         -1.81         6.94 o                         
  -8   5   3         35.26         30.04         6.47 o                         
  -7   5   3        749.58        759.63        16.96 o                         
  -6   5   3         37.89         38.57         5.41 o                         
  -5   5   3        110.36        110.14         6.15 o                         
  -4   5   3       1457.58       1385.80        19.15 o                         
  -3   5   3       1899.33       2068.59        26.80 o                         
  -2   5   3        191.24        133.96         5.93 o                         
  -1   5   3       4139.42       4456.70        38.15 o                         
   0   5   3        316.58        316.21         6.87 o                         
   1   5   3       1656.67       1558.43        17.33 o                         
   2   5   3       7863.59       8431.65        68.48 o                         
   3   5   3       1496.62       1682.95        18.31 o                         
   4   5   3        200.86        163.44         6.82 o                         
   5   5   3       7454.50       7593.27        64.03 o                         
   6   5   3         10.02         14.95         4.68 o                         
   7   5   3        972.17        944.41        15.32 o                         
   8   5   3        897.00        863.30        15.51 o                         
   9   5   3         25.93         29.88         6.91 o                         
  10   5   3        172.52        178.21        10.84 o                         
  11   5   3        474.71        461.11        16.67 o                         
  12   5   3         75.53         91.16        10.78 o                         
 -12   6   3          9.54          3.21        13.59 o                         
 -11   6   3         21.34         32.07        10.56 o                         
 -10   6   3       1035.00       1021.29        22.59 o                         
  -9   6   3        414.78        380.76        15.95 o                         
  -8   6   3       2358.96       2378.06        30.63 o                         
  -7   6   3        700.45        684.73        14.34 o                         
  -6   6   3        392.01        355.48        10.10 o                         
  -5   6   3         13.11          9.32         5.19 o                         
  -4   6   3          4.62          5.08         4.51 o                         
  -3   6   3          5.76          7.51         7.84 o                         
  -2   6   3       1278.10       1274.97        19.20 o                         
  -1   6   3         73.46         72.92         4.38 o                         
   0   6   3         30.33         51.47         3.75 o                         
   1   6   3       5213.36       5531.18        47.03 o                         
   2   6   3         31.08         41.47         3.88 o                         
   3   6   3       3231.94       3343.88        31.56 o                         
   4   6   3         11.69         20.29         4.14 o                         
   5   6   3        469.65        479.49        10.60 o                         
   6   6   3        279.41        265.33         9.75 o                         
   7   6   3       7433.61       7373.27        75.13 o                         
   8   6   3         42.52         34.42         6.83 o                         
   9   6   3        418.21        368.69        13.07 o                         
  10   6   3        106.34        129.06         9.49 o                         
  11   6   3        588.54        548.02        17.91 o                         
  12   6   3         64.33         72.61        11.87 o                         
 -11   7   3          5.40          1.54        11.66 o                         
 -10   7   3        567.22        556.59        23.01 o                         
  -9   7   3         97.52        116.20         9.91 o                         
  -8   7   3        164.47        166.81         9.94 o                         
  -7   7   3        788.60        819.94        15.80 o                         
  -6   7   3        686.66        698.13        14.94 o                         
  -5   7   3       1330.46       1335.11        19.88 o                         
  -4   7   3       1181.20       1168.58        20.85 o                         
  -3   7   3         29.72         30.29         5.96 o                         
  -2   7   3         27.83         30.08         4.69 o                         
  -1   7   3       2661.58       2490.92        25.20 o                         
   0   7   3         36.90         30.84         3.92 o                         
   1   7   3        337.94        332.95         8.07 o                         
   2   7   3        412.05        442.74         9.40 o                         
   3   7   3       4673.81       4904.47        44.15 o                         
   4   7   3         62.35         66.73         5.48 o                         
   5   7   3        122.96        131.39         7.11 o                         
   6   7   3        601.45        613.81        13.59 o                         
   7   7   3        213.58        239.15        12.26 o                         
   8   7   3       2179.66       2145.77        27.46 o                         
   9   7   3        226.93        223.25        11.47 o                         
  10   7   3         81.80         99.50         9.90 o                         
  11   7   3        101.94        118.81        18.10 o                         
  12   7   3        327.26        306.78        29.62 o                         
 -11   8   3         18.78         23.78        14.17 o                         
 -10   8   3        150.15        145.82        12.80 o                         
  -9   8   3        237.84        255.40        13.24 o                         
  -8   8   3        520.87        499.87        19.64 o                         
  -7   8   3          2.98         -0.63         6.79 o                         
  -6   8   3        144.78        135.10         8.55 o                         
  -5   8   3       1603.78       1651.31        25.22 o                         
  -4   8   3        782.00        747.36        19.80 o                         
  -3   8   3        354.61        345.17        13.94 o                         
  -2   8   3          0.70          8.34         4.47 o                         
  -1   8   3        512.07        463.68        11.01 o                         
   0   8   3       1105.41       1147.08        17.81 o                         
   1   8   3        886.84        882.32        17.63 o                         
   2   8   3         13.12          9.61         4.11 o                         
   3   8   3       1058.93        997.93        15.64 o                         
   4   8   3        642.46        683.67        14.51 o                         
   5   8   3          1.15         -5.79         5.83 o                         
   6   8   3          2.27          4.49         5.87 o                         
   7   8   3         20.82         18.04         7.20 o                         
   8   8   3        713.36        681.12        17.05 o                         
   9   8   3        700.95        641.38        27.37 o                         
  10   8   3        305.39        269.46        15.23 o                         
  11   8   3        462.83        425.00        24.97 o                         
 -10   9   3        104.50        134.68        14.26 o                         
  -9   9   3        191.88        198.33        13.45 o                         
  -8   9   3         10.95          5.22         9.20 o                         
  -7   9   3        993.94        992.78        20.49 o                         
  -6   9   3        228.73        196.49         9.98 o                         
  -5   9   3        202.81        210.21        10.33 o                         
  -4   9   3        148.16        155.53        12.21 o                         
  -3   9   3       1333.71       1296.24        27.32 o                         
  -2   9   3        346.54        329.85        12.72 o                         
  -1   9   3         61.29         56.86         5.96 o                         
   0   9   3       1249.51       1277.00        18.66 o                         
   1   9   3          8.63          7.49         4.76 o                         
   2   9   3         12.57          2.85         4.93 o                         
   3   9   3        439.87        428.76        11.45 o                         
   4   9   3         15.51         15.30         5.70 o                         
   5   9   3         18.13         28.21         6.18 o                         
   6   9   3        517.63        500.52        14.56 o                         
   7   9   3        177.76        192.13        10.86 o                         
   8   9   3          0.35         -6.37        11.98 o                         
   9   9   3         78.43         69.17        11.76 o                         
  10   9   3         79.61         66.67        12.30 o                         
  -9  10   3         98.17         84.17        13.99 o                         
  -8  10   3          2.57         -0.29        11.01 o                         
  -7  10   3        270.66        282.16        13.18 o                         
  -6  10   3         33.49         31.52         8.35 o                         
  -5  10   3        564.37        552.43        16.46 o                         
  -4  10   3        105.71        123.16        12.14 o                         
  -3  10   3        118.85        118.01        12.20 o                         
  -2  10   3        680.68        734.81        17.37 o                         
  -1  10   3        527.87        495.49        14.75 o                         
   0  10   3       1939.70       1918.95        25.11 o                         
   1  10   3        124.66        136.26         8.41 o                         
   2  10   3        526.64        517.73        13.31 o                         
   3  10   3        192.96        176.17        10.43 o                         
   4  10   3        955.23        957.48        17.31 o                         
   5  10   3       1015.84       1064.68        19.57 o                         
   6  10   3        904.76        834.45        18.52 o                         
   7  10   3         14.78         21.74         9.27 o                         
   8  10   3         95.45        106.04        11.75 o                         
   9  10   3        251.75        228.35        14.39 o                         
  -8  11   3         14.19          5.20        13.06 o                         
  -7  11   3         88.64         72.71        11.81 o                         
  -6  11   3        433.75        463.81        19.25 o                         
  -5  11   3          4.08          7.97         9.87 o                         
  -4  11   3         50.17         61.91        10.69 o                         
  -3  11   3         83.39         91.14        11.76 o                         
  -2  11   3        327.74        326.14        15.19 o                         
  -1  11   3          5.19          0.58         7.60 o                         
   0  11   3        228.22        240.76        11.18 o                         
   1  11   3        335.21        342.13        13.41 o                         
   2  11   3        742.62        669.02        22.57 o                         
   3  11   3        169.88        188.45        11.66 o                         
   4  11   3        171.12        172.19        10.45 o                         
   5  11   3        463.85        441.26        16.69 o                         
   6  11   3         20.28         10.91        10.09 o                         
   7  11   3        362.45        401.84        19.51 o                         
   8  11   3         26.35         24.18        14.42 o                         
  -6  12   3        112.07        128.75        15.41 o                         
  -5  12   3          2.67          4.96        11.22 o                         
  -4  12   3         75.53         88.47        11.56 o                         
  -3  12   3        384.84        361.64        17.74 o                         
  -2  12   3         19.18         21.76        11.73 o                         
  -1  12   3        576.33        614.22        19.79 o                         
   0  12   3        464.32        434.43        26.09 o                         
   1  12   3         14.42          0.34         7.30 o                         
   2  12   3         93.08        109.23        11.39 o                         
   3  12   3       1333.33       1340.14        38.39 o                         
   4  12   3          2.59          1.43         9.27 o                         
   5  12   3         89.16        100.65        11.39 o                         
   6  12   3         14.33         19.19        12.49 o                         
   7  12   3        385.48        426.04        21.70 o                         
  -5  13   3        258.36        273.74        19.70 o                         
  -4  13   3         14.49         24.05        16.55 o                         
  -3  13   3          7.18         -7.31        16.12 o                         
  -2  13   3         91.09        140.56        23.56 o                         
  -1  13   3        222.45        222.28        16.72 o                         
   0  13   3        251.07        235.54        15.66 o                         
   1  13   3        308.95        324.42        16.18 o                         
   2  13   3          0.56         -4.17        13.16 o                         
   3  13   3         65.23         77.75        11.82 o                         
   4  13   3         80.42        102.23        12.59 o                         
   5  13   3        378.41        342.36        22.11 o                         
  -1  14   3         78.01        144.25        26.57 o                         
   0  14   3         66.24         67.45        18.89 o                         
   1  14   3        115.58        105.11        23.07 o                         
   2  14   3          8.57        -16.53        22.11 o                         
  -5 -12   4        642.55        622.01        34.27 o                         
  -4 -12   4         14.90         27.12        16.72 o                         
  -3 -12   4          4.94         20.71        15.80 o                         
  -2 -12   4          6.40         30.52        16.72 o                         
  -1 -12   4        381.14        371.66        21.02 o                         
   0 -12   4         22.72         51.71        17.08 o                         
   1 -12   4         38.04         39.96        27.39 o                         
   2 -12   4         11.03         -0.66        16.46 o                         
   3 -12   4          9.23         24.54        20.18 o                         
   4 -12   4        334.38        366.00        30.69 o                         
  -7 -11   4        232.28        249.49        21.13 o                         
  -6 -11   4        108.22         90.09        20.38 o                         
  -5 -11   4          3.60          0.98        13.03 o                         
  -4 -11   4        134.84        130.85        14.50 o                         
  -3 -11   4        553.42        571.24        24.74 o                         
  -2 -11   4        205.69        249.87        19.14 o                         
  -1 -11   4        406.78        397.06        19.68 o                         
   0 -11   4        621.61        638.38        33.06 o                         
   1 -11   4        104.80        107.66        12.11 o                         
   2 -11   4         24.33         39.88        11.25 o                         
   3 -11   4         28.73         47.36        12.01 o                         
   4 -11   4        454.48        483.89        26.64 o                         
   5 -11   4         60.93         73.25        11.29 o                         
   6 -11   4         65.09         47.65        14.18 o                         
  -8 -10   4         32.35         34.28        13.50 o                         
  -7 -10   4         19.67         38.98        10.18 o                         
  -6 -10   4         11.18         33.19         9.70 o                         
  -5 -10   4        135.30        145.44        15.16 o                         
  -4 -10   4        352.51        389.69        19.91 o                         
  -3 -10   4         44.64         29.10         9.52 o                         
  -2 -10   4         33.92         39.65        11.08 o                         
  -1 -10   4          4.99         13.68        10.02 o                         
   0 -10   4        302.64        312.12        15.30 o                         
   1 -10   4         71.86         70.24         9.59 o                         
   2 -10   4        519.49        515.02        17.69 o                         
   3 -10   4        357.74        381.91        17.65 o                         
   4 -10   4          2.20          2.17         6.90 o                         
   5 -10   4         65.78         71.18         9.73 o                         
   6 -10   4          7.85         15.70        16.06 o                         
   7 -10   4         18.01         23.34        13.67 o                         
   8 -10   4         26.62         44.22        15.18 o                         
  -9  -9   4        190.65        191.60        15.30 o                         
  -8  -9   4        652.34        651.72        20.24 o                         
  -7  -9   4        199.02        165.45        10.25 o                         
  -6  -9   4        461.28        507.02        15.47 o                         
  -5  -9   4         98.57        117.01         7.05 o                         
  -4  -9   4        150.87        162.70        11.74 o                         
  -3  -9   4        375.42        397.65        17.67 o                         
  -2  -9   4       1682.07       1708.76        36.57 o                         
  -1  -9   4        424.51        431.53        16.66 o                         
   0  -9   4         11.94          2.01         7.39 o                         
   1  -9   4         61.07         61.42         8.67 o                         
   2  -9   4       1213.33       1186.01        42.37 o                         
   3  -9   4        346.80        387.96        10.67 o                         
   4  -9   4         31.24         34.24         7.08 o                         
   5  -9   4         32.44         34.35         8.43 o                         
   6  -9   4         41.61         46.38         9.31 o                         
   7  -9   4        102.22        120.56        13.29 o                         
   8  -9   4          9.81          9.22        13.69 o                         
   9  -9   4         20.34         27.33        14.71 o                         
 -10  -8   4        676.86        623.19        40.74 o                         
  -9  -8   4         34.52         54.88         9.23 o                         
  -8  -8   4          2.83         -7.44        11.89 o                         
  -7  -8   4          1.61         -1.45         6.84 o                         
  -6  -8   4       1799.84       1691.98        23.83 o                         
  -5  -8   4        105.99        108.59         9.77 o                         
  -4  -8   4        555.05        580.86        13.12 o                         
  -3  -8   4        909.81        923.89        19.52 o                         
  -2  -8   4         87.60         89.71         7.96 o                         
  -1  -8   4       1788.34       1823.32        27.76 o                         
   0  -8   4        709.91        719.49        16.76 o                         
   1  -8   4        270.30        236.40        11.02 o                         
   2  -8   4         29.54         28.13         7.42 o                         
   3  -8   4        972.63        902.06        15.46 o                         
   4  -8   4          1.12         -4.79         5.62 o                         
   5  -8   4        169.03        227.58        12.35 o                         
   6  -8   4        214.99        224.94        13.36 o                         
   7  -8   4        274.23        307.77        15.05 o                         
   8  -8   4        230.13        261.04        13.32 o                         
   9  -8   4        232.90        242.40        13.68 o                         
  10  -8   4        136.93        161.80        15.95 o                         
 -11  -7   4          0.58         39.98        20.91 o                         
 -10  -7   4        102.12        106.72        11.29 o                         
  -9  -7   4         62.60         75.56        10.25 o                         
  -8  -7   4       1243.47       1246.52        20.15 o                         
  -7  -7   4       1070.83       1069.21        17.77 o                         
  -6  -7   4         10.73         14.50         5.92 o                         
  -5  -7   4       1190.39       1146.78        16.90 o                         
  -4  -7   4        360.04        333.85         9.21 o                         
  -3  -7   4         29.66         25.07         3.08 o                         
  -2  -7   4        116.54        118.16         8.15 o                         
  -1  -7   4       3672.52       3745.23        70.06 o                         
   0  -7   4         34.70         28.31         5.93 o                         
   1  -7   4        807.01        747.04        15.85 o                         
   2  -7   4        611.96        626.67        11.21 o                         
   3  -7   4         25.26         23.32         5.36 o                         
   4  -7   4        565.19        619.57        14.52 o                         
   5  -7   4       1009.42        996.13        20.64 o                         
   6  -7   4        362.14        359.70        15.31 o                         
   7  -7   4          0.45          4.68        10.22 o                         
   8  -7   4       1370.09       1428.46        27.37 o                         
   9  -7   4        244.55        261.55        15.14 o                         
  10  -7   4          9.00         24.83        12.79 o                         
 -11  -6   4         52.87         57.22        16.98 o                         
 -10  -6   4        158.23        156.72        12.21 o                         
  -9  -6   4       1421.50       1373.83        20.46 o                         
  -8  -6   4        442.34        432.96        14.52 o                         
  -7  -6   4          4.33          5.46         4.96 o                         
  -6  -6   4         19.22         17.17         4.93 o                         
  -5  -6   4       1545.49       1558.38        19.58 o                         
  -4  -6   4         62.11         63.50         5.09 o                         
  -3  -6   4       6957.67       7352.53        62.00 o                         
  -2  -6   4         74.75         68.27         6.14 o                         
  -1  -6   4          8.95         18.23         4.23 o                         
   0  -6   4       2014.31       1993.88        29.32 o                         
   1  -6   4        338.78        275.89        10.69 o                         
   2  -6   4        225.95        200.36         9.66 o                         
   3  -6   4       2134.11       2220.80        28.59 o                         
   4  -6   4       1213.37       1253.03        21.53 o                         
   5  -6   4        208.88        204.19        12.08 o                         
   6  -6   4        152.98        179.02        12.69 o                         
   7  -6   4        199.73        230.64        11.73 o                         
   8  -6   4        205.40        212.97        12.34 o                         
   9  -6   4         11.63         -0.09         9.21 o                         
  10  -6   4        211.80        236.69        14.61 o                         
  11  -6   4         61.19         77.31        14.79 o                         
 -12  -5   4        344.84        390.30        27.81 o                         
 -11  -5   4        251.55        256.93        18.71 o                         
 -10  -5   4         51.10         37.07        12.18 o                         
  -9  -5   4         20.97         13.99         9.97 o                         
  -8  -5   4        714.53        680.78        13.52 o                         
  -7  -5   4       2885.70       2870.49        36.72 o                         
  -6  -5   4         49.09         54.53         5.09 o                         
  -5  -5   4         37.22         35.89         4.38 o                         
  -4  -5   4         37.13         28.98         3.91 o                         
  -3  -5   4       1525.72       1410.09        16.52 o                         
  -2  -5   4        389.48        362.59         6.49 o                         
  -1  -5   4       1863.68       1973.33        27.98 o                         
   0  -5   4       2478.86       2469.87        32.45 o                         
   1  -5   4          6.68          7.46         2.58 o                         
   2  -5   4       1104.20       1004.82        15.53 o                         
   3  -5   4         67.78         70.36         5.37 o                         
   4  -5   4         46.40         39.26         5.05 o                         
   5  -5   4        613.20        560.51        16.08 o                         
   6  -5   4        685.61        685.38        14.91 o                         
   7  -5   4         36.04         42.85         6.90 o                         
   8  -5   4          1.71         -1.42         6.90 o                         
   9  -5   4         42.11         61.78         8.79 o                         
  10  -5   4         92.34        110.33        11.41 o                         
  11  -5   4        114.85        126.63        14.19 o                         
  12  -5   4          4.00          9.53        18.36 o                         
 -12  -4   4         11.59         -0.63        22.72 o                         
 -11  -4   4        308.33        315.30        17.73 o                         
 -10  -4   4         45.96         67.03        11.44 o                         
  -9  -4   4       1040.20       1042.85        26.19 o                         
  -8  -4   4          5.74         10.19         4.03 o                         
  -7  -4   4        111.03        121.40         6.31 o                         
  -6  -4   4         46.48         61.99         5.64 o                         
  -5  -4   4        694.57        595.91        11.04 o                         
  -4  -4   4       2117.80       2060.39        21.71 o                         
  -3  -4   4       1646.59       1771.64        18.80 o                         
  -2  -4   4       1068.38       1059.95        12.45 o                         
  -1  -4   4        605.78        605.30        13.10 o                         
   0  -4   4       1990.74       2195.57        28.71 o                         
   1  -4   4        619.03        602.26        10.46 o                         
   2  -4   4       7369.23       7962.93        74.97 o                         
   3  -4   4          0.70          1.89         3.17 o                         
   4  -4   4        181.24        142.98         7.44 o                         
   5  -4   4       1652.28       1711.38        25.06 o                         
   6  -4   4       1304.93       1344.53        20.15 o                         
   7  -4   4       4669.82       4853.18        53.71 o                         
   8  -4   4        152.69        137.37         8.74 o                         
   9  -4   4         74.53         74.40         9.70 o                         
  10  -4   4          0.59          2.75         8.42 o                         
  11  -4   4        189.32        233.90        14.55 o                         
  12  -4   4        104.89        112.60        14.54 o                         
 -13  -3   4        202.58        211.82        33.22 o                         
 -12  -3   4        269.01        294.52        20.02 o                         
 -11  -3   4         83.08         67.80        15.65 o                         
 -10  -3   4        238.16        238.79        16.93 o                         
  -9  -3   4          3.07         -3.16        10.31 o                         
  -8  -3   4         22.00         27.97         8.42 o                         
  -7  -3   4         59.24         53.80         5.31 o                         
  -6  -3   4       3691.01       3883.82        38.51 o                         
  -5  -3   4        919.66        983.63        13.63 o                         
  -4  -3   4        454.64        428.04         8.01 o                         
  -3  -3   4          9.63         -0.58         2.28 o                         
  -2  -3   4         50.81         71.43         4.00 o                         
  -1  -3   4         38.91         36.33         3.36 o                         
   0  -3   4       1475.77       1259.95        18.17 o                         
   1  -3   4       2153.72       2048.66        19.40 o                         
   2  -3   4        633.55        655.08         9.46 o                         
   3  -3   4       9599.25      10026.49        97.46 o                         
   4  -3   4        407.89        410.01         9.41 o                         
   5  -3   4        260.32        266.48         7.09 o                         
   6  -3   4        193.82        162.38         7.50 o                         
   7  -3   4       3874.39       4046.88        43.66 o                         
   8  -3   4          1.84          4.75         5.58 o                         
   9  -3   4        727.65        697.19        15.99 o                         
  10  -3   4        114.61        112.50         9.99 o                         
  11  -3   4        105.68        114.67        11.59 o                         
  12  -3   4        415.95        393.02        21.75 o                         
 -13  -2   4          1.81         31.06        21.70 o                         
 -12  -2   4         23.30         19.17        15.14 o                         
 -11  -2   4          2.38          8.13        12.71 o                         
 -10  -2   4       3558.58       3531.80        55.33 o                         
  -9  -2   4          0.58          3.90        13.94 o                         
  -8  -2   4        983.01        963.15        24.25 o                         
  -7  -2   4        588.52        603.30        18.59 o                         
  -6  -2   4         80.98         72.99         7.20 o                         
  -5  -2   4       3477.08       3651.10        34.90 o                         
  -4  -2   4       6099.76       6674.70        58.19 o                         
  -3  -2   4        591.05        665.54        11.68 o                         
  -2  -2   4        630.77        669.54        10.49 o                         
  -1  -2   4       1215.54       1287.51        13.08 o                         
   0  -2   4       1918.00       2118.40        19.16 o                         
   1  -2   4       4565.37       4824.88        39.23 o                         
   2  -2   4       1966.72       1945.19        18.46 o                         
   3  -2   4       1369.72       1295.18        14.66 o                         
   4  -2   4        294.72        260.58         6.29 o                         
   5  -2   4       2199.28       2123.47        23.02 o                         
   6  -2   4        547.08        554.87        10.41 o                         
   7  -2   4          2.26          2.18         3.95 o                         
   8  -2   4       3435.48       3501.71        36.86 o                         
   9  -2   4         36.21         37.40         9.93 o                         
  10  -2   4        141.62        160.14        10.98 o                         
  11  -2   4          2.09          8.74         9.19 o                         
  12  -2   4        579.90        553.88        23.10 o                         
  13  -2   4        132.54        133.96        31.93 o                         
 -13  -1   4         60.05         88.79        21.16 o                         
 -12  -1   4        482.28        411.47        21.71 o                         
 -11  -1   4        112.63        107.69        13.95 o                         
 -10  -1   4         91.50         99.82        10.48 o                         
  -9  -1   4        431.78        460.19        16.78 o                         
  -8  -1   4        148.05        164.18        12.36 o                         
  -7  -1   4         27.33         40.26         6.58 o                         
  -6  -1   4         23.36         50.20         5.56 o                         
  -5  -1   4       7931.90       8497.53        81.40 o                         
  -4  -1   4        293.56        329.36        12.40 o                         
  -3  -1   4       9854.72      10077.34        91.29 o                         
  -2  -1   4        102.14         99.77         3.65 o                         
  -1  -1   4       6305.97       6508.65        51.19 o                         
   0  -1   4      21353.17      21347.32       162.80 o                         
   1  -1   4     152098.66     143182.59      2190.51 o                         
   2  -1   4       3228.58       3252.91        29.16 o                         
   3  -1   4        768.45        871.94        10.47 o                         
   4  -1   4       2497.37       2244.93        22.36 o                         
   5  -1   4        205.66        198.85         7.10 o                         
   6  -1   4        155.18        140.60         6.63 o                         
   7  -1   4       1353.81       1438.90        24.68 o                         
   8  -1   4        906.64        886.32        16.59 o                         
   9  -1   4         28.22         33.54         6.74 o                         
  10  -1   4        129.99        138.74        10.57 o                         
  11  -1   4        525.72        545.42        18.79 o                         
  12  -1   4        457.45        468.43        59.65 o                         
  13  -1   4        283.42        296.27        28.58 o                         
 -13   0   4         88.67         82.72        30.41 o                         
 -12   0   4        127.07        153.22        18.22 o                         
 -11   0   4          1.59          8.20        10.78 o                         
 -10   0   4       1249.84       1195.93        25.14 o                         
  -9   0   4       1060.71       1039.91        21.94 o                         
  -8   0   4         67.09         71.23         7.41 o                         
  -7   0   4       2576.05       2589.02        33.20 o                         
  -6   0   4        221.71        247.42         9.51 o                         
  -5   0   4          1.90          0.63         4.09 o                         
  -4   0   4        968.12        928.74        15.78 o                         
  -3   0   4       1278.28       1247.75        13.43 o                         
  -2   0   4       6473.28       6735.83        52.97 o                         
  -1   0   4       2451.22       2309.80        19.92 o                         
   0   0   4       7178.32       7028.29        75.84 o                         
   1   0   4       1301.28       1111.99        11.68 o                         
   2   0   4      19675.20      19979.44       213.31 o                         
   3   0   4         44.00         30.95         3.73 o                         
   4   0   4        249.11        205.70         5.95 o                         
   5   0   4        980.93       1036.39        14.41 o                         
   6   0   4       6516.00       6751.09        72.07 o                         
   7   0   4        142.49        136.79         6.69 o                         
   8   0   4        542.01        547.08        11.61 o                         
   9   0   4        158.03        152.33         8.22 o                         
  10   0   4        319.13        330.76        11.93 o                         
  11   0   4         45.94         45.67         7.91 o                         
  12   0   4        198.61        229.14        14.38 o                         
  13   0   4        299.06        256.47        25.60 o                         
 -13   1   4          8.99          8.90        19.26 o                         
 -12   1   4         18.97         21.24        15.18 o                         
 -11   1   4       1253.37       1262.80        27.92 o                         
 -10   1   4        309.53        294.40        15.04 o                         
  -9   1   4       1082.96       1115.40        22.57 o                         
  -8   1   4         47.53         59.20         7.39 o                         
  -7   1   4       1613.40       1489.50        22.83 o                         
  -6   1   4          3.38         -0.52         2.40 o                         
  -5   1   4      13844.76      14998.35       139.98 o                         
  -4   1   4       4873.53       4882.49        47.44 o                         
  -3   1   4        152.35        141.39         3.90 o                         
  -2   1   4       3450.20       3762.60        32.86 o                         
  -1   1   4       3268.19       3376.18        27.38 o                         
   0   1   4       7056.25       7343.76        56.34 o                         
   1   1   4       8494.17       8800.36        78.01 o                         
   2   1   4       2570.54       2577.80        28.60 o                         
   3   1   4         74.74         62.51         3.38 o                         
   4   1   4        217.58        170.58         4.45 o                         
   5   1   4         14.28          9.84         2.55 o                         
   6   1   4         15.02          7.54         3.28 o                         
   7   1   4       1423.53       1433.66        17.60 o                         
   8   1   4       1544.22       1523.03        19.15 o                         
   9   1   4        158.53        158.26         7.84 o                         
  10   1   4         32.24         30.18         6.20 o                         
  11   1   4       2073.70       2030.84        27.50 o                         
  12   1   4          1.57         16.51        10.67 o                         
  13   1   4         18.67         26.75        11.64 o                         
 -13   2   4        106.61        105.39        21.20 o                         
 -12   2   4         18.72         29.47        13.62 o                         
 -11   2   4         23.77         24.37        10.86 o                         
 -10   2   4         94.26        103.32         6.08 o                         
  -9   2   4       1096.42       1089.72        15.52 o                         
  -8   2   4        306.65        290.99         7.60 o                         
  -7   2   4       1156.68       1182.50        15.21 o                         
  -6   2   4       3583.58       3559.36        34.88 o                         
  -5   2   4       1283.74       1208.51        14.92 o                         
  -4   2   4       6332.22       7124.85        67.04 o                         
  -3   2   4        107.46        123.12         4.07 o                         
  -2   2   4      57532.63      59401.77       452.88 o                         
  -1   2   4       2765.36       2570.02        23.05 o                         
   0   2   4        266.40        233.83         5.32 o                         
   1   2   4        699.31        731.88         8.25 o                         
   2   2   4        103.84        119.06         3.77 o                         
   3   2   4       1941.92       1729.00        17.11 o                         
   4   2   4       2760.18       2813.12        25.82 o                         
   5   2   4       2359.78       2528.59        24.43 o                         
   6   2   4       1301.55       1390.57        16.50 o                         
   7   2   4        988.09        889.67        13.39 o                         
   8   2   4         92.70         94.42         6.45 o                         
   9   2   4        211.65        232.43         9.21 o                         
  10   2   4         71.88         87.89         7.59 o                         
  11   2   4        824.02        827.90        16.81 o                         
  12   2   4         43.34         31.07         9.10 o                         
  13   2   4        670.01        649.04        30.37 o                         
 -13   3   4        124.14        135.26        44.51 o                         
 -12   3   4          4.47         21.88         6.11 o                         
 -11   3   4         42.11         39.17         6.82 o                         
 -10   3   4        241.03        235.29         9.90 o                         
  -9   3   4        138.50        136.72         7.45 o                         
  -8   3   4        248.88        240.94         8.35 o                         
  -7   3   4        491.93        498.87        10.02 o                         
  -6   3   4       1687.64       1755.26        20.57 o                         
  -5   3   4        866.88        818.77        13.91 o                         
  -4   3   4      16974.60      18054.35       175.28 o                         
  -3   3   4        562.60        571.25         8.83 o                         
  -2   3   4        667.68        615.20         9.19 o                         
  -1   3   4      15558.52      16454.43       157.33 o                         
   0   3   4      25476.81      26924.38       234.46 o                         
   1   3   4       4505.10       4847.81        39.92 o                         
   2   3   4         90.97        160.51         4.54 o                         
   3   3   4         45.89         20.95         2.63 o                         
   4   3   4         15.03         14.29         3.00 o                         
   5   3   4       1662.79       1571.07        17.74 o                         
   6   3   4        461.84        472.03        10.46 o                         
   7   3   4        220.62        202.35         7.93 o                         
   8   3   4       1344.18       1356.77        18.37 o                         
   9   3   4        615.85        654.77        13.66 o                         
  10   3   4        781.09        782.07        17.09 o                         
  11   3   4          9.08         27.53         7.30 o                         
  12   3   4        358.53        373.55        16.12 o                         
  13   3   4         77.96         78.65        20.92 o                         
 -12   4   4        497.59        528.53        30.37 o                         
 -11   4   4         16.47         18.54         8.00 o                         
 -10   4   4          1.02         -2.06         6.95 o                         
  -9   4   4         30.21         33.13         6.18 o                         
  -8   4   4          7.08         13.43         5.78 o                         
  -7   4   4        373.42        370.95        11.18 o                         
  -6   4   4        587.99        530.32        12.32 o                         
  -5   4   4        535.73        538.31        13.50 o                         
  -4   4   4        627.54        595.96        13.58 o                         
  -3   4   4        340.76        325.73         7.92 o                         
  -2   4   4         85.10        117.21         4.42 o                         
  -1   4   4       5789.65       5936.45        55.59 o                         
   0   4   4        980.76        986.94        10.95 o                         
   1   4   4       5619.63       5857.14        47.65 o                         
   2   4   4       1183.70       1304.30        14.26 o                         
   3   4   4        425.50        426.81         7.85 o                         
   4   4   4       2239.24       2382.55        24.03 o                         
   5   4   4       3561.47       3656.81        34.07 o                         
   6   4   4          0.37          3.25         3.68 o                         
   7   4   4        399.56        402.60        10.65 o                         
   8   4   4          6.87         10.18         4.79 o                         
   9   4   4          0.56          0.62         5.51 o                         
  10   4   4       1513.21       1473.37        21.89 o                         
  11   4   4         12.43         17.27         7.80 o                         
  12   4   4        109.06        105.92        10.65 o                         
  13   4   4         75.43         22.94        23.31 o                         
 -12   5   4        551.09        500.65        29.30 o                         
 -11   5   4          2.35         -2.36        10.12 o                         
 -10   5   4        575.70        597.53        17.72 o                         
  -9   5   4        675.77        648.45        19.62 o                         
  -8   5   4         53.65         54.06         7.17 o                         
  -7   5   4        371.51        343.67        11.33 o                         
  -6   5   4        606.33        554.99        14.83 o                         
  -5   5   4        441.19        406.65        12.81 o                         
  -4   5   4        242.70        219.02         7.80 o                         
  -3   5   4       8507.88       9083.47        98.29 o                         
  -2   5   4       3054.02       3357.00        37.34 o                         
  -1   5   4       2559.70       2723.01        26.65 o                         
   0   5   4        545.90        527.15         8.37 o                         
   1   5   4       5228.33       5257.45        44.59 o                         
   2   5   4       3046.67       3249.82        31.44 o                         
   3   5   4        845.25        767.96        11.16 o                         
   4   5   4        676.55        673.02        11.02 o                         
   5   5   4        791.30        880.36        13.57 o                         
   6   5   4          7.16          4.28         4.80 o                         
   7   5   4        223.21        238.38         9.37 o                         
   8   5   4        322.81        345.17        11.27 o                         
   9   5   4         50.59         46.83         7.01 o                         
  10   5   4        238.97        258.76        11.85 o                         
  11   5   4         42.58         38.20         8.66 o                         
  12   5   4         82.34         67.91        13.61 o                         
 -12   6   4         26.67         48.08        14.33 o                         
 -11   6   4        652.96        661.68        31.01 o                         
 -10   6   4        511.87        539.02        18.24 o                         
  -9   6   4        106.34        112.70         8.97 o                         
  -8   6   4          4.81         -3.90         9.03 o                         
  -7   6   4       2606.87       2657.67        31.54 o                         
  -6   6   4         16.30         18.50         5.32 o                         
  -5   6   4       1002.66        954.12        16.86 o                         
  -4   6   4          0.99          2.87         4.74 o                         
  -3   6   4         39.83         62.60         5.07 o                         
  -2   6   4        146.23        187.45         7.11 o                         
  -1   6   4      13955.95      15607.46       121.26 o                         
   0   6   4        207.06        160.63         5.82 o                         
   1   6   4       2168.28       2250.94        22.46 o                         
   2   6   4       3756.47       3748.83        34.24 o                         
   3   6   4        176.75        199.10         6.89 o                         
   4   6   4        590.49        672.92        11.67 o                         
   5   6   4       1220.31       1245.37        17.18 o                         
   6   6   4       2158.59       2109.20        24.69 o                         
   7   6   4       1319.69       1280.93        20.51 o                         
   8   6   4         38.69         19.72         6.31 o                         
   9   6   4        145.60        134.58         8.92 o                         
  10   6   4          4.53          6.46         7.80 o                         
  11   6   4        524.40        560.69        18.07 o                         
  12   6   4        102.35        124.43        13.73 o                         
 -11   7   4        150.66        176.39        13.99 o                         
 -10   7   4          0.94         -9.10         9.10 o                         
  -9   7   4        702.48        665.75        17.39 o                         
  -8   7   4          4.71         14.53         6.96 o                         
  -7   7   4        101.08        105.11         8.52 o                         
  -6   7   4        344.10        340.83        11.74 o                         
  -5   7   4        382.07        386.57        12.93 o                         
  -4   7   4          8.51          6.56         5.82 o                         
  -3   7   4        301.94        265.67        10.97 o                         
  -2   7   4        305.65        277.17        10.92 o                         
  -1   7   4          8.48         11.76         3.46 o                         
   0   7   4       1878.86       1942.59        21.28 o                         
   1   7   4        101.86         86.29         5.25 o                         
   2   7   4       1039.38       1082.98        15.96 o                         
   3   7   4         57.68         68.84         5.27 o                         
   4   7   4       3244.86       3254.52        32.63 o                         
   5   7   4          0.77         -2.49         4.55 o                         
   6   7   4        598.74        544.72        13.38 o                         
   7   7   4       5096.29       5083.25        52.28 o                         
   8   7   4       1813.97       1845.08        29.60 o                         
   9   7   4        157.44        137.86        10.52 o                         
  10   7   4          0.41         13.20         8.83 o                         
  11   7   4        215.92        256.94        13.80 o                         
  12   7   4        146.20        158.92        15.14 o                         
 -11   8   4        144.30        146.84        15.26 o                         
 -10   8   4        119.19        129.07        12.49 o                         
  -9   8   4        321.30        370.64        16.05 o                         
  -8   8   4          0.43         -5.12         8.18 o                         
  -7   8   4        362.79        382.46        13.31 o                         
  -6   8   4        405.12        386.43        14.95 o                         
  -5   8   4         48.63         57.13         7.47 o                         
  -4   8   4        318.35        281.60        12.25 o                         
  -3   8   4       1303.57       1322.18        25.35 o                         
  -2   8   4        280.01        268.69        11.00 o                         
  -1   8   4        257.75        270.21         8.84 o                         
   0   8   4        180.95        140.30         7.11 o                         
   1   8   4          0.72          0.87         4.35 o                         
   2   8   4        955.41        930.83        22.80 o                         
   3   8   4       1115.73       1116.60        16.96 o                         
   4   8   4         88.79         96.39         6.59 o                         
   5   8   4       1545.37       1554.75        21.29 o                         
   6   8   4         71.05         97.09         7.60 o                         
   7   8   4         89.65         89.71         8.32 o                         
   8   8   4        189.88        173.66        14.35 o                         
   9   8   4       2297.91       2148.24        29.94 o                         
  10   8   4        125.48        117.73        11.73 o                         
  11   8   4         13.95          2.60        12.14 o                         
 -10   9   4         10.02         12.09        12.75 o                         
  -9   9   4          4.48         23.33        11.04 o                         
  -8   9   4        607.35        600.06        18.26 o                         
  -7   9   4          8.64          5.18         8.19 o                         
  -6   9   4        782.60        800.44        17.90 o                         
  -5   9   4         99.63         87.72         9.80 o                         
  -4   9   4       1151.37       1110.48        29.22 o                         
  -3   9   4        481.13        463.23        16.78 o                         
  -2   9   4        320.78        293.37        12.12 o                         
  -1   9   4        220.13        222.24         9.65 o                         
   0   9   4        147.20        147.13         7.13 o                         
   1   9   4        300.43        288.58         9.44 o                         
   2   9   4          3.26          7.18         5.18 o                         
   3   9   4       1022.97       1062.80        16.69 o                         
   4   9   4         73.02         61.93         6.65 o                         
   5   9   4        628.93        630.77        14.57 o                         
   6   9   4        251.29        243.39        11.04 o                         
   7   9   4         68.66         66.96         8.89 o                         
   8   9   4        100.91        107.37        10.74 o                         
   9   9   4        170.10        174.74        12.65 o                         
  10   9   4         13.63         11.25        15.74 o                         
  -9  10   4          0.13         12.66        12.85 o                         
  -8  10   4        245.15        252.34        13.83 o                         
  -7  10   4          9.97          7.29         9.38 o                         
  -6  10   4        881.74        894.22        19.27 o                         
  -5  10   4         62.88         60.57         9.41 o                         
  -4  10   4        138.08        159.40        13.07 o                         
  -3  10   4        900.83        893.74        35.06 o                         
  -2  10   4        720.48        758.27        23.97 o                         
  -1  10   4         59.94         58.08         6.65 o                         
   0  10   4        607.50        639.80        15.72 o                         
   1  10   4         35.94         27.57         6.52 o                         
   2  10   4         72.19         76.95         6.72 o                         
   3  10   4        243.20        243.66        11.05 o                         
   4  10   4        333.75        357.76        12.65 o                         
   5  10   4          5.86         13.33         7.70 o                         
   6  10   4        707.05        654.84        17.42 o                         
   7  10   4        363.75        371.98        15.38 o                         
   8  10   4        293.06        296.64        16.29 o                         
   9  10   4         95.50        102.54        17.18 o                         
  -8  11   4        123.56        138.59        14.19 o                         
  -7  11   4        671.93        660.03        22.52 o                         
  -6  11   4         60.96         49.10        10.02 o                         
  -5  11   4        137.12        139.27        13.23 o                         
  -4  11   4         28.32         32.35        15.46 o                         
  -3  11   4        238.54        245.74        17.83 o                         
  -2  11   4          0.06         -2.60        12.29 o                         
  -1  11   4        832.49        818.00        17.32 o                         
   0  11   4        182.56        190.79        11.58 o                         
   1  11   4        135.50        124.44         8.95 o                         
   2  11   4         65.42         82.72         7.94 o                         
   3  11   4        152.30        167.03        10.22 o                         
   4  11   4         28.84         17.43         8.16 o                         
   5  11   4          3.26          1.43         8.55 o                         
   6  11   4        135.93        138.92        11.81 o                         
   7  11   4          3.51         11.01        10.80 o                         
   8  11   4        261.91        255.61        15.80 o                         
  -7  12   4         27.21         33.70        16.08 o                         
  -6  12   4         28.50         14.76        13.88 o                         
  -5  12   4        323.38        313.67        22.27 o                         
  -4  12   4          0.33         18.42        11.80 o                         
  -3  12   4        350.21        353.89        25.49 o                         
  -2  12   4        427.52        406.46        21.57 o                         
  -1  12   4        135.86        124.11        13.55 o                         
   0  12   4        242.38        245.27        12.63 o                         
   1  12   4        157.83        159.26        11.04 o                         
   2  12   4        548.16        517.88        19.03 o                         
   3  12   4         25.34         29.44         9.12 o                         
   4  12   4        455.38        476.40        18.16 o                         
   5  12   4          8.53         16.76        10.52 o                         
   6  12   4          0.13          8.53        14.50 o                         
   7  12   4         32.13         50.51        15.01 o                         
  -5  13   4          3.59         28.54        16.08 o                         
  -4  13   4         37.60         26.95        17.64 o                         
  -3  13   4         67.74         66.14        14.17 o                         
  -2  13   4         52.53         55.17        33.28 o                         
  -1  13   4        104.51         84.52        13.42 o                         
   0  13   4        747.47        792.86        26.21 o                         
   1  13   4        137.61        138.74        14.61 o                         
   2  13   4         44.48         52.33        11.24 o                         
   3  13   4         74.01         88.93        11.59 o                         
   4  13   4        428.28        405.06        24.07 o                         
   5  13   4         14.88          3.33        13.10 o                         
  -2  14   4        116.47        146.36        45.27 o                         
  -1  14   4         10.50          6.15        19.73 o                         
   0  14   4         39.55         89.85        19.17 o                         
   1  14   4        171.63        172.03        20.09 o                         
   2  14   4        219.93        266.14        26.57 o                         
  -4 -12   5        312.35        284.43        22.50 o                         
  -3 -12   5          6.85         -5.28        16.72 o                         
  -2 -12   5        234.68        290.26        53.12 o                         
  -1 -12   5          0.36          3.87        21.78 o                         
   0 -12   5          3.81         -0.18        21.61 o                         
   1 -12   5          0.07         34.75        23.26 o                         
   2 -12   5        249.36        240.45        20.40 o                         
   3 -12   5         62.14         67.75        20.09 o                         
   4 -12   5        169.06        187.04        28.91 o                         
  -6 -11   5         81.98         72.49        17.15 o                         
  -5 -11   5        184.34        167.55        22.20 o                         
  -4 -11   5        242.29        262.45        17.66 o                         
  -3 -11   5         53.08         50.05        20.84 o                         
  -2 -11   5         77.60         98.81        13.07 o                         
  -1 -11   5        209.83        210.63        14.54 o                         
   0 -11   5         14.58          3.63        12.67 o                         
   1 -11   5        706.71        768.96        27.11 o                         
   2 -11   5        148.29        142.36        13.37 o                         
   3 -11   5        115.23        125.43        16.20 o                         
   4 -11   5          8.87          2.75        16.33 o                         
   5 -11   5        361.49        327.75        16.22 o                         
   6 -11   5          1.14         16.16        22.72 o                         
  -8 -10   5         22.49         35.87        25.26 o                         
  -7 -10   5          0.16        -11.01        11.01 o                         
  -6 -10   5        109.59        128.55         8.50 o                         
  -5 -10   5        173.65        169.11        13.61 o                         
  -4 -10   5         60.57         57.32        12.02 o                         
  -3 -10   5        139.24        154.84        15.00 o                         
  -2 -10   5          1.21         -2.32         9.59 o                         
  -1 -10   5          0.07          3.65        11.02 o                         
   0 -10   5          1.62          7.25         8.84 o                         
   1 -10   5        702.71        734.64        20.96 o                         
   2 -10   5          7.38          1.84         9.29 o                         
   3 -10   5        237.50        285.51        22.09 o                         
   4 -10   5        116.52        134.10        10.57 o                         
   5 -10   5         86.47        107.58        12.87 o                         
   6 -10   5        305.28        281.53        16.47 o                         
   7 -10   5        161.79        154.96        16.72 o                         
  -9  -9   5          0.13         -5.36        11.90 o                         
  -8  -9   5         23.79         14.83        10.98 o                         
  -7  -9   5        263.19        269.42        12.55 o                         
  -6  -9   5         19.31         12.31         7.17 o                         
  -5  -9   5        128.62        127.03         7.17 o                         
  -4  -9   5         38.40         47.75        26.35 o                         
  -3  -9   5         22.37         22.16        14.85 o                         
  -2  -9   5        165.29        155.50        12.05 o                         
  -1  -9   5          7.93          5.22         7.55 o                         
   0  -9   5        605.67        625.09        21.77 o                         
   1  -9   5          3.07         -0.28         7.44 o                         
   2  -9   5        441.89        465.63        16.55 o                         
   3  -9   5         91.70        111.21        10.51 o                         
   4  -9   5        114.74         95.48         7.98 o                         
   5  -9   5          7.98          6.86        11.92 o                         
   6  -9   5        536.24        567.28        19.39 o                         
   7  -9   5         61.87         48.35        13.60 o                         
   8  -9   5        154.29        162.77        17.68 o                         
 -10  -8   5        110.40        135.04        21.22 o                         
  -9  -8   5        701.06        664.35        24.85 o                         
  -8  -8   5         21.17         10.57         7.95 o                         
  -7  -8   5        296.11        267.44        11.73 o                         
  -6  -8   5          0.29         -4.86         7.31 o                         
  -5  -8   5        334.37        400.53        11.70 o                         
  -4  -8   5         59.25         60.62         7.41 o                         
  -3  -8   5        547.16        544.96        18.63 o                         
  -2  -8   5       1782.48       1704.11        39.70 o                         
  -1  -8   5        387.37        398.63        14.04 o                         
   0  -8   5        418.83        439.77        14.44 o                         
   1  -8   5          5.62          6.15         6.99 o                         
   2  -8   5        604.44        605.82        19.35 o                         
   3  -8   5         80.19         70.86         6.52 o                         
   4  -8   5       1172.27       1136.85        19.82 o                         
   5  -8   5        316.33        345.33        14.81 o                         
   6  -8   5         47.93         68.13        10.33 o                         
   7  -8   5          2.26         15.13        10.98 o                         
   8  -8   5        249.32        270.25        15.59 o                         
   9  -8   5        101.64        101.93        14.02 o                         
 -11  -7   5         38.39         26.65        30.05 o                         
 -10  -7   5        184.81        186.00        12.48 o                         
  -9  -7   5        385.50        399.47        13.90 o                         
  -8  -7   5        152.82        150.75         9.19 o                         
  -7  -7   5         93.43         99.82         7.47 o                         
  -6  -7   5       2025.67       1971.97        24.57 o                         
  -5  -7   5          0.28         -1.11         4.85 o                         
  -4  -7   5       1179.49       1157.80        16.70 o                         
  -3  -7   5        215.24        198.92        12.03 o                         
  -2  -7   5          5.90         -4.40         5.85 o                         
  -1  -7   5         14.60         14.33         5.78 o                         
   0  -7   5       6564.86       6584.93       107.82 o                         
   1  -7   5        162.20        146.75        10.07 o                         
   2  -7   5         46.65         37.27         4.87 o                         
   3  -7   5         92.01         80.82         5.95 o                         
   4  -7   5       1343.43       1376.90        21.59 o                         
   5  -7   5          3.64          3.83         6.83 o                         
   6  -7   5        415.43        411.08        22.10 o                         
   7  -7   5        527.85        522.00        16.19 o                         
   8  -7   5        716.34        727.71        19.48 o                         
   9  -7   5        122.94        153.38        13.67 o                         
  10  -7   5         11.15         16.39        12.84 o                         
 -11  -6   5         85.51         83.95        21.07 o                         
 -10  -6   5        168.02        170.69         9.53 o                         
  -9  -6   5         68.89         62.70        11.83 o                         
  -8  -6   5        452.96        478.83        13.31 o                         
  -7  -6   5         91.09         88.41         6.62 o                         
  -6  -6   5          4.03          2.40         4.75 o                         
  -5  -6   5         68.22         74.26         5.60 o                         
  -4  -6   5       4015.54       4172.31        39.16 o                         
  -3  -6   5         43.66         44.05         5.52 o                         
  -2  -6   5       5472.18       5588.47        58.58 o                         
  -1  -6   5        945.35        887.62        16.46 o                         
   0  -6   5        176.20        162.69        11.80 o                         
   1  -6   5        234.99        271.88        11.03 o                         
   2  -6   5       1883.91       1862.75        34.18 o                         
   3  -6   5         44.22         38.61         5.82 o                         
   4  -6   5         19.51         12.59         5.61 o                         
   5  -6   5        783.66        827.01        20.39 o                         
   6  -6   5         95.21         90.39        10.08 o                         
   7  -6   5        319.07        336.85        15.30 o                         
   8  -6   5         67.90         71.76        10.14 o                         
   9  -6   5        406.35        431.33        17.78 o                         
  10  -6   5          0.12         19.19        11.45 o                         
  11  -6   5         26.32         36.26        14.51 o                         
 -12  -5   5        427.12        413.83        30.71 o                         
 -11  -5   5          0.84         23.66        18.15 o                         
 -10  -5   5         25.25         35.93        12.20 o                         
  -9  -5   5        194.79        210.91         7.61 o                         
  -8  -5   5         29.23         29.62         4.81 o                         
  -7  -5   5          0.22          7.58         5.06 o                         
  -6  -5   5       3064.78       3075.33        31.62 o                         
  -5  -5   5         34.37         33.41         4.98 o                         
  -4  -5   5        328.86        319.48         8.29 o                         
  -3  -5   5       1174.73       1346.79        16.20 o                         
  -2  -5   5       1897.46       1940.27        19.94 o                         
  -1  -5   5       2028.00       2124.49        29.83 o                         
   0  -5   5        118.50        152.53        11.33 o                         
   1  -5   5       2829.53       2653.66        30.12 o                         
   2  -5   5        285.44        313.09         9.05 o                         
   3  -5   5        503.54        450.10        11.18 o                         
   4  -5   5         50.80         50.15         5.67 o                         
   5  -5   5         36.67         39.47         6.87 o                         
   6  -5   5         36.72         44.97         6.36 o                         
   7  -5   5         80.73         84.94         8.32 o                         
   8  -5   5        355.44        397.73        14.64 o                         
   9  -5   5         74.88         99.95         9.52 o                         
  10  -5   5        150.52        152.28        13.27 o                         
  11  -5   5          3.07         -4.18        13.31 o                         
 -12  -4   5         97.99         51.32        26.13 o                         
 -11  -4   5         61.75         74.25        15.34 o                         
 -10  -4   5        590.90        561.19        34.99 o                         
  -9  -4   5         69.36         78.60        14.96 o                         
  -8  -4   5        444.41        423.22        13.97 o                         
  -7  -4   5        404.80        411.53        12.48 o                         
  -6  -4   5        137.60        139.53         7.62 o                         
  -5  -4   5          0.22          0.82         3.35 o                         
  -4  -4   5        311.41        285.83         7.41 o                         
  -3  -4   5       7503.95       7650.81        63.05 o                         
  -2  -4   5        530.87        536.14         9.11 o                         
  -1  -4   5       1357.31       1151.09        28.01 o                         
   0  -4   5          3.50         -1.30         1.41 o                         
   1  -4   5       1051.91       1133.49        14.10 o                         
   2  -4   5          9.40          4.62         2.57 o                         
   3  -4   5        575.67        450.51         8.65 o                         
   4  -4   5         41.77         54.63         4.45 o                         
   5  -4   5        271.39        269.21         9.34 o                         
   6  -4   5       1336.69       1397.81        19.32 o                         
   7  -4   5         68.62         69.22         6.04 o                         
   8  -4   5          5.49         11.27         6.26 o                         
   9  -4   5         16.68          5.47         7.46 o                         
  10  -4   5        175.71        187.56        11.61 o                         
  11  -4   5         21.42         34.56        10.43 o                         
  12  -4   5        373.26        385.48        21.00 o                         
 -12  -3   5         74.49         91.83        17.42 o                         
 -11  -3   5         29.10         50.07        12.54 o                         
 -10  -3   5         24.95         33.29        10.58 o                         
  -9  -3   5         15.60         19.11        10.46 o                         
  -8  -3   5        712.17        739.48        19.79 o                         
  -7  -3   5        526.12        514.06        15.14 o                         
  -6  -3   5          8.95          2.03         2.76 o                         
  -5  -3   5        997.33        793.59        11.56 o                         
  -4  -3   5       1113.53       1198.52        14.48 o                         
  -3  -3   5        155.84        177.69         6.88 o                         
  -2  -3   5         72.82         61.86         4.41 o                         
  -1  -3   5       8105.37       8207.66       154.90 o                         
   0  -3   5       1344.86       1361.15        14.48 o                         
   1  -3   5       6487.92       6776.38        62.97 o                         
   2  -3   5      11313.86      12670.76        98.79 o                         
   3  -3   5         91.56         79.01         4.50 o                         
   4  -3   5          7.68          4.48         3.68 o                         
   5  -3   5       1052.65       1049.13        14.53 o                         
   6  -3   5        433.36        414.35        12.26 o                         
   7  -3   5        914.19        901.87        14.16 o                         
   8  -3   5       3221.09       3251.01        35.68 o                         
   9  -3   5        134.87        135.38         8.70 o                         
  10  -3   5         10.30         15.24        11.78 o                         
  11  -3   5         34.00         59.48        18.15 o                         
  12  -3   5        580.06        474.80        60.11 o                         
 -13  -2   5        101.01         62.27        48.27 o                         
 -12  -2   5        232.66        234.25        21.69 o                         
 -11  -2   5        113.21        151.47        14.46 o                         
 -10  -2   5         93.24        116.81        11.95 o                         
  -9  -2   5       1455.77       1440.13        48.05 o                         
  -8  -2   5        426.85        376.36        14.59 o                         
  -7  -2   5        218.80        192.26        11.25 o                         
  -6  -2   5        304.89        308.63        11.00 o                         
  -5  -2   5       6002.73       6248.73        55.99 o                         
  -4  -2   5       1348.15       1442.22        17.95 o                         
  -3  -2   5       2790.84       2578.94        34.49 o                         
  -2  -2   5       1088.26       1065.25        12.09 o                         
  -1  -2   5         32.69         25.24         2.58 o                         
   0  -2   5       1330.32       1265.80        13.24 o                         
   1  -2   5      10833.02      11050.23        85.73 o                         
   2  -2   5       2920.70       3075.53        27.19 o                         
   3  -2   5          3.42         -0.69         2.29 o                         
   4  -2   5      12025.71      12831.27       116.25 o                         
   5  -2   5         46.51         44.20         3.52 o                         
   6  -2   5        422.68        388.94         8.46 o                         
   7  -2   5        259.05        245.92         8.12 o                         
   8  -2   5         84.75         86.99         6.20 o                         
   9  -2   5        952.31        936.89        20.86 o                         
  10  -2   5        375.77        363.84        13.30 o                         
  11  -2   5         45.31         59.90         8.76 o                         
  12  -2   5         70.97         67.15        13.24 o                         
 -13  -1   5         54.50        100.00        22.37 o                         
 -12  -1   5         61.88         90.31        17.29 o                         
 -11  -1   5        541.90        502.90        21.41 o                         
 -10  -1   5         40.55         27.67         9.66 o                         
  -9  -1   5       2321.99       2422.10        35.55 o                         
  -8  -1   5       2248.43       2324.97        33.01 o                         
  -7  -1   5       1017.84       1015.33        19.77 o                         
  -6  -1   5       1191.55       1221.31        19.99 o                         
  -5  -1   5        884.46       1029.09        18.60 o                         
  -4  -1   5       3503.42       3633.24        37.59 o                         
  -3  -1   5       1700.33       1668.05        17.73 o                         
  -2  -1   5        166.40        161.89         4.66 o                         
  -1  -1   5       8092.53       8829.57        68.80 o                         
   0  -1   5        552.73        497.39         7.64 o                         
   1  -1   5        596.06        537.20         7.83 o                         
   2  -1   5      22749.37      22873.89       338.98 o                         
   3  -1   5         22.81         13.39         3.15 o                         
   4  -1   5       2292.09       2390.20        28.77 o                         
   5  -1   5          3.55          6.24         2.54 o                         
   6  -1   5       1312.02       1309.10        16.17 o                         
   7  -1   5         24.10         24.95         4.91 o                         
   8  -1   5        226.55        236.53        11.36 o                         
   9  -1   5       1302.29       1355.68        29.49 o                         
  10  -1   5         39.71         30.60         8.17 o                         
  11  -1   5         38.05         45.83        10.18 o                         
  12  -1   5        102.64        127.23        14.52 o                         
  13  -1   5          2.05        -28.33        31.38 o                         
 -13   0   5         18.92          7.73        24.88 o                         
 -12   0   5          2.31          3.33        13.40 o                         
 -11   0   5        714.19        749.26        23.12 o                         
 -10   0   5        344.63        299.70        15.66 o                         
  -9   0   5         75.32         70.48         9.34 o                         
  -8   0   5       3664.49       3657.14        44.60 o                         
  -7   0   5        232.36        209.64        10.47 o                         
  -6   0   5       2641.64       2679.25        32.93 o                         
  -5   0   5       3674.63       4014.58        56.44 o                         
  -4   0   5       2373.74       2492.88        31.71 o                         
  -3   0   5      12762.57      13533.72       104.10 o                         
  -2   0   5         42.06         35.31         2.59 o                         
  -1   0   5         71.45         58.40         2.90 o                         
   0   0   5        286.58        312.21         5.24 o                         
   1   0   5      10197.47      10727.46        82.20 o                         
   2   0   5        317.60        302.61         5.38 o                         
   3   0   5       1318.80       1367.96        19.11 o                         
   4   0   5        204.75        182.95         7.44 o                         
   5   0   5        415.07        391.12        10.39 o                         
   6   0   5          0.54          0.31         3.68 o                         
   7   0   5       3542.08       3566.77        43.02 o                         
   8   0   5          2.48          2.61         4.29 o                         
   9   0   5        314.10        309.33        12.20 o                         
  10   0   5        303.90        321.78        14.06 o                         
  11   0   5        207.19        269.20        16.17 o                         
  12   0   5        269.53        244.14        16.05 o                         
  13   0   5        128.73         95.06        23.30 o                         
 -13   1   5         99.90         68.57        20.85 o                         
 -12   1   5         48.28         75.86        14.64 o                         
 -11   1   5         20.83          5.11        10.77 o                         
 -10   1   5        186.09        198.08        14.06 o                         
  -9   1   5         34.85         37.87         8.13 o                         
  -8   1   5         50.31         68.67         8.13 o                         
  -7   1   5         77.22         78.57         7.29 o                         
  -6   1   5       3314.28       3398.61        42.74 o                         
  -5   1   5        526.15        515.68        12.63 o                         
  -4   1   5       8511.28       9309.09        79.10 o                         
  -3   1   5        250.10        214.92         4.61 o                         
  -2   1   5        699.22        618.87         7.85 o                         
  -1   1   5        428.70        419.23         5.98 o                         
   0   1   5       2180.05       2255.77        19.58 o                         
   1   1   5       2611.06       2612.98        28.12 o                         
   2   1   5         34.73         24.67         2.57 o                         
   3   1   5         67.10         42.44         3.11 o                         
   4   1   5       1719.87       1757.65        18.82 o                         
   5   1   5          3.24          3.56         2.37 o                         
   6   1   5        437.25        390.11         8.01 o                         
   7   1   5       1112.06       1056.54        15.43 o                         
   8   1   5          4.28          8.14         4.01 o                         
   9   1   5        178.37        163.57         7.96 o                         
  10   1   5        836.05        836.25        15.50 o                         
  11   1   5          7.54         16.90         7.06 o                         
  12   1   5         80.99         96.80        11.44 o                         
  13   1   5          4.44         32.95        17.57 o                         
 -13   2   5         10.98         10.98        19.41 o                         
 -12   2   5        142.38        178.23        17.77 o                         
 -11   2   5        307.49        289.17        17.28 o                         
 -10   2   5        225.36        237.67        13.71 o                         
  -9   2   5         58.12         60.88         8.93 o                         
  -8   2   5        592.24        555.57         9.98 o                         
  -7   2   5       1188.73       1249.22        15.56 o                         
  -6   2   5        603.83        601.99         9.84 o                         
  -5   2   5        578.17        481.76         9.93 o                         
  -4   2   5       1956.87       1895.14        19.93 o                         
  -3   2   5        101.27         83.02         3.89 o                         
  -2   2   5       2464.13       2689.73        23.54 o                         
  -1   2   5       1102.23       1061.10        11.78 o                         
   0   2   5       1549.12       1575.09        24.74 o                         
   1   2   5       2878.26       2795.27        27.78 o                         
   2   2   5        194.61        142.61         4.16 o                         
   3   2   5       1184.01       1273.94        13.59 o                         
   4   2   5        799.86        743.16        10.20 o                         
   5   2   5        915.02        820.87        11.28 o                         
   6   2   5       3390.60       3371.71        31.86 o                         
   7   2   5         41.93         45.07         4.67 o                         
   8   2   5       2272.19       2346.63        25.82 o                         
   9   2   5        107.66        127.13         7.32 o                         
  10   2   5        194.70        192.10         9.29 o                         
  11   2   5         65.98         73.80        10.98 o                         
  12   2   5       1159.07       1107.22        21.41 o                         
  13   2   5         31.92         39.85        17.90 o                         
 -13   3   5         55.63        130.87        34.72 o                         
 -12   3   5        156.87        151.56        20.01 o                         
 -11   3   5          7.15         11.66         8.52 o                         
 -10   3   5         34.80         30.94         4.95 o                         
  -9   3   5        590.56        621.59        12.74 o                         
  -8   3   5        378.63        336.83        10.27 o                         
  -7   3   5         37.46         38.46         4.15 o                         
  -6   3   5         15.78         17.23         3.52 o                         
  -5   3   5       1737.64       1622.15        21.35 o                         
  -4   3   5       3895.98       4144.58        36.15 o                         
  -3   3   5       6816.20       7211.36        61.94 o                         
  -2   3   5       5622.35       5884.33        50.54 o                         
  -1   3   5       2796.12       2908.91        28.77 o                         
   0   3   5        717.98        616.25        10.63 o                         
   1   3   5       1636.14       1557.81        15.19 o                         
   2   3   5          5.93          6.25         2.13 o                         
   3   3   5       1823.12       1746.16        17.70 o                         
   4   3   5      13198.05      14301.89       111.40 o                         
   5   3   5       1767.61       1971.96        22.59 o                         
   6   3   5        220.24        194.90         7.00 o                         
   7   3   5        295.90        288.51         8.95 o                         
   8   3   5       1787.94       1816.47        22.16 o                         
   9   3   5         46.57         57.59         6.20 o                         
  10   3   5        370.67        380.74        12.49 o                         
  11   3   5        645.51        660.66        16.21 o                         
  12   3   5          5.56         12.37         9.26 o                         
  13   3   5        283.07        254.63        16.01 o                         
 -12   4   5         16.55         25.79         8.29 o                         
 -11   4   5        103.07        102.48         9.90 o                         
 -10   4   5          0.55         -5.33         6.33 o                         
  -9   4   5         35.90         52.15         6.50 o                         
  -8   4   5        980.45        952.63        16.34 o                         
  -7   4   5        508.91        521.47        12.38 o                         
  -6   4   5        100.53         97.76         6.41 o                         
  -5   4   5        178.50        197.20         9.92 o                         
  -4   4   5       4414.70       4525.47        50.26 o                         
  -3   4   5       4406.15       4459.38        44.36 o                         
  -2   4   5        743.27        810.81        11.28 o                         
  -1   4   5        151.95        180.03         4.95 o                         
   0   4   5      23360.27      24491.76       316.36 o                         
   1   4   5       2742.11       2972.48        26.33 o                         
   2   4   5      11291.70      12360.38        96.08 o                         
   3   4   5          0.84          5.84         2.66 o                         
   4   4   5      11777.92      13080.28       103.14 o                         
   5   4   5         70.79         52.83         4.42 o                         
   6   4   5       2960.95       3042.95        32.82 o                         
   7   4   5       1356.78       1366.73        19.38 o                         
   8   4   5       1687.80       1695.58        21.81 o                         
   9   4   5        256.32        269.44        11.47 o                         
  10   4   5        292.02        302.45        18.17 o                         
  11   4   5        104.95        119.39        10.01 o                         
  12   4   5         97.90        123.84        11.38 o                         
  13   4   5        411.98        401.07        22.75 o                         
 -12   5   5          9.79          5.55        10.73 o                         
 -11   5   5        624.77        643.57        19.69 o                         
 -10   5   5         38.50         28.92        12.37 o                         
  -9   5   5        281.60        281.35        13.05 o                         
  -8   5   5        252.60        266.93        11.33 o                         
  -7   5   5        192.99        199.42        10.22 o                         
  -6   5   5         14.92         10.63         5.88 o                         
  -5   5   5        960.77        969.15        22.62 o                         
  -4   5   5       2541.12       2682.41        33.63 o                         
  -3   5   5       2717.85       2808.40        26.58 o                         
  -2   5   5       3848.86       3995.85        37.17 o                         
  -1   5   5         70.46         95.82         5.51 o                         
   0   5   5        641.38        618.22         8.74 o                         
   1   5   5        746.60        809.37        10.77 o                         
   2   5   5       3529.86       3798.53        34.09 o                         
   3   5   5         78.57         94.12         5.47 o                         
   4   5   5        177.09        164.62         6.48 o                         
   5   5   5        942.43        966.49        14.16 o                         
   6   5   5        309.47        298.60         9.50 o                         
   7   5   5        165.92        148.46         9.70 o                         
   8   5   5        574.82        585.18        13.24 o                         
   9   5   5        114.91        132.64         8.33 o                         
  10   5   5        159.33        151.91         9.36 o                         
  11   5   5        857.40        894.54        22.46 o                         
  12   5   5         93.16        117.49        14.03 o                         
 -12   6   5         20.07         29.33        13.87 o                         
 -11   6   5        137.89        171.12        13.30 o                         
 -10   6   5        685.73        693.44        20.21 o                         
  -9   6   5       1718.67       1691.30        27.40 o                         
  -8   6   5        369.19        384.98        14.04 o                         
  -7   6   5        441.88        426.40        14.09 o                         
  -6   6   5        314.03        292.78        12.49 o                         
  -5   6   5         28.50         20.78         5.00 o                         
  -4   6   5        242.51        189.48         8.07 o                         
  -3   6   5        552.66        593.95        10.70 o                         
  -2   6   5        966.52        994.50        15.21 o                         
  -1   6   5       4715.25       5080.08        46.16 o                         
   0   6   5       2590.39       2527.19        24.47 o                         
   1   6   5        938.24        880.97        11.95 o                         
   2   6   5        110.09        116.54         5.29 o                         
   3   6   5        903.29        821.77        12.38 o                         
   4   6   5        649.86        618.25        11.44 o                         
   5   6   5        505.97        475.74        10.81 o                         
   6   6   5          0.08         -5.51         5.51 o                         
   7   6   5        356.80        337.46        11.25 o                         
   8   6   5         69.61         49.24         6.82 o                         
   9   6   5        585.46        542.57        15.74 o                         
  10   6   5        286.68        252.45        12.10 o                         
  11   6   5        262.36        295.09        14.55 o                         
  12   6   5         47.28         52.69        12.38 o                         
 -11   7   5         68.00         67.98        12.39 o                         
 -10   7   5        881.88        880.34        20.92 o                         
  -9   7   5         29.56         25.94         8.27 o                         
  -8   7   5        506.65        487.53        14.21 o                         
  -7   7   5          4.80         10.86         7.57 o                         
  -6   7   5         60.70         73.81         7.43 o                         
  -5   7   5        433.33        380.10        11.99 o                         
  -4   7   5       1707.62       1620.86        45.82 o                         
  -3   7   5         92.01         87.33         6.01 o                         
  -2   7   5         97.38         78.56         5.60 o                         
  -1   7   5       4147.33       4063.26        40.15 o                         
   0   7   5         75.51         57.61         4.23 o                         
   1   7   5        648.43        710.15        11.41 o                         
   2   7   5          2.26         -2.69         3.61 o                         
   3   7   5       2131.46       2165.12        23.84 o                         
   4   7   5        919.74        950.56        16.07 o                         
   5   7   5        780.72        830.57        14.95 o                         
   6   7   5        415.51        424.67        12.04 o                         
   7   7   5       1044.29       1036.93        24.52 o                         
   8   7   5         34.42         23.48         7.40 o                         
   9   7   5        735.42        743.36        17.75 o                         
  10   7   5        110.15        101.65        10.42 o                         
  11   7   5          4.70         15.36        10.72 o                         
 -11   8   5          7.47          4.11        16.74 o                         
 -10   8   5         30.79         34.72        11.25 o                         
  -9   8   5         21.31          7.01         9.34 o                         
  -8   8   5        579.22        577.61        17.01 o                         
  -7   8   5        220.24        219.58        14.21 o                         
  -6   8   5        319.80        314.11        13.62 o                         
  -5   8   5        779.83        727.72        16.47 o                         
  -4   8   5        209.77        212.34        10.96 o                         
  -3   8   5        333.71        337.41        12.25 o                         
  -2   8   5        388.60        370.80        11.00 o                         
  -1   8   5         69.02         59.40         5.01 o                         
   0   8   5        105.80        107.18         6.78 o                         
   1   8   5       5268.16       5382.85        95.40 o                         
   2   8   5        336.15        341.76        10.47 o                         
   3   8   5        497.57        495.54        11.43 o                         
   4   8   5       1994.02       1989.83        23.88 o                         
   5   8   5        114.03        111.43         7.33 o                         
   6   8   5          6.54         12.64         6.18 o                         
   7   8   5         55.54         62.65         8.46 o                         
   8   8   5       2072.58       1985.85        29.42 o                         
   9   8   5        193.43        194.14        11.53 o                         
  10   8   5          4.12          7.61        10.64 o                         
  11   8   5         24.18         39.85        18.43 o                         
 -10   9   5        138.85        155.02        14.45 o                         
  -9   9   5        110.38        115.40        11.93 o                         
  -8   9   5         15.95         10.44         9.04 o                         
  -7   9   5        382.47        408.98        18.24 o                         
  -6   9   5         48.81         46.85         7.81 o                         
  -5   9   5        180.26        187.27        10.84 o                         
  -4   9   5         31.12          5.51         7.94 o                         
  -3   9   5       1278.57       1269.61        23.24 o                         
  -2   9   5          6.13         -2.63         6.23 o                         
  -1   9   5         12.62          6.75         4.73 o                         
   0   9   5        776.97        759.82        13.65 o                         
   1   9   5          6.11          9.87         4.81 o                         
   2   9   5        343.08        345.25        10.49 o                         
   3   9   5       1750.31       1798.81        22.59 o                         
   4   9   5        359.59        370.59        11.51 o                         
   5   9   5         36.86         30.96         7.43 o                         
   6   9   5       2209.03       2016.31        41.23 o                         
   7   9   5         65.16         63.17         8.89 o                         
   8   9   5         11.13         24.46         9.34 o                         
   9   9   5        434.32        371.23        16.21 o                         
  10   9   5         24.49         22.75        12.30 o                         
  -9  10   5          0.56          0.66        12.52 o                         
  -8  10   5         12.30         16.80        10.65 o                         
  -7  10   5        447.42        501.61        17.43 o                         
  -6  10   5        135.01        148.54        15.16 o                         
  -5  10   5        552.09        509.04        18.78 o                         
  -4  10   5        163.05        147.23        11.10 o                         
  -3  10   5        477.51        499.47        18.91 o                         
  -2  10   5        538.61        516.35        16.08 o                         
  -1  10   5        144.00        168.11         8.83 o                         
   0  10   5       1807.54       1768.61        22.52 o                         
   1  10   5         73.36         61.61         6.40 o                         
   2  10   5         82.98         94.94         7.18 o                         
   3  10   5         70.98         69.06         6.67 o                         
   4  10   5        819.70        764.96        16.25 o                         
   5  10   5        258.10        287.77        12.41 o                         
   6  10   5        286.31        300.08        13.80 o                         
   7  10   5         42.21         47.49         9.31 o                         
   8  10   5        317.10        349.42        16.63 o                         
   9  10   5        207.80        175.82        14.20 o                         
  -8  11   5        102.73        107.35        14.21 o                         
  -7  11   5          7.15          6.51        11.28 o                         
  -6  11   5        415.37        371.98        15.37 o                         
  -5  11   5          3.72          1.96        11.81 o                         
  -4  11   5         32.30         37.78        11.33 o                         
  -3  11   5         71.33         78.27        11.79 o                         
  -2  11   5        892.89        906.32        21.61 o                         
  -1  11   5          8.83         12.51         7.09 o                         
   0  11   5        876.92        917.55        18.09 o                         
   1  11   5         22.32         24.17         7.19 o                         
   2  11   5        561.50        563.30        14.83 o                         
   3  11   5          0.64          7.36         6.92 o                         
   4  11   5        452.51        421.96        14.82 o                         
   5  11   5        301.43        311.93        13.54 o                         
   6  11   5          9.10         22.39         9.56 o                         
   7  11   5        514.73        532.05        19.89 o                         
   8  11   5          2.21         34.11        15.97 o                         
  -7  12   5          0.60          7.09        17.14 o                         
  -6  12   5        499.05        474.86        22.32 o                         
  -5  12   5          1.14         -2.32        11.67 o                         
  -4  12   5        291.76        329.43        19.97 o                         
  -3  12   5         85.14        113.74        22.21 o                         
  -2  12   5         46.45         43.56        12.50 o                         
  -1  12   5         97.16        123.79        10.07 o                         
   0  12   5        565.04        560.91        16.72 o                         
   1  12   5          1.22         -2.15         8.15 o                         
   2  12   5        114.75        106.19         9.69 o                         
   3  12   5        337.90        319.30        14.67 o                         
   4  12   5          7.70         18.13         9.26 o                         
   5  12   5        212.31        213.98        12.56 o                         
   6  12   5          0.58         24.41        14.59 o                         
   7  12   5         59.46         51.07        14.99 o                         
  -5  13   5         65.42         51.16        20.69 o                         
  -4  13   5        116.74        122.14        17.89 o                         
  -3  13   5         34.84         26.26        16.83 o                         
  -2  13   5        267.46        262.65        36.25 o                         
  -1  13   5        145.33        174.93        22.49 o                         
   0  13   5         20.06         26.97        13.45 o                         
   1  13   5        651.37        720.95        35.78 o                         
   2  13   5         48.64         57.82        10.92 o                         
   3  13   5        220.19        223.37        15.64 o                         
   4  13   5         33.50         60.43        12.43 o                         
   5  13   5        329.65        370.01        19.23 o                         
   6  13   5          1.89         27.12        15.20 o                         
  -2  14   5         24.53         -9.65        27.90 o                         
  -1  14   5         39.40         15.50        23.40 o                         
   0  14   5        199.36        214.33        18.21 o                         
   1  14   5        195.33        251.68        32.42 o                         
   2  14   5         20.78         55.53        18.35 o                         
   3  14   5         39.10         13.22        22.98 o                         
  -3 -12   6         21.65         22.92        23.31 o                         
  -2 -12   6          2.96         65.70        42.16 o                         
  -1 -12   6        218.38        210.28        30.81 o                         
   0 -12   6         40.30         44.22        22.40 o                         
   1 -12   6        157.53        142.78        24.38 o                         
   2 -12   6          6.99         -0.62        23.26 o                         
   3 -12   6         18.25        -12.54        30.89 o                         
  -6 -11   6         10.75          5.20        17.51 o                         
  -5 -11   6          0.19         12.33        18.01 o                         
  -4 -11   6          7.74         21.20        15.39 o                         
  -3 -11   6        735.20        728.26        27.40 o                         
  -2 -11   6         72.39         73.14        13.58 o                         
  -1 -11   6        160.38        153.49        14.59 o                         
   0 -11   6        435.18        423.88        30.82 o                         
   1 -11   6         75.75         77.47        13.00 o                         
   2 -11   6          4.21         23.49        20.15 o                         
   3 -11   6        136.16        161.55        17.62 o                         
   4 -11   6        352.44        372.09        25.10 o                         
   5 -11   6          5.64          9.79        20.75 o                         
  -7 -10   6        128.03        126.30        16.63 o                         
  -6 -10   6         24.43         27.59        14.74 o                         
  -5 -10   6        403.60        454.08        26.40 o                         
  -4 -10   6        277.29        275.21        16.54 o                         
  -3 -10   6         64.32         54.93        11.75 o                         
  -2 -10   6        348.20        326.54        16.70 o                         
  -1 -10   6        324.95        366.62        17.69 o                         
   0 -10   6        445.20        458.39        19.96 o                         
   1 -10   6         17.59         24.66        10.42 o                         
   2 -10   6       1155.28       1169.91        26.00 o                         
   3 -10   6          0.30         17.10        10.81 o                         
   4 -10   6          2.43          9.60        11.45 o                         
   5 -10   6         84.78         91.41        11.17 o                         
   6 -10   6         87.05        120.66        13.93 o                         
   7 -10   6          4.51          3.78        18.08 o                         
  -9  -9   6        245.51        227.14        19.44 o                         
  -8  -9   6         82.19        117.05        15.87 o                         
  -7  -9   6          1.34          4.31        11.48 o                         
  -6  -9   6        225.11        227.28        11.29 o                         
  -5  -9   6          5.95          8.82        10.26 o                         
  -4  -9   6         10.51         19.13        12.86 o                         
  -3  -9   6         12.61         29.15        25.26 o                         
  -2  -9   6         52.35         54.29        10.23 o                         
  -1  -9   6          4.76          8.09         8.12 o                         
   0  -9   6        939.84        918.86        21.52 o                         
   1  -9   6        348.78        390.67        16.07 o                         
   2  -9   6        118.93        107.92         9.95 o                         
   3  -9   6          8.53          6.40         8.94 o                         
   4  -9   6        459.90        469.51        18.32 o                         
   5  -9   6        257.87        238.82        14.24 o                         
   6  -9   6         17.68         29.85        11.00 o                         
   7  -9   6        284.02        253.32        14.54 o                         
   8  -9   6         15.62        -13.48        13.48 o                         
 -10  -8   6        439.64        499.97        62.07 o                         
  -9  -8   6        260.82        251.71        15.41 o                         
  -8  -8   6         53.63         40.21        12.24 o                         
  -7  -8   6        156.52        146.94        10.02 o                         
  -6  -8   6        660.39        640.53        16.17 o                         
  -5  -8   6          3.40         -2.24         6.70 o                         
  -4  -8   6        580.94        625.64        22.04 o                         
  -3  -8   6        109.82        126.50         9.87 o                         
  -2  -8   6        195.53        224.38        18.11 o                         
  -1  -8   6        154.38        160.99        11.28 o                         
   0  -8   6        159.90        163.92        11.55 o                         
   1  -8   6          0.60          5.66         9.90 o                         
   2  -8   6         23.63         10.27         8.09 o                         
   3  -8   6        701.99        671.53        13.52 o                         
   4  -8   6        170.83        177.78         9.84 o                         
   5  -8   6        243.37        253.13        16.07 o                         
   6  -8   6          0.08         19.38        15.97 o                         
   7  -8   6        193.02        202.38        14.43 o                         
   8  -8   6        131.09        116.73        16.39 o                         
   9  -8   6        344.07        353.31        19.59 o                         
 -10  -7   6         37.29         37.24        10.92 o                         
  -9  -7   6         44.75         35.41         8.15 o                         
  -8  -7   6       3428.77       3155.82        35.94 o                         
  -7  -7   6         40.71         33.24         6.98 o                         
  -6  -7   6         15.35         28.89         6.01 o                         
  -5  -7   6        233.69        218.40         9.26 o                         
  -4  -7   6        317.52        315.37        11.33 o                         
  -3  -7   6         88.28        100.76         8.34 o                         
  -2  -7   6       1330.46       1274.11        22.77 o                         
  -1  -7   6       1666.02       1755.05        26.78 o                         
   0  -7   6          1.56          9.90         7.91 o                         
   1  -7   6         59.53         72.12         8.03 o                         
   2  -7   6        163.32        172.63         6.14 o                         
   3  -7   6         83.16         85.01         6.28 o                         
   4  -7   6          5.03         19.43         6.01 o                         
   5  -7   6       1746.87       1752.26        32.50 o                         
   6  -7   6         32.24         33.95        10.46 o                         
   7  -7   6         21.83         23.94         8.82 o                         
   8  -7   6        861.28        897.13        24.24 o                         
   9  -7   6         25.86         11.50        13.50 o                         
  10  -7   6         22.48         24.28        14.24 o                         
 -11  -6   6         10.80         19.63        19.59 o                         
 -10  -6   6        137.16        152.27        16.95 o                         
  -9  -6   6        382.20        371.95        12.69 o                         
  -8  -6   6         56.79         56.31         6.93 o                         
  -7  -6   6        311.52        267.75        10.51 o                         
  -6  -6   6       1533.82       1482.27        19.93 o                         
  -5  -6   6       1062.91       1061.52        20.69 o                         
  -4  -6   6         68.27         55.92         5.09 o                         
  -3  -6   6       5195.58       5205.90        46.40 o                         
  -2  -6   6         17.54         22.94         5.72 o                         
  -1  -6   6         17.16          1.95         5.84 o                         
   0  -6   6        344.61        304.10        12.18 o                         
   1  -6   6       1225.37       1189.66        28.30 o                         
   2  -6   6        126.46        140.60         7.40 o                         
   3  -6   6        860.27        887.78        16.73 o                         
   4  -6   6        535.21        509.28        14.35 o                         
   5  -6   6         31.75         27.42         7.68 o                         
   6  -6   6        650.68        642.52        23.66 o                         
   7  -6   6        103.22         90.22         8.65 o                         
   8  -6   6        183.91        206.26        12.39 o                         
   9  -6   6         43.74         55.60        14.85 o                         
  10  -6   6        452.22        476.38        21.56 o                         
  11  -6   6         20.33         -9.23        17.29 o                         
 -11  -5   6         66.74         60.54        19.35 o                         
 -10  -5   6          6.19          2.59        12.40 o                         
  -9  -5   6         71.99         68.66        12.67 o                         
  -8  -5   6        260.91        258.93         9.07 o                         
  -7  -5   6        199.42        195.77         8.25 o                         
  -6  -5   6        121.42        105.96         6.39 o                         
  -5  -5   6        654.63        644.21        12.90 o                         
  -4  -5   6        293.30        293.56         8.41 o                         
  -3  -5   6       1084.49       1102.96        14.52 o                         
  -2  -5   6        223.95        231.33         6.65 o                         
  -1  -5   6        922.17        849.38        17.55 o                         
   0  -5   6       1218.80       1098.68        19.76 o                         
   1  -5   6        112.62        119.08         6.01 o                         
   2  -5   6       1245.37       1131.13        17.46 o                         
   3  -5   6         51.88         53.04         5.31 o                         
   4  -5   6        187.62        183.21        11.55 o                         
   5  -5   6          8.92          7.43         7.84 o                         
   6  -5   6       1036.96        995.07        27.01 o                         
   7  -5   6        567.75        565.11        14.61 o                         
   8  -5   6       1116.32       1106.34        21.21 o                         
   9  -5   6        355.39        384.58        15.63 o                         
  10  -5   6        109.02        119.09        11.23 o                         
  11  -5   6          6.84         28.39        14.00 o                         
 -12  -4   6          0.72         -4.67        20.85 o                         
 -11  -4   6        224.26        265.76        18.28 o                         
 -10  -4   6        167.54        167.34        14.16 o                         
  -9  -4   6       1044.77       1055.76        30.52 o                         
  -8  -4   6        295.11        303.21        15.13 o                         
  -7  -4   6         44.23         36.16         4.41 o                         
  -6  -4   6        938.99       1009.17        14.85 o                         
  -5  -4   6        995.44        954.82        14.55 o                         
  -4  -4   6        234.95        217.53         7.29 o                         
  -3  -4   6       2169.73       2185.50        24.30 o                         
  -2  -4   6       7370.10       7787.41       117.90 o                         
  -1  -4   6         18.70         23.53         3.70 o                         
   0  -4   6        904.48        891.18        11.89 o                         
   1  -4   6        156.25        173.85         5.67 o                         
   2  -4   6        533.05        429.73         8.21 o                         
   3  -4   6        182.04        199.04         7.23 o                         
   4  -4   6        882.56        873.39        13.84 o                         
   5  -4   6        368.67        386.07        11.02 o                         
   6  -4   6        101.59        103.33         6.04 o                         
   7  -4   6        202.84        183.77        10.10 o                         
   8  -4   6         16.83         20.31         5.70 o                         
   9  -4   6          9.76         20.23        11.58 o                         
  10  -4   6        151.99        170.91        12.42 o                         
  11  -4   6        366.50        375.83        18.93 o                         
  12  -4   6         70.95         75.71        70.16 o                         
 -12  -3   6         45.85         41.59        17.99 o                         
 -11  -3   6        158.84        183.74        15.58 o                         
 -10  -3   6        167.90        181.04        13.73 o                         
  -9  -3   6        563.67        583.47        21.19 o                         
  -8  -3   6          6.21          8.21         7.86 o                         
  -7  -3   6          4.42         -3.84         6.34 o                         
  -6  -3   6        749.82        687.94        10.96 o                         
  -5  -3   6         14.84         26.95         3.40 o                         
  -4  -3   6       4296.42       4409.42        39.33 o                         
  -3  -3   6         58.56         63.17         4.75 o                         
  -2  -3   6         41.27         34.57         3.95 o                         
  -1  -3   6        336.23        299.36         6.33 o                         
   0  -3   6      19673.90      20685.70       237.01 o                         
   1  -3   6       4085.98       4210.95        36.42 o                         
   2  -3   6       7675.28       8570.70        69.10 o                         
   3  -3   6       1042.68        893.21        12.06 o                         
   4  -3   6        553.69        540.29        11.89 o                         
   5  -3   6        159.58        154.70         8.09 o                         
   6  -3   6          3.27          3.79         3.81 o                         
   7  -3   6       1299.99       1300.99        20.15 o                         
   8  -3   6          9.91          9.22         4.89 o                         
   9  -3   6        104.39        108.19         7.47 o                         
  10  -3   6          1.05         -0.35         6.92 o                         
  11  -3   6        102.70        102.24        10.50 o                         
  12  -3   6        332.74        277.44        17.23 o                         
 -12  -2   6        129.74        125.61        17.75 o                         
 -11  -2   6        277.26        304.22        17.75 o                         
 -10  -2   6        976.56        978.81        27.15 o                         
  -9  -2   6        654.98        626.51        24.41 o                         
  -8  -2   6        797.25        796.70        21.55 o                         
  -7  -2   6        108.35        110.60        10.75 o                         
  -6  -2   6        182.97        196.20        10.22 o                         
  -5  -2   6        738.76        695.03        10.43 o                         
  -4  -2   6         30.10         78.74         5.23 o                         
  -3  -2   6       1895.11       2030.02        26.43 o                         
  -2  -2   6       2740.26       2793.83        29.02 o                         
  -1  -2   6        742.65        640.48        10.48 o                         
   0  -2   6         44.51         44.22         3.01 o                         
   1  -2   6      13999.88      14701.85       145.54 o                         
   2  -2   6       8110.25       9495.18        75.58 o                         
   3  -2   6       3651.00       3917.96        36.38 o                         
   4  -2   6        321.19        374.57        10.68 o                         
   5  -2   6       2323.32       2070.29        21.36 o                         
   6  -2   6          3.02          3.53         3.23 o                         
   7  -2   6         98.06         91.80         5.93 o                         
   8  -2   6       1119.41       1162.29        18.42 o                         
   9  -2   6       1247.21       1241.63        18.69 o                         
  10  -2   6          9.46         17.03         6.40 o                         
  11  -2   6         42.05         17.27         9.06 o                         
  12  -2   6        315.01        308.77        16.08 o                         
 -13  -1   6        108.53        214.26        63.37 o                         
 -12  -1   6        925.67        788.20        42.30 o                         
 -11  -1   6        427.28        437.94        22.66 o                         
 -10  -1   6        179.50        184.90        13.19 o                         
  -9  -1   6        253.35        255.87        18.89 o                         
  -8  -1   6         26.63         24.70         7.01 o                         
  -7  -1   6         66.54         72.18         9.68 o                         
  -6  -1   6       1831.51       1822.39        25.82 o                         
  -5  -1   6       4515.99       4713.52        54.78 o                         
  -4  -1   6         16.82         23.66         4.16 o                         
  -3  -1   6       2999.05       2889.70        26.53 o                         
  -2  -1   6         29.27         20.73         2.37 o                         
  -1  -1   6       1467.91       1427.52        14.80 o                         
   0  -1   6        960.90        848.15        10.94 o                         
   1  -1   6      40030.14      40304.33       306.25 o                         
   2  -1   6       2941.18       3088.17        27.16 o                         
   3  -1   6       3920.56       3905.35        35.79 o                         
   4  -1   6       2414.13       2331.92        30.14 o                         
   5  -1   6          4.04          7.73         4.28 o                         
   6  -1   6        178.65        171.91         7.41 o                         
   7  -1   6       2294.96       2266.65        30.31 o                         
   8  -1   6        220.93        201.04         8.34 o                         
   9  -1   6         95.05        108.18         7.61 o                         
  10  -1   6         93.61        115.81         7.72 o                         
  11  -1   6        187.34        185.46        11.21 o                         
  12  -1   6          2.97         -0.10        10.68 o                         
  13  -1   6         22.48         18.24        26.70 o                         
 -13   0   6          0.13         -0.70        30.05 o                         
 -12   0   6         19.98         39.76        14.34 o                         
 -11   0   6        136.16        138.35        13.42 o                         
 -10   0   6       4815.19       4705.49        59.38 o                         
  -9   0   6         37.80         33.12         8.39 o                         
  -8   0   6        788.91        810.27        18.63 o                         
  -7   0   6       1771.04       1761.85        31.09 o                         
  -6   0   6        987.86       1008.35        19.68 o                         
  -5   0   6       2541.29       2768.52        36.07 o                         
  -4   0   6        845.56        849.39        11.13 o                         
  -3   0   6       1511.03       1370.15        14.55 o                         
  -2   0   6        146.04        134.01         4.59 o                         
  -1   0   6       2171.54       2005.50        18.71 o                         
   0   0   6      16183.85      17345.85       131.56 o                         
   1   0   6        662.95        642.05         8.19 o                         
   2   0   6        103.51        118.87         4.28 o                         
   3   0   6       3201.62       3194.16        36.94 o                         
   4   0   6       2480.17       2536.38        31.65 o                         
   5   0   6       1958.34       1992.05        27.55 o                         
   6   0   6       8735.66       9454.48        89.30 o                         
   7   0   6         22.39          9.83         4.87 o                         
   8   0   6        893.10        885.12        16.53 o                         
   9   0   6         57.97         42.88         6.90 o                         
  10   0   6          3.25          5.25         7.33 o                         
  11   0   6          0.57          2.45         9.90 o                         
  12   0   6        221.41        263.73        17.09 o                         
  13   0   6         36.83          1.72        39.07 o                         
 -13   1   6          0.23          3.90        20.26 o                         
 -12   1   6        127.36        121.20        19.57 o                         
 -11   1   6        134.25        137.93        13.35 o                         
 -10   1   6        426.57        448.65        20.24 o                         
  -9   1   6        843.17        841.75        20.22 o                         
  -8   1   6        496.94        521.15        15.43 o                         
  -7   1   6       1177.85       1128.82        20.60 o                         
  -6   1   6       1164.98       1189.86        21.41 o                         
  -5   1   6       3612.51       3374.77        41.42 o                         
  -4   1   6        118.47         99.05         3.89 o                         
  -3   1   6          3.20         14.94         2.35 o                         
  -2   1   6         24.70         30.89         2.72 o                         
  -1   1   6       2731.60       2899.13        26.62 o                         
   0   1   6       4456.70       4504.20        39.71 o                         
   1   1   6       1653.17       1751.01        17.56 o                         
   2   1   6       2913.07       2932.33        27.14 o                         
   3   1   6        709.35        753.43        10.80 o                         
   4   1   6       4290.42       4372.56        52.33 o                         
   5   1   6          0.08          0.55         1.82 o                         
   6   1   6       2517.21       2614.71        27.03 o                         
   7   1   6        289.21        298.37         8.72 o                         
   8   1   6       4390.93       4380.67        39.79 o                         
   9   1   6          2.52          8.11         6.28 o                         
  10   1   6         23.64         37.17         6.23 o                         
  11   1   6        200.91        219.16        12.87 o                         
  12   1   6         16.83         20.02        12.63 o                         
  13   1   6        247.59        302.74        20.85 o                         
 -13   2   6         55.37         69.16        21.27 o                         
 -12   2   6          2.77         36.89        15.58 o                         
 -11   2   6         29.87         45.19        11.91 o                         
 -10   2   6         78.62         87.48        10.81 o                         
  -9   2   6        186.86        162.21        11.36 o                         
  -8   2   6        177.73        189.54        11.08 o                         
  -7   2   6        695.78        703.21        10.81 o                         
  -6   2   6        609.76        650.04        10.75 o                         
  -5   2   6       6433.86       6851.20        66.27 o                         
  -4   2   6        273.43        327.14         6.54 o                         
  -3   2   6        776.37        708.27         9.52 o                         
  -2   2   6       2977.31       2956.29        25.93 o                         
  -1   2   6        258.07        217.64         4.70 o                         
   0   2   6       3961.11       4070.71        35.86 o                         
   1   2   6        881.10        825.28        11.35 o                         
   2   2   6          0.03         -0.92         2.49 o                         
   3   2   6       3770.52       4175.26        37.84 o                         
   4   2   6        104.42        192.72         5.54 o                         
   5   2   6        846.73        865.00        11.63 o                         
   6   2   6       1335.89       1335.45        16.27 o                         
   7   2   6       1897.81       1882.94        27.10 o                         
   8   2   6        571.68        542.51        11.30 o                         
   9   2   6       1192.62       1150.96        17.19 o                         
  10   2   6          7.85         -5.83         5.83 o                         
  11   2   6        581.11        582.25        20.32 o                         
  12   2   6         18.46          1.28         9.00 o                         
  13   2   6        256.94        306.56        18.41 o                         
 -12   3   6         46.84         79.00        20.32 o                         
 -11   3   6        152.00        170.37        15.07 o                         
 -10   3   6         93.66         95.45         6.38 o                         
  -9   3   6          0.75          2.36         5.05 o                         
  -8   3   6        585.49        584.55        11.42 o                         
  -7   3   6         89.61         80.04         5.45 o                         
  -6   3   6        124.30        126.68         6.77 o                         
  -5   3   6       1452.03       1191.30        17.56 o                         
  -4   3   6      19364.34      20909.54       160.01 o                         
  -3   3   6        563.12        594.02         8.62 o                         
  -2   3   6        870.68        854.57        10.77 o                         
  -1   3   6        139.01        117.54         4.21 o                         
   0   3   6          6.10         18.80         1.27 o                         
   1   3   6        607.26        622.52         9.94 o                         
   2   3   6        225.42        202.89         5.18 o                         
   3   3   6        348.19        356.23         6.79 o                         
   4   3   6        902.85        931.63        12.20 o                         
   5   3   6        301.23        434.70         8.81 o                         
   6   3   6         14.19          8.27         3.42 o                         
   7   3   6         65.97         42.42         6.99 o                         
   8   3   6        181.33        217.51         8.66 o                         
   9   3   6        849.28        897.52        15.68 o                         
  10   3   6          4.53         11.53         6.20 o                         
  11   3   6         91.06        112.42        10.18 o                         
  12   3   6        326.35        302.66        20.15 o                         
  13   3   6        145.12        121.83        14.36 o                         
 -12   4   6        235.59        277.88        40.48 o                         
 -11   4   6         56.04         44.97        10.80 o                         
 -10   4   6        209.56        199.77        10.10 o                         
  -9   4   6        364.01        317.64        10.89 o                         
  -8   4   6         91.05         84.49         6.29 o                         
  -7   4   6        107.00        121.15         7.28 o                         
  -6   4   6       1746.82       1738.69        28.35 o                         
  -5   4   6       1527.50       1560.73        22.78 o                         
  -4   4   6        690.56        765.40        11.78 o                         
  -3   4   6       2283.22       2597.78        28.31 o                         
  -2   4   6      10548.74      11147.32       100.65 o                         
  -1   4   6       9942.87      11173.53       111.32 o                         
   0   4   6         94.86        130.48         6.14 o                         
   1   4   6       4432.78       4432.89        39.91 o                         
   2   4   6       6129.03       6554.93        53.84 o                         
   3   4   6       1301.80       1399.33        15.83 o                         
   4   4   6       1132.36       1219.01        15.14 o                         
   5   4   6       5117.59       5442.25        47.67 o                         
   6   4   6        159.66        149.02         6.99 o                         
   7   4   6        397.48        410.87        11.01 o                         
   8   4   6          2.78          1.79         5.05 o                         
   9   4   6        316.98        319.69        11.26 o                         
  10   4   6       1268.74       1248.24        20.18 o                         
  11   4   6        404.29        417.79        15.13 o                         
  12   4   6         56.49         62.73        16.87 o                         
 -12   5   6         70.13         73.17        13.94 o                         
 -11   5   6          0.51         15.45         8.65 o                         
 -10   5   6        561.60        574.35        16.96 o                         
  -9   5   6        165.89        172.48        10.69 o                         
  -8   5   6         20.72         20.07         6.28 o                         
  -7   5   6       2062.26       2052.72        29.37 o                         
  -6   5   6        423.59        403.41        14.44 o                         
  -5   5   6         36.45         38.55         6.67 o                         
  -4   5   6         19.65         15.97         3.93 o                         
  -3   5   6       1368.73       1301.86        16.12 o                         
  -2   5   6        343.09        410.15         7.45 o                         
  -1   5   6       8367.75       9000.60        83.05 o                         
   0   5   6         28.40         29.61         3.11 o                         
   1   5   6        179.94        166.77         5.34 o                         
   2   5   6        149.77        143.80         5.59 o                         
   3   5   6       2962.43       2860.74        28.07 o                         
   4   5   6        283.34        320.34         8.30 o                         
   5   5   6        128.52        143.76         6.58 o                         
   6   5   6        752.69        769.13        13.40 o                         
   7   5   6        124.41        110.94         7.34 o                         
   8   5   6        300.94        292.56        11.50 o                         
   9   5   6         17.51         19.06         6.43 o                         
  10   5   6        607.05        571.91        15.90 o                         
  11   5   6         16.35         19.16        10.41 o                         
  12   5   6        418.89        444.84        19.46 o                         
 -12   6   6         78.38        106.91        18.83 o                         
 -11   6   6        102.40        121.16        12.40 o                         
 -10   6   6         37.04         66.43        10.12 o                         
  -9   6   6        354.51        344.57        14.97 o                         
  -8   6   6        275.82        273.87        12.29 o                         
  -7   6   6        752.68        804.24        18.10 o                         
  -6   6   6          2.00          0.35         6.56 o                         
  -5   6   6        855.07        860.24        17.07 o                         
  -4   6   6        166.53        160.98         7.28 o                         
  -3   6   6        412.52        452.31         9.46 o                         
  -2   6   6       1339.06       1379.35        16.74 o                         
  -1   6   6       3487.47       3728.35        38.80 o                         
   0   6   6        461.13        400.64         8.70 o                         
   1   6   6       1589.22       1443.43        17.33 o                         
   2   6   6       1522.81       1449.22        16.86 o                         
   3   6   6          7.11          6.06         3.44 o                         
   4   6   6         51.92         49.58         4.76 o                         
   5   6   6        289.58        304.25         9.33 o                         
   6   6   6        943.05        964.75        15.89 o                         
   7   6   6          1.61         -2.33         5.57 o                         
   8   6   6        226.92        244.73        10.88 o                         
   9   6   6         77.25         66.40         7.94 o                         
  10   6   6        166.13        163.10        11.09 o                         
  11   6   6        150.27        147.79        11.56 o                         
  12   6   6         26.96         43.33        12.73 o                         
 -11   7   6        119.10        135.52        13.86 o                         
 -10   7   6         45.20         56.07        10.80 o                         
  -9   7   6        653.17        639.42        20.13 o                         
  -8   7   6          8.68          7.94         7.56 o                         
  -7   7   6         14.69         15.04         6.52 o                         
  -6   7   6        556.90        513.15        14.55 o                         
  -5   7   6         42.80         37.76         6.10 o                         
  -4   7   6         87.77         95.54         6.23 o                         
  -3   7   6       1867.96       1984.74        23.32 o                         
  -2   7   6       1939.14       2074.41        25.90 o                         
  -1   7   6        184.17        181.94         7.75 o                         
   0   7   6       5229.61       5320.28        46.33 o                         
   1   7   6         38.37         75.20         4.72 o                         
   2   7   6         34.20         38.88         4.27 o                         
   3   7   6       1645.60       1599.08        19.49 o                         
   4   7   6       7875.60       8043.37        68.47 o                         
   5   7   6        607.97        615.94        12.90 o                         
   6   7   6         40.99         41.63         7.31 o                         
   7   7   6        155.37        146.43         9.34 o                         
   8   7   6        213.58        200.14        10.11 o                         
   9   7   6        270.53        243.71        11.45 o                         
  10   7   6        215.39        185.20        12.83 o                         
  11   7   6        390.57        429.01        18.55 o                         
 -11   8   6        206.20        210.78        16.31 o                         
 -10   8   6          0.33          6.51        10.89 o                         
  -9   8   6        370.11        337.50        14.98 o                         
  -8   8   6         13.43          7.30         7.94 o                         
  -7   8   6       1030.88       1045.80        20.03 o                         
  -6   8   6        407.15        364.95        14.13 o                         
  -5   8   6         87.94         91.64         9.51 o                         
  -4   8   6         10.71          6.97         6.00 o                         
  -3   8   6        429.66        401.26        11.66 o                         
  -2   8   6          2.40          1.42         4.77 o                         
  -1   8   6        169.53        153.99         7.13 o                         
   0   8   6       3015.73       3232.19        33.70 o                         
   1   8   6         32.00         28.59         4.65 o                         
   2   8   6       3511.86       3582.19        40.52 o                         
   3   8   6        334.12        337.52        11.26 o                         
   4   8   6         88.22         88.81         6.60 o                         
   5   8   6       1852.66       1849.36        23.87 o                         
   6   8   6       1554.14       1645.16        23.05 o                         
   7   8   6        531.12        574.85        15.63 o                         
   8   8   6         14.97         15.71         8.87 o                         
   9   8   6        133.74        166.18        12.02 o                         
  10   8   6          9.33         13.53        10.53 o                         
  11   8   6         60.79         84.53        13.45 o                         
 -10   9   6          2.11         -7.72        13.41 o                         
  -9   9   6        191.82        201.68        14.33 o                         
  -8   9   6        182.56        186.79        11.57 o                         
  -7   9   6        127.38        133.67        10.60 o                         
  -6   9   6        513.29        506.66        17.01 o                         
  -5   9   6        322.96        306.02        13.93 o                         
  -4   9   6        192.55        214.30        15.55 o                         
  -3   9   6        119.83        109.19         8.93 o                         
  -2   9   6        901.09        884.77        17.35 o                         
  -1   9   6         97.29        103.55         6.44 o                         
   0   9   6        690.87        636.23        12.45 o                         
   1   9   6         35.66         48.42         5.40 o                         
   2   9   6        124.25        130.80         7.26 o                         
   3   9   6        349.16        341.42        10.94 o                         
   4   9   6         76.24         74.77         6.84 o                         
   5   9   6        737.19        784.69        23.83 o                         
   6   9   6          3.94         10.20         7.09 o                         
   7   9   6       1090.73       1044.70        30.94 o                         
   8   9   6         44.80         36.18        10.55 o                         
   9   9   6        591.06        574.15        19.16 o                         
  10   9   6          5.24          7.04        12.31 o                         
  -9  10   6         14.76         29.25        14.91 o                         
  -8  10   6         11.71         16.96        11.72 o                         
  -7  10   6          0.22         -3.62         8.97 o                         
  -6  10   6       1788.42       1820.67        30.76 o                         
  -5  10   6          5.87         -2.75         8.11 o                         
  -4  10   6          1.64         -7.79         7.79 o                         
  -3  10   6        307.14        315.19        14.96 o                         
  -2  10   6        431.70        455.56        15.69 o                         
  -1  10   6         76.51         75.62         7.70 o                         
   0  10   6         24.07         18.68         5.65 o                         
   1  10   6        215.79        237.03         9.82 o                         
   2  10   6          9.97         12.83         5.86 o                         
   3  10   6         49.45         65.42         6.72 o                         
   4  10   6         86.18        108.83         8.21 o                         
   5  10   6        425.82        416.33        14.93 o                         
   6  10   6        259.75        218.63        11.20 o                         
   7  10   6        213.37        238.57        16.98 o                         
   8  10   6          3.86        -15.65        15.65 o                         
   9  10   6         59.85         58.86        12.63 o                         
  -8  11   6        203.61        181.78        15.32 o                         
  -7  11   6         96.38         89.40        11.79 o                         
  -6  11   6        119.11        104.03        12.41 o                         
  -5  11   6        318.63        337.91        17.28 o                         
  -4  11   6        160.67        152.21        12.64 o                         
  -3  11   6        285.30        281.68        21.13 o                         
  -2  11   6        115.63        114.94        13.00 o                         
  -1  11   6        820.03        845.88        18.82 o                         
   0  11   6        536.46        508.71        13.61 o                         
   1  11   6         42.09         45.39         6.93 o                         
   2  11   6          0.53          2.84         6.47 o                         
   3  11   6        348.92        367.28        13.60 o                         
   4  11   6          8.18         20.44         8.07 o                         
   5  11   6        259.34        306.95        13.11 o                         
   6  11   6        392.48        397.95        16.06 o                         
   7  11   6         51.90         28.62        11.05 o                         
   8  11   6         88.88         67.44        13.19 o                         
  -7  12   6         19.16          3.15        20.02 o                         
  -6  12   6         87.54         70.38        12.83 o                         
  -5  12   6        240.38        278.57        36.91 o                         
  -4  12   6         11.20         19.36        12.38 o                         
  -3  12   6        159.50        150.38        36.97 o                         
  -2  12   6         21.14         18.09        12.14 o                         
  -1  12   6        413.98        440.23        20.36 o                         
   0  12   6        148.09        142.27        10.04 o                         
   1  12   6        523.35        526.56        21.91 o                         
   2  12   6         30.20         37.93         8.08 o                         
   3  12   6         10.25         15.91         7.91 o                         
   4  12   6        185.24        178.37        11.42 o                         
   5  12   6         50.75         60.68        10.69 o                         
   6  12   6         12.63          6.19        11.25 o                         
   7  12   6          0.76        -10.33        13.18 o                         
  -5  13   6         48.75         55.26        22.27 o                         
  -4  13   6         39.63         34.04        15.97 o                         
  -3  13   6         63.34         82.96        22.77 o                         
  -2  13   6         37.70         95.06        21.34 o                         
  -1  13   6        276.80        299.97        17.07 o                         
   0  13   6        456.33        491.47        18.42 o                         
   1  13   6        178.05        185.02        18.47 o                         
   2  13   6        110.55        107.44        11.71 o                         
   3  13   6         72.38         87.00        12.37 o                         
   4  13   6        226.07        246.07        15.76 o                         
   5  13   6          3.02         -1.31        13.59 o                         
   6  13   6        119.68        138.01        23.16 o                         
  -2  14   6        241.06        268.04        25.73 o                         
  -1  14   6         14.10          3.02        26.32 o                         
   0  14   6          5.10         -2.89        13.15 o                         
   1  14   6          4.35          3.65        13.51 o                         
   2  14   6        413.38        444.54        39.78 o                         
   3  14   6         23.12         55.82        28.31 o                         
  -2 -12   7          2.77         30.98        24.40 o                         
  -1 -12   7          1.14         12.00        34.13 o                         
   0 -12   7        129.05        128.83        25.92 o                         
   1 -12   7         34.99         27.54        23.36 o                         
  -5 -11   7          3.60         14.00        17.81 o                         
  -4 -11   7        121.37        136.68        18.92 o                         
  -3 -11   7         16.39         -9.18        15.78 o                         
  -2 -11   7        125.99        143.15        16.89 o                         
  -1 -11   7         11.64          4.93        15.30 o                         
   0 -11   7         10.14         -0.63        17.39 o                         
   1 -11   7        424.36        427.62        28.43 o                         
   2 -11   7        233.71        248.07        19.40 o                         
   3 -11   7         57.30         73.73        17.65 o                         
   4 -11   7         33.93         30.01        26.96 o                         
   5 -11   7        258.57        292.86        82.99 o                         
  -7 -10   7          1.15         23.02        24.06 o                         
  -6 -10   7        674.60        647.79        29.07 o                         
  -5 -10   7         94.58        132.99        29.90 o                         
  -4 -10   7         38.31         31.89        12.68 o                         
  -3 -10   7         67.50         66.17        13.25 o                         
  -2 -10   7        245.56        267.90        16.79 o                         
  -1 -10   7        162.94        182.94        14.10 o                         
   0 -10   7        192.24        195.97        14.55 o                         
   1 -10   7        906.95        939.02        24.66 o                         
   2 -10   7          0.60         -2.45        10.34 o                         
   3 -10   7        420.44        480.23        35.83 o                         
   4 -10   7          2.99         11.20        14.40 o                         
   5 -10   7         34.85         28.77        10.28 o                         
   6 -10   7        114.79        107.63        14.33 o                         
  -8  -9   7         76.10        100.40        12.82 o                         
  -7  -9   7        137.25        185.31        19.30 o                         
  -6  -9   7         10.70         14.64         7.36 o                         
  -5  -9   7        385.78        385.15        21.87 o                         
  -4  -9   7         83.66         80.62        11.90 o                         
  -3  -9   7          6.57          0.47        14.02 o                         
  -2  -9   7         13.36         -1.26         9.70 o                         
  -1  -9   7       1420.35       1529.25        30.28 o                         
   0  -9   7        123.43        122.85        11.30 o                         
   1  -9   7         15.86          2.61         9.61 o                         
   2  -9   7        101.99        122.82        13.02 o                         
   3  -9   7        921.38        911.43        25.29 o                         
   4  -9   7         10.56          3.73         7.02 o                         
   5  -9   7        380.40        412.92        20.77 o                         
   6  -9   7        557.64        550.28        27.66 o                         
   7  -9   7          1.54         -5.01        15.59 o                         
   8  -9   7         93.49        120.61        17.76 o                         
  -9  -8   7         41.52         64.97        10.93 o                         
  -8  -8   7        159.55        216.40        12.40 o                         
  -7  -8   7        177.14        164.59        12.42 o                         
  -6  -8   7         20.79         17.28         6.83 o                         
  -5  -8   7        453.16        464.10        11.99 o                         
  -4  -8   7         16.59         19.48         7.97 o                         
  -3  -8   7        275.14        318.57        14.40 o                         
  -2  -8   7         37.08         43.41         8.22 o                         
  -1  -8   7          8.06          9.24         8.29 o                         
   0  -8   7        944.84        900.16        23.72 o                         
   1  -8   7        711.65        694.59        20.32 o                         
   2  -8   7        594.04        670.94        26.15 o                         
   3  -8   7        186.60        169.93         8.22 o                         
   4  -8   7        256.63        271.82        12.13 o                         
   5  -8   7          0.20         12.87        14.71 o                         
   6  -8   7          1.58         -0.96         9.97 o                         
   7  -8   7         20.99         33.98        15.32 o                         
   8  -8   7        459.48        519.90        30.14 o                         
   9  -8   7          0.14         20.53        16.36 o                         
 -10  -7   7          0.94         34.77        33.32 o                         
  -9  -7   7        693.65        685.88        18.91 o                         
  -8  -7   7         93.22         77.17         8.84 o                         
  -7  -7   7         39.92         41.68        12.88 o                         
  -6  -7   7        311.03        296.19        11.40 o                         
  -5  -7   7        160.33        179.93         8.79 o                         
  -4  -7   7         58.20         40.63         4.95 o                         
  -3  -7   7       1950.82       1990.37        30.17 o                         
  -2  -7   7         79.17         71.91         8.11 o                         
  -1  -7   7        682.63        636.87        18.11 o                         
   0  -7   7         18.32         12.72         7.78 o                         
   1  -7   7        280.44        323.10        15.46 o                         
   2  -7   7        766.50        744.28        15.08 o                         
   3  -7   7         42.98         43.00         5.87 o                         
   4  -7   7        180.05        195.40        11.29 o                         
   5  -7   7         67.01         74.03         9.74 o                         
   6  -7   7        667.27        739.35        24.57 o                         
   7  -7   7        410.86        395.04        17.32 o                         
   8  -7   7         66.74         61.05        11.34 o                         
   9  -7   7        158.60        167.60        19.33 o                         
  10  -7   7          4.74        -17.41        20.82 o                         
 -11  -6   7         74.17         51.50        21.47 o                         
 -10  -6   7          0.19         13.11        18.33 o                         
  -9  -6   7         34.47         35.74         7.39 o                         
  -8  -6   7         90.21         83.78         9.20 o                         
  -7  -6   7        667.93        587.05        13.72 o                         
  -6  -6   7        483.56        508.40        12.37 o                         
  -5  -6   7        400.40        382.45        10.70 o                         
  -4  -6   7       1408.12       1405.13        18.38 o                         
  -3  -6   7        266.63        282.17         7.81 o                         
  -2  -6   7       3265.12       3311.62        44.62 o                         
  -1  -6   7          0.74         -5.45         5.96 o                         
   0  -6   7        156.08        169.54        12.28 o                         
   1  -6   7        103.27         99.54         8.43 o                         
   2  -6   7        551.94        580.34        13.12 o                         
   3  -6   7          0.79         -5.09         5.09 o                         
   4  -6   7        164.35        160.35        10.22 o                         
   5  -6   7        569.76        525.63        20.80 o                         
   6  -6   7        622.97        650.55        20.34 o                         
   7  -6   7          8.11          5.54         7.34 o                         
   8  -6   7         16.10         19.88        11.34 o                         
   9  -6   7        277.14        283.32        15.40 o                         
  10  -6   7          3.35         -6.73        12.09 o                         
 -11  -5   7         10.84          5.41        19.33 o                         
 -10  -5   7         28.85          2.26        15.16 o                         
  -9  -5   7        195.55        186.04        14.76 o                         
  -8  -5   7         28.85         25.24         7.41 o                         
  -7  -5   7         18.38         23.49         6.50 o                         
  -6  -5   7       1731.18       1657.63        22.22 o                         
  -5  -5   7        554.67        563.32        11.92 o                         
  -4  -5   7         10.29          4.62         3.81 o                         
  -3  -5   7        620.73        572.99        11.55 o                         
  -2  -5   7       3187.27       3224.81        36.21 o                         
  -1  -5   7         11.33         13.02         4.39 o                         
   0  -5   7         42.89         18.73         6.40 o                         
   1  -5   7       2791.87       2749.14        28.85 o                         
   2  -5   7         14.01         10.86         3.94 o                         
   3  -5   7       1606.56       1534.87        18.89 o                         
   4  -5   7        128.48        118.39         6.96 o                         
   5  -5   7        206.14        200.46         9.40 o                         
   6  -5   7         51.73         35.14         7.94 o                         
   7  -5   7       1775.94       1728.66        27.53 o                         
   8  -5   7          0.10         14.41         9.77 o                         
   9  -5   7         44.38         52.24        13.07 o                         
  10  -5   7         80.49         64.49        12.71 o                         
  11  -5   7        204.20        222.79        19.87 o                         
 -12  -4   7          3.97         30.76        26.96 o                         
 -11  -4   7          0.70         26.95        15.66 o                         
 -10  -4   7        563.64        554.94        24.81 o                         
  -9  -4   7          1.29         -1.47         9.82 o                         
  -8  -4   7        661.74        670.11        20.47 o                         
  -7  -4   7        323.96        317.19         9.77 o                         
  -6  -4   7        397.12        403.44         9.81 o                         
  -5  -4   7         47.99         41.58         4.58 o                         
  -4  -4   7       1008.30        999.32        14.41 o                         
  -3  -4   7       2849.23       2813.75        33.22 o                         
  -2  -4   7       1338.37       1367.41        19.49 o                         
  -1  -4   7       2030.66       1973.03        21.85 o                         
   0  -4   7        443.56        386.57         7.54 o                         
   1  -4   7        467.17        489.35         8.72 o                         
   2  -4   7         83.22         67.29         4.45 o                         
   3  -4   7        541.88        511.85         9.89 o                         
   4  -4   7          8.54         13.87         3.96 o                         
   5  -4   7        298.05        303.98        10.21 o                         
   6  -4   7         15.03         -2.38         4.38 o                         
   7  -4   7        192.31        182.59         8.14 o                         
   8  -4   7        439.29        464.51        12.64 o                         
   9  -4   7        309.98        300.27        11.55 o                         
  10  -4   7        171.35        176.21        11.93 o                         
  11  -4   7         58.94         37.24         9.86 o                         
 -12  -3   7        250.88        263.75        26.09 o                         
 -11  -3   7          5.84         -0.12        13.90 o                         
 -10  -3   7         52.44         74.64        13.50 o                         
  -9  -3   7          6.68         -0.05         9.68 o                         
  -8  -3   7       1341.70       1451.91        26.74 o                         
  -7  -3   7        304.11        305.29        13.49 o                         
  -6  -3   7        404.58        406.78         8.83 o                         
  -5  -3   7       1665.61       1544.14        19.82 o                         
  -4  -3   7        184.56        191.77         8.16 o                         
  -3  -3   7         17.67         23.48         4.35 o                         
  -2  -3   7        249.16        258.21         6.59 o                         
  -1  -3   7       3657.92       3690.06        42.09 o                         
   0  -3   7         40.17         46.96         3.36 o                         
   1  -3   7        129.09        113.52         5.11 o                         
   2  -3   7       4796.70       4818.44        41.92 o                         
   3  -3   7        155.74        150.91         5.99 o                         
   4  -3   7        579.90        513.54         9.92 o                         
   5  -3   7        701.42        718.15        13.73 o                         
   6  -3   7         17.96         19.54         3.99 o                         
   7  -3   7        204.54        211.11         7.98 o                         
   8  -3   7        259.16        251.25        14.76 o                         
   9  -3   7          0.06         -3.67         5.77 o                         
  10  -3   7       1148.07       1112.29        19.78 o                         
  11  -3   7         27.61         44.76         8.96 o                         
  12  -3   7        196.16        227.97        26.13 o                         
 -12  -2   7        202.97        197.03        20.46 o                         
 -11  -2   7        100.17        113.30        15.14 o                         
 -10  -2   7        244.59        263.03        16.11 o                         
  -9  -2   7        277.66        291.70        15.43 o                         
  -8  -2   7          5.01         16.70        10.42 o                         
  -7  -2   7       1654.50       1637.23        28.70 o                         
  -6  -2   7         42.28         54.43         7.16 o                         
  -5  -2   7        192.64        183.61         6.11 o                         
  -4  -2   7        197.85        180.02         8.26 o                         
  -3  -2   7       2074.97       1856.42        22.24 o                         
  -2  -2   7        138.00        130.67         5.30 o                         
  -1  -2   7        663.29        700.64         9.90 o                         
   0  -2   7       5762.95       6134.34        50.77 o                         
   1  -2   7      26484.21      29065.92       219.31 o                         
   2  -2   7         10.58          8.27         3.28 o                         
   3  -2   7        910.46        940.78        19.90 o                         
   4  -2   7       2262.97       2071.11        24.69 o                         
   5  -2   7        563.17        605.59         9.82 o                         
   6  -2   7        653.88        636.39        10.12 o                         
   7  -2   7         69.43         65.98         4.79 o                         
   8  -2   7          7.87          2.62         3.86 o                         
   9  -2   7        102.20        105.94         8.77 o                         
  10  -2   7        365.93        388.35        14.21 o                         
  11  -2   7          8.32         18.16         7.10 o                         
  12  -2   7        155.57        181.47        14.09 o                         
 -12  -1   7        188.67        161.90        24.43 o                         
 -11  -1   7        254.41        258.77        16.55 o                         
 -10  -1   7         74.21         68.53        10.99 o                         
  -9  -1   7        534.77        554.93        18.20 o                         
  -8  -1   7         70.52         68.44         8.42 o                         
  -7  -1   7        927.65       1012.65        21.97 o                         
  -6  -1   7          2.45         -3.80         5.35 o                         
  -5  -1   7       1325.26       1372.16        18.72 o                         
  -4  -1   7        718.09        644.54         9.91 o                         
  -3  -1   7        827.32        912.16        11.70 o                         
  -2  -1   7       3347.70       3370.68        30.06 o                         
  -1  -1   7       2747.06       2631.22        24.22 o                         
   0  -1   7       1545.98       1393.02        15.83 o                         
   1  -1   7        887.76        782.23        10.23 o                         
   2  -1   7      47718.40      51897.14       392.67 o                         
   3  -1   7        753.22        813.08        10.47 o                         
   4  -1   7         78.46         75.43         5.98 o                         
   5  -1   7        648.15        653.89        13.55 o                         
   6  -1   7       2233.97       2216.57        31.97 o                         
   7  -1   7          1.55          3.62         5.77 o                         
   8  -1   7        370.56        378.86        10.92 o                         
   9  -1   7        473.24        452.07        10.29 o                         
  10  -1   7        567.86        569.99        14.01 o                         
  11  -1   7          5.70         -1.31         6.85 o                         
  12  -1   7        142.70        129.71        15.23 o                         
 -13   0   7        419.14        356.18        40.00 o                         
 -12   0   7         24.60         -0.63        16.49 o                         
 -11   0   7       1242.24       1271.18        29.31 o                         
 -10   0   7       1325.72       1272.48        26.71 o                         
  -9   0   7        662.15        604.18        18.35 o                         
  -8   0   7        951.99        876.58        19.75 o                         
  -7   0   7        606.64        622.20        16.93 o                         
  -6   0   7        743.32        749.14        17.23 o                         
  -5   0   7       3590.72       3919.74        47.36 o                         
  -4   0   7        294.29        266.62         5.69 o                         
  -3   0   7        150.24        172.82         5.12 o                         
  -2   0   7        456.43        361.49         6.83 o                         
  -1   0   7        442.49        371.32         6.69 o                         
   0   0   7       1482.62       1275.94        13.58 o                         
   1   0   7         18.25         28.71         2.63 o                         
   2   0   7       2823.84       2805.72        29.21 o                         
   3   0   7          0.69          1.66         3.48 o                         
   4   0   7       5783.03       6104.04        60.53 o                         
   5   0   7       2453.08       2523.38        33.21 o                         
   6   0   7        463.91        451.35        19.29 o                         
   7   0   7       6024.59       6249.83        71.21 o                         
   8   0   7        227.74        218.28         6.36 o                         
   9   0   7        177.26        178.74        11.05 o                         
  10   0   7         34.81         37.36         5.55 o                         
  11   0   7        219.46        222.92         9.85 o                         
  12   0   7          6.12         13.20         9.54 o                         
 -13   1   7        338.10        356.80        33.53 o                         
 -12   1   7         42.70         15.72        15.66 o                         
 -11   1   7         26.85         16.54        11.56 o                         
 -10   1   7       1499.54       1491.28        28.98 o                         
  -9   1   7        620.36        643.79        20.62 o                         
  -8   1   7         31.50         20.85         6.93 o                         
  -7   1   7        331.43        335.61        14.42 o                         
  -6   1   7       2358.00       2403.04        33.99 o                         
  -5   1   7        729.08        814.93        11.10 o                         
  -4   1   7       4326.03       4527.45        39.19 o                         
  -3   1   7       1482.96       1545.78        16.55 o                         
  -2   1   7         37.21         43.12         3.04 o                         
  -1   1   7       2047.14       2091.92        19.64 o                         
   0   1   7       2043.57       2079.44        19.44 o                         
   1   1   7        982.42        924.30        10.66 o                         
   2   1   7        270.76        282.93         6.52 o                         
   3   1   7       6288.34       6180.94       112.84 o                         
   4   1   7        166.70        157.43         7.60 o                         
   5   1   7        736.68        700.13        14.82 o                         
   6   1   7        203.93        217.21         9.83 o                         
   7   1   7       2577.24       2629.94        27.72 o                         
   8   1   7        114.47        118.65         5.95 o                         
   9   1   7        315.34        296.33        11.32 o                         
  10   1   7        257.43        250.55        11.37 o                         
  11   1   7          0.14         -0.22         8.11 o                         
  12   1   7         41.21         57.97        11.85 o                         
  13   1   7         74.39        103.38        20.19 o                         
 -12   2   7         12.97         35.36        16.03 o                         
 -11   2   7         71.64         80.24        12.64 o                         
 -10   2   7        417.24        441.88        20.13 o                         
  -9   2   7          4.47          7.39         8.62 o                         
  -8   2   7       2450.04       2459.39        34.71 o                         
  -7   2   7        384.90        392.59         7.62 o                         
  -6   2   7          3.16         -0.49         3.39 o                         
  -5   2   7         74.21         74.87         4.37 o                         
  -4   2   7       4066.49       3999.02        35.16 o                         
  -3   2   7         12.65          9.59         2.50 o                         
  -2   2   7         61.03         43.35         2.86 o                         
  -1   2   7        133.96        102.75         3.95 o                         
   0   2   7        305.06        296.60         6.13 o                         
   1   2   7       1087.74       1020.44        13.72 o                         
   2   2   7          8.49          3.55         2.33 o                         
   3   2   7        143.42        172.02         6.15 o                         
   4   2   7          8.11          5.14         3.19 o                         
   5   2   7       6840.44       6882.40        60.94 o                         
   6   2   7       2762.74       2767.88        28.90 o                         
   7   2   7       1052.90       1047.53        15.21 o                         
   8   2   7       4765.87       4797.35        47.02 o                         
   9   2   7        557.19        524.54        12.93 o                         
  10   2   7         34.52         34.74         6.38 o                         
  11   2   7         34.68         23.02        12.74 o                         
  12   2   7        324.08        352.47        16.24 o                         
  13   2   7         42.90         22.50        22.85 o                         
 -12   3   7        233.50        272.86        20.85 o                         
 -11   3   7         73.33         75.29        12.89 o                         
 -10   3   7        255.76        264.96        14.65 o                         
  -9   3   7         79.53         84.90         6.42 o                         
  -8   3   7          2.66          7.31         4.15 o                         
  -7   3   7         80.12         89.83         7.64 o                         
  -6   3   7       2300.18       2332.02        28.63 o                         
  -5   3   7       5431.64       5416.45        50.17 o                         
  -4   3   7        624.49        589.78         9.48 o                         
  -3   3   7       6100.73       6186.97        50.94 o                         
  -2   3   7       1656.98       1784.46        19.88 o                         
  -1   3   7       1163.99       1216.31        14.76 o                         
   0   3   7       1668.92       1617.47        18.43 o                         
   1   3   7       5495.44       5487.20        48.09 o                         
   2   3   7        107.98        136.29         7.20 o                         
   3   3   7       1589.63       1573.62        19.18 o                         
   4   3   7       1598.88       1414.91        16.56 o                         
   5   3   7         85.07         52.55         4.24 o                         
   6   3   7        333.38        308.69         8.14 o                         
   7   3   7         36.17         37.91         5.05 o                         
   8   3   7       1191.90       1188.08        21.60 o                         
   9   3   7        189.64        220.93         9.51 o                         
  10   3   7       3847.66       3745.46        39.07 o                         
  11   3   7         28.08         12.40         9.09 o                         
  12   3   7          0.19         -9.71         9.71 o                         
 -12   4   7         56.05         53.62        24.37 o                         
 -11   4   7         16.33         18.44         9.88 o                         
 -10   4   7        256.89        271.94        10.68 o                         
  -9   4   7         43.18         55.19         6.46 o                         
  -8   4   7          0.98          1.26         5.05 o                         
  -7   4   7        462.31        481.82        11.77 o                         
  -6   4   7        162.09        174.71         9.61 o                         
  -5   4   7       1266.51       1363.43        20.39 o                         
  -4   4   7        615.60        606.08        10.41 o                         
  -3   4   7      26377.14      28660.40       231.59 o                         
  -2   4   7       3128.66       3275.15        33.69 o                         
  -1   4   7       3165.30       3083.70        36.49 o                         
   0   4   7      10394.70      11239.43       238.82 o                         
   1   4   7         32.49         27.91         3.32 o                         
   2   4   7       3100.87       3095.17        28.26 o                         
   3   4   7       5202.33       5678.36        48.04 o                         
   4   4   7       3430.77       3702.41        34.22 o                         
   5   4   7        126.79        122.65         6.04 o                         
   6   4   7       1127.46        970.14        15.86 o                         
   7   4   7        897.74        902.08        14.74 o                         
   8   4   7       1726.20       1683.93        21.95 o                         
   9   4   7         61.36         53.24         6.72 o                         
  10   4   7         83.75         92.94         8.16 o                         
  11   4   7        332.73        309.94        13.94 o                         
  12   4   7        609.26        560.61        19.99 o                         
 -12   5   7         32.42         48.41        24.11 o                         
 -11   5   7        176.69        186.89        13.24 o                         
 -10   5   7         90.16         98.43        12.15 o                         
  -9   5   7        840.11        845.58        18.29 o                         
  -8   5   7        186.29        148.88        19.87 o                         
  -7   5   7       4277.48       4377.32        59.39 o                         
  -6   5   7       1233.34       1203.42        23.61 o                         
  -5   5   7       1176.22       1121.72        21.94 o                         
  -4   5   7          1.33          3.45         3.81 o                         
  -3   5   7        347.62        365.00        11.81 o                         
  -2   5   7       5908.04       5549.06        50.19 o                         
  -1   5   7       8664.14       9587.43        97.82 o                         
   0   5   7        358.33        342.95         9.65 o                         
   1   5   7        972.15       1058.49        13.25 o                         
   2   5   7       3114.66       3119.26        29.87 o                         
   3   5   7          2.55         -0.50         3.05 o                         
   4   5   7       2179.01       2260.21        26.34 o                         
   5   5   7        147.82        149.59         6.84 o                         
   6   5   7        389.08        411.48        10.46 o                         
   7   5   7         60.17         58.67         5.89 o                         
   8   5   7       1675.07       1699.81        22.87 o                         
   9   5   7        201.28        199.47         9.56 o                         
  10   5   7        473.96        452.76        16.48 o                         
  11   5   7       1053.52       1085.76        22.13 o                         
  12   5   7         36.87         48.85        12.79 o                         
 -11   6   7         12.42         25.75        10.97 o                         
 -10   6   7        211.70        194.02        12.07 o                         
  -9   6   7        455.29        466.49        22.94 o                         
  -8   6   7         49.32         51.99         7.65 o                         
  -7   6   7         10.64         30.27         8.43 o                         
  -6   6   7        915.76        962.79        21.82 o                         
  -5   6   7        313.97        304.04        13.04 o                         
  -4   6   7        465.94        447.70         9.53 o                         
  -3   6   7       1349.42       1318.86        15.79 o                         
  -2   6   7        350.20        285.52         6.76 o                         
  -1   6   7        106.55         92.13         4.39 o                         
   0   6   7       8068.79       8351.44        72.01 o                         
   1   6   7        588.45        585.15         9.43 o                         
   2   6   7        476.40        491.89         9.38 o                         
   3   6   7        958.94        967.53        13.94 o                         
   4   6   7       1380.29       1358.96        17.49 o                         
   5   6   7        112.10        113.95         7.01 o                         
   6   6   7         11.19         13.13         4.98 o                         
   7   6   7        459.20        467.06        14.10 o                         
   8   6   7          7.26          7.96         6.29 o                         
   9   6   7        611.89        597.02        15.66 o                         
  10   6   7          1.25          3.12         8.38 o                         
  11   6   7         27.64         39.49        13.24 o                         
  12   6   7        116.63        120.90        14.06 o                         
 -11   7   7        123.89        138.91        15.53 o                         
 -10   7   7        139.54        141.74        12.01 o                         
  -9   7   7         20.98         19.01         9.05 o                         
  -8   7   7         25.22         15.88         8.81 o                         
  -7   7   7        217.67        231.16        11.70 o                         
  -6   7   7          2.64         11.65         6.49 o                         
  -5   7   7       1084.87       1025.51        19.13 o                         
  -4   7   7        909.07        859.15        13.62 o                         
  -3   7   7         50.55         45.09         4.67 o                         
  -2   7   7       1360.02       1359.16        17.23 o                         
  -1   7   7         80.85         59.41         5.25 o                         
   0   7   7        299.90        255.08         6.99 o                         
   1   7   7       1773.30       1870.85        20.53 o                         
   2   7   7        806.36        803.16        12.61 o                         
   3   7   7        993.11        951.52        14.48 o                         
   4   7   7        926.18        929.49        14.92 o                         
   5   7   7        411.12        426.35        11.53 o                         
   6   7   7         27.50         34.44         6.13 o                         
   7   7   7        121.26        131.98         8.69 o                         
   8   7   7          3.32         -1.60         7.06 o                         
   9   7   7        216.34        221.52        11.41 o                         
  10   7   7        176.10        160.49        12.21 o                         
  11   7   7          5.81         -0.96        10.90 o                         
 -10   8   7          0.34        -13.28        13.28 o                         
  -9   8   7          8.05         22.57         9.42 o                         
  -8   8   7        189.01        195.71        11.43 o                         
  -7   8   7         16.95         18.02         8.38 o                         
  -6   8   7        363.36        370.15        15.23 o                         
  -5   8   7        663.70        609.11        15.16 o                         
  -4   8   7         63.95         62.49         6.20 o                         
  -3   8   7        302.64        313.16         9.63 o                         
  -2   8   7        210.76        230.23         8.26 o                         
  -1   8   7        290.94        288.48        10.06 o                         
   0   8   7        108.72        112.10         6.67 o                         
   1   8   7       2436.56       2354.20        33.67 o                         
   2   8   7        235.06        239.25         9.77 o                         
   3   8   7        631.28        619.54        13.63 o                         
   4   8   7          3.04          1.29         5.38 o                         
   5   8   7       1423.10       1369.24        20.16 o                         
   6   8   7        468.73        480.61        16.47 o                         
   7   8   7        146.25        148.91        10.85 o                         
   8   8   7        202.77        192.48        18.12 o                         
   9   8   7          8.17         14.18         9.00 o                         
  10   8   7        110.73        131.67        12.14 o                         
  11   8   7          5.57         -1.97        13.17 o                         
 -10   9   7        234.21        300.51        19.04 o                         
  -9   9   7         11.21          6.91        10.51 o                         
  -8   9   7          6.51         16.38         9.29 o                         
  -7   9   7        311.57        302.12        13.94 o                         
  -6   9   7          1.51         -0.12         8.24 o                         
  -5   9   7        192.47        172.41        12.71 o                         
  -4   9   7         43.39         53.67         9.89 o                         
  -3   9   7        365.85        368.00        12.11 o                         
  -2   9   7          0.81         -2.33         5.63 o                         
  -1   9   7        819.48        814.36        16.98 o                         
   0   9   7       4871.26       4845.33        44.80 o                         
   1   9   7        749.37        720.32        13.14 o                         
   2   9   7        232.47        259.69         9.77 o                         
   3   9   7        622.29        579.63        13.02 o                         
   4   9   7         35.13         29.63         6.30 o                         
   5   9   7       1405.21       1322.98        20.95 o                         
   6   9   7       5280.26       5378.64        52.55 o                         
   7   9   7       1721.82       1578.36        24.61 o                         
   8   9   7         11.83          4.27         9.28 o                         
   9   9   7         44.90         51.47        11.05 o                         
  10   9   7        232.62        223.78        14.90 o                         
  -9  10   7         62.57         52.65        13.49 o                         
  -8  10   7         51.20         50.58        11.37 o                         
  -7  10   7        434.83        423.32        20.48 o                         
  -6  10   7          7.30          1.79         9.43 o                         
  -5  10   7       1356.27       1371.77        25.08 o                         
  -4  10   7         57.87         53.00         8.92 o                         
  -3  10   7          5.60         15.01         6.87 o                         
  -2  10   7        169.93        209.75        11.00 o                         
  -1  10   7        143.20        144.09         8.87 o                         
   0  10   7          3.04          4.69         5.22 o                         
   1  10   7        359.60        355.25        11.40 o                         
   2  10   7       1731.08       1764.79        22.89 o                         
   3  10   7         58.92         47.53         6.63 o                         
   4  10   7       1403.56       1430.21        21.67 o                         
   5  10   7        284.03        289.95        12.85 o                         
   6  10   7         38.97         54.29         8.72 o                         
   7  10   7        144.09        151.33        11.51 o                         
   8  10   7        969.73        969.64        23.28 o                         
   9  10   7         15.80         10.76        15.97 o                         
  -8  11   7          6.82          3.30        13.37 o                         
  -7  11   7         57.02         45.96        11.67 o                         
  -6  11   7        440.86        395.86        18.57 o                         
  -5  11   7        629.92        593.02        19.47 o                         
  -4  11   7          3.04         -9.37         9.37 o                         
  -3  11   7        292.90        320.79        14.65 o                         
  -2  11   7        446.02        425.15        17.36 o                         
  -1  11   7        454.51        410.03        24.52 o                         
   0  11   7        544.60        589.82        14.32 o                         
   1  11   7        354.20        360.99        12.36 o                         
   2  11   7        155.62        155.85         8.75 o                         
   3  11   7         16.70         24.84         7.41 o                         
   4  11   7        910.88        911.27        20.23 o                         
   5  11   7        400.03        413.08        16.04 o                         
   6  11   7        293.37        330.71        16.35 o                         
   7  11   7        172.74        202.71        13.42 o                         
   8  11   7        184.12        197.38        14.95 o                         
  -7  12   7        161.40        185.07        17.80 o                         
  -6  12   7         26.17         18.06        12.82 o                         
  -5  12   7          4.86          7.91        14.62 o                         
  -4  12   7        746.82        753.03        28.20 o                         
  -3  12   7          0.08         -6.25        10.26 o                         
  -2  12   7         11.15         14.21        16.33 o                         
  -1  12   7          1.64         -2.91        11.93 o                         
   0  12   7        352.56        357.53        15.93 o                         
   1  12   7         18.08          8.81         7.60 o                         
   2  12   7        345.29        372.83        14.63 o                         
   3  12   7        137.01        134.75        10.23 o                         
   4  12   7         18.47         17.78         9.42 o                         
   5  12   7        181.53        190.27        12.42 o                         
   6  12   7         60.70         67.04        12.33 o                         
   7  12   7         19.09         36.83        13.92 o                         
  -5  13   7         11.88         63.60        16.42 o                         
  -4  13   7          0.87          4.42        15.14 o                         
  -3  13   7          6.39          0.16        15.29 o                         
  -2  13   7        592.04        683.31        30.54 o                         
  -1  13   7        137.02        160.96        15.37 o                         
   0  13   7          0.08         10.49        10.53 o                         
   1  13   7        574.42        601.74        19.32 o                         
   2  13   7        222.40        223.04        14.52 o                         
   3  13   7         16.46          7.49        12.23 o                         
   4  13   7         22.56         38.51        12.56 o                         
   5  13   7        206.86        212.35        16.62 o                         
   6  13   7         32.91         28.51        15.86 o                         
  -2  14   7          1.03        -22.01        22.01 o                         
  -1  14   7         89.74        111.04        44.51 o                         
   0  14   7         19.42         41.36        16.78 o                         
   1  14   7        377.62        369.13        23.20 o                         
   2  14   7          3.94         -7.80        13.83 o                         
   3  14   7         60.35         31.71        16.43 o                         
  -4 -11   8         19.57         34.45        23.96 o                         
  -3 -11   8         82.42         94.21        27.44 o                         
  -2 -11   8         89.79         80.92        18.13 o                         
  -1 -11   8        186.41        223.01        19.23 o                         
   0 -11   8         22.49         39.89        22.87 o                         
   1 -11   8         99.50         58.38        18.93 o                         
   2 -11   8         49.48         34.24        24.61 o                         
   3 -11   8        154.01        187.73        26.98 o                         
   4 -11   8         70.71         27.19        36.64 o                         
  -6 -10   8         61.41         77.13        16.84 o                         
  -5 -10   8        350.40        405.23        26.79 o                         
  -4 -10   8        119.48        104.03        13.87 o                         
  -3 -10   8         69.02         73.13        13.62 o                         
  -2 -10   8        516.69        563.82        39.85 o                         
  -1 -10   8        224.36        263.85        16.50 o                         
   0 -10   8         90.62         95.22        12.85 o                         
   1 -10   8         31.74         24.98        11.93 o                         
   2 -10   8        563.55        587.73        22.18 o                         
   3 -10   8        101.14         74.71        15.63 o                         
   4 -10   8         51.26         73.90        15.93 o                         
   5 -10   8         50.06         72.78        22.82 o                         
   6 -10   8          4.45        -13.32        21.99 o                         
  -8  -9   8          0.71         16.64        18.74 o                         
  -7  -9   8          3.21        -12.08        12.08 o                         
  -6  -9   8        232.36        254.30        20.02 o                         
  -5  -9   8        276.66        293.91        22.27 o                         
  -4  -9   8          0.02         -3.09         9.68 o                         
  -3  -9   8         19.02         38.53        18.00 o                         
  -2  -9   8        554.01        504.57        21.02 o                         
  -1  -9   8         40.20         64.85        11.13 o                         
   0  -9   8       1466.47       1583.62        29.16 o                         
   1  -9   8         15.07         24.29         9.45 o                         
   2  -9   8        158.49        150.91        13.16 o                         
   3  -9   8        141.90        120.50        13.84 o                         
   4  -9   8        961.35        903.93        25.64 o                         
   5  -9   8        116.77        117.62        12.78 o                         
   6  -9   8        142.10        130.95        16.33 o                         
   7  -9   8        232.94        237.59        20.61 o                         
  -9  -8   8        135.74        150.39        16.99 o                         
  -8  -8   8        242.85        270.16        14.17 o                         
  -7  -8   8        305.94        321.38        13.72 o                         
  -6  -8   8        719.53        668.77        19.32 o                         
  -5  -8   8          9.82         22.65         5.92 o                         
  -4  -8   8        119.35        124.08        10.39 o                         
  -3  -8   8        148.42        136.38        12.54 o                         
  -2  -8   8        203.67        183.22        12.67 o                         
  -1  -8   8        187.35        211.22        12.21 o                         
   0  -8   8        575.05        537.52        19.06 o                         
   1  -8   8         30.44         33.66         9.11 o                         
   2  -8   8        196.74        187.93        15.02 o                         
   3  -8   8        458.61        427.99        13.83 o                         
   4  -8   8          0.27          2.12        10.01 o                         
   5  -8   8       1308.22       1297.14        23.94 o                         
   6  -8   8        217.11        251.97        15.54 o                         
   7  -8   8        184.46        163.84        15.13 o                         
   8  -8   8          9.22         19.34        17.53 o                         
 -10  -7   8         34.91         81.88        30.82 o                         
  -9  -7   8         72.61         83.41        12.82 o                         
  -8  -7   8        810.51        831.04        24.59 o                         
  -7  -7   8          6.98          2.98         7.49 o                         
  -6  -7   8         24.55         14.36         6.57 o                         
  -5  -7   8         21.34         34.92         6.54 o                         
  -4  -7   8        721.23        709.47        12.72 o                         
  -3  -7   8        202.77        190.27        11.04 o                         
  -2  -7   8         26.23         24.24         9.00 o                         
  -1  -7   8         42.32         43.91         8.51 o                         
   0  -7   8         74.76         83.55         9.41 o                         
   1  -7   8       1166.44       1252.47        25.44 o                         
   2  -7   8         24.78         19.44         3.80 o                         
   3  -7   8         65.87         61.02         7.86 o                         
   4  -7   8        261.13        264.99        15.48 o                         
   5  -7   8        796.12        836.08        20.31 o                         
   6  -7   8          8.57         -1.99        10.12 o                         
   7  -7   8        657.92        570.74        35.50 o                         
   8  -7   8        658.98        662.17        20.70 o                         
   9  -7   8         13.41          6.46        12.90 o                         
 -10  -6   8        325.29        321.59        31.36 o                         
  -9  -6   8        154.75        148.01        10.11 o                         
  -8  -6   8          6.30         -7.80         7.80 o                         
  -7  -6   8        147.80        148.53         8.48 o                         
  -6  -6   8       1460.48       1513.98        21.06 o                         
  -5  -6   8        195.81        182.63         8.15 o                         
  -4  -6   8        352.34        349.74         9.79 o                         
  -3  -6   8       2809.49       2882.97        29.55 o                         
  -2  -6   8        612.81        618.93        17.04 o                         
  -1  -6   8          2.48          2.44         7.00 o                         
   0  -6   8          0.23          2.46         6.32 o                         
   1  -6   8         20.11          7.11         6.93 o                         
   2  -6   8        298.48        250.74         9.85 o                         
   3  -6   8        915.92        893.79        17.99 o                         
   4  -6   8        269.19        277.20        12.59 o                         
   5  -6   8          9.90         26.18         7.86 o                         
   6  -6   8        243.57        266.99        15.37 o                         
   7  -6   8        209.16        189.69        11.56 o                         
   8  -6   8        144.18        158.83        14.28 o                         
   9  -6   8         74.96         62.24        10.36 o                         
  10  -6   8        489.75        511.11        26.06 o                         
 -11  -5   8        133.30        155.18        25.48 o                         
 -10  -5   8        198.90        259.14        25.76 o                         
  -9  -5   8          1.07          3.05        13.13 o                         
  -8  -5   8        789.09        765.95        14.25 o                         
  -7  -5   8       1181.75       1164.80        17.84 o                         
  -6  -5   8         65.37         62.54         5.93 o                         
  -5  -5   8        324.58        317.46        10.30 o                         
  -4  -5   8        214.90        221.44         9.44 o                         
  -3  -5   8       1800.22       1774.07        22.31 o                         
  -2  -5   8        574.51        573.46        10.82 o                         
  -1  -5   8       3770.23       3830.31        66.60 o                         
   0  -5   8         88.78         87.14         5.05 o                         
   1  -5   8         13.29         -1.94         5.44 o                         
   2  -5   8       1255.93       1238.62        16.26 o                         
   3  -5   8        456.86        438.21        10.29 o                         
   4  -5   8         35.46         40.37         5.07 o                         
   5  -5   8         73.75         71.44         7.31 o                         
   6  -5   8       1490.55       1521.75        27.22 o                         
   7  -5   8        347.71        309.94        11.60 o                         
   8  -5   8       1320.26       1322.71        26.71 o                         
   9  -5   8        148.96        160.69        11.70 o                         
  10  -5   8         34.35         29.91        12.58 o                         
  11  -5   8         36.23        -17.84        22.79 o                         
 -11  -4   8         57.33         46.72        29.18 o                         
 -10  -4   8          9.47          7.33        12.58 o                         
  -9  -4   8        475.22        494.36        26.85 o                         
  -8  -4   8         76.90         78.02        10.08 o                         
  -7  -4   8         20.51         20.72         4.41 o                         
  -6  -4   8        421.42        381.22        10.30 o                         
  -5  -4   8       2757.97       2819.90        29.44 o                         
  -4  -4   8         17.85         23.77         5.03 o                         
  -3  -4   8        862.51        805.40        15.25 o                         
  -2  -4   8       2218.48       2233.61        27.94 o                         
  -1  -4   8        211.44        203.62         6.84 o                         
   0  -4   8        110.43        114.42         5.32 o                         
   1  -4   8        356.16        364.25         8.26 o                         
   2  -4   8       1531.77       1552.01        19.59 o                         
   3  -4   8        289.27        257.87         8.01 o                         
   4  -4   8       1159.42       1130.52        16.43 o                         
   5  -4   8         73.12         74.53         7.20 o                         
   6  -4   8         45.23         39.54         5.20 o                         
   7  -4   8        227.88        224.71         9.00 o                         
   8  -4   8       1385.15       1375.36        24.32 o                         
   9  -4   8          3.68         -5.40         6.06 o                         
  10  -4   8        244.17        261.35        12.94 o                         
  11  -4   8        259.19        294.33        27.36 o                         
 -12  -3   8          4.68         14.68        34.95 o                         
 -11  -3   8          5.47         18.60        15.29 o                         
 -10  -3   8         37.77         37.05        12.51 o                         
  -9  -3   8        448.08        472.71        19.79 o                         
  -8  -3   8          6.86          8.11        10.46 o                         
  -7  -3   8         62.20         62.96         6.03 o                         
  -6  -3   8         15.53         12.42         5.46 o                         
  -5  -3   8        341.95        354.34         9.43 o                         
  -4  -3   8       2217.25       2298.16        30.23 o                         
  -3  -3   8       1053.67       1055.16        17.15 o                         
  -2  -3   8        184.34        172.46         6.23 o                         
  -1  -3   8         31.32         31.63         3.41 o                         
   0  -3   8       1122.16        975.13        12.99 o                         
   1  -3   8        769.11        821.74        12.61 o                         
   2  -3   8       1268.88       1291.63        15.98 o                         
   3  -3   8       3004.52       2766.45        32.20 o                         
   4  -3   8         14.71          2.43         3.82 o                         
   5  -3   8          4.90          2.37         4.40 o                         
   6  -3   8        142.89        151.73         6.30 o                         
   7  -3   8        249.39        250.04         7.75 o                         
   8  -3   8          5.16          1.78         4.62 o                         
   9  -3   8       1913.23       1895.07        31.94 o                         
  10  -3   8         24.75         20.42        14.24 o                         
  11  -3   8         57.03         47.11        15.87 o                         
  12  -3   8         33.41        -11.26        33.20 o                         
 -12  -2   8         48.03         40.98        27.54 o                         
 -11  -2   8        622.80        654.77        29.01 o                         
 -10  -2   8        604.09        575.91        26.20 o                         
  -9  -2   8          0.54          1.70         9.38 o                         
  -8  -2   8         67.76         74.02         9.26 o                         
  -7  -2   8        668.33        666.55        21.04 o                         
  -6  -2   8         44.99         38.85         4.25 o                         
  -5  -2   8       1448.57       1587.44        24.10 o                         
  -4  -2   8       1678.23       1718.45        24.84 o                         
  -3  -2   8        115.84        124.75         5.55 o                         
  -2  -2   8       3450.46       3492.90        33.92 o                         
  -1  -2   8          3.04          0.37         3.00 o                         
   0  -2   8        174.76        154.87         5.58 o                         
   1  -2   8       7348.98       7248.72        59.44 o                         
   2  -2   8      12106.57      12149.45        95.90 o                         
   3  -2   8        821.41        835.26        12.15 o                         
   4  -2   8        561.61        648.39        12.00 o                         
   5  -2   8       2285.78       2177.92        26.36 o                         
   6  -2   8         80.55         90.27         8.20 o                         
   7  -2   8          5.13         -0.89         6.43 o                         
   8  -2   8         76.43         80.35         9.41 o                         
   9  -2   8        128.57        146.32        13.27 o                         
  10  -2   8        184.22        220.52        13.87 o                         
  11  -2   8         49.28         75.85        14.68 o                         
  12  -2   8        218.28        184.63        19.38 o                         
 -12  -1   8        130.92        159.71        27.55 o                         
 -11  -1   8          4.46         26.39        14.17 o                         
 -10  -1   8         65.97         87.59        11.80 o                         
  -9  -1   8        796.52        797.44        21.10 o                         
  -8  -1   8       1602.11       1542.18        33.25 o                         
  -7  -1   8         48.46         42.28         6.92 o                         
  -6  -1   8        253.41        217.41        12.03 o                         
  -5  -1   8          2.57          2.86         3.53 o                         
  -4  -1   8         14.90          8.64         3.41 o                         
  -3  -1   8       4186.18       4151.81        36.94 o                         
  -2  -1   8        457.26        423.84         8.98 o                         
  -1  -1   8       2634.50       2698.68        25.24 o                         
   0  -1   8        267.83        267.39         9.05 o                         
   1  -1   8      24458.61      26300.67       199.69 o                         
   2  -1   8         28.71         26.42         2.87 o                         
   3  -1   8      11026.96      11643.75       107.70 o                         
   4  -1   8        501.28        490.67        12.59 o                         
   5  -1   8          5.85          4.20         4.36 o                         
   6  -1   8         86.90         85.36         7.14 o                         
   7  -1   8       4276.38       4304.64        54.78 o                         
   8  -1   8         15.09          4.60         7.98 o                         
   9  -1   8         77.63         77.39        10.03 o                         
  10  -1   8          6.24         10.36        10.47 o                         
  11  -1   8        136.21        137.18        13.92 o                         
  12  -1   8         12.29        -15.18        28.47 o                         
 -12   0   8         35.36         13.99        17.89 o                         
 -11   0   8          4.02          4.96        13.29 o                         
 -10   0   8       2114.04       2100.63        35.35 o                         
  -9   0   8         39.57         24.11         8.42 o                         
  -8   0   8       1641.33       1676.56        27.85 o                         
  -7   0   8        576.35        542.75        17.01 o                         
  -6   0   8       1322.08       1325.34        24.00 o                         
  -5   0   8        618.84        642.44         9.83 o                         
  -4   0   8       2928.94       2982.18        28.22 o                         
  -3   0   8         11.70         30.88         3.07 o                         
  -2   0   8       2337.09       2569.77        24.40 o                         
  -1   0   8         82.55         51.16         3.24 o                         
   0   0   8       1909.21       2010.74        19.58 o                         
   1   0   8        162.87        156.56         5.06 o                         
   2   0   8        790.19        727.13        11.27 o                         
   3   0   8       3406.86       3457.91        40.73 o                         
   4   0   8          0.55         -1.31         3.70 o                         
   5   0   8        845.45        813.15        15.31 o                         
   6   0   8       2465.48       2503.54        34.92 o                         
   7   0   8          4.24          0.69         6.10 o                         
   8   0   8        737.64        743.00        34.37 o                         
   9   0   8        424.51        404.71        16.31 o                         
  10   0   8         71.45         68.18        16.42 o                         
  11   0   8        101.26         97.22        12.66 o                         
  12   0   8        576.15        559.20        47.44 o                         
 -12   1   8        147.64        106.14        17.37 o                         
 -11   1   8        202.20        179.63        14.73 o                         
 -10   1   8       1444.28       1422.31        28.85 o                         
  -9   1   8        315.75        297.30        15.66 o                         
  -8   1   8        900.84        859.74        21.49 o                         
  -7   1   8        222.93        209.62        11.83 o                         
  -6   1   8        195.82        173.36        10.17 o                         
  -5   1   8       4254.45       4388.10        41.42 o                         
  -4   1   8       1377.42       1452.33        16.54 o                         
  -3   1   8       4999.75       5560.92        46.92 o                         
  -2   1   8       3921.67       4048.39        35.10 o                         
  -1   1   8         97.86        142.90         4.80 o                         
   0   1   8         80.14         58.82         3.63 o                         
   1   1   8       1084.69       1054.31        12.17 o                         
   2   1   8        819.32        772.80        11.80 o                         
   3   1   8        742.43        779.44        11.76 o                         
   4   1   8       6764.87       6919.10        74.33 o                         
   5   1   8        324.44        318.47        11.05 o                         
   6   1   8        231.45        228.30        10.61 o                         
   7   1   8         58.67         49.40         6.88 o                         
   8   1   8       2249.58       2306.56        40.09 o                         
   9   1   8         11.08          4.53         8.01 o                         
  10   1   8         28.09         34.07        11.88 o                         
  11   1   8         91.11        109.38        14.36 o                         
  12   1   8        271.16        252.72        20.15 o                         
 -12   2   8         15.62         43.18        16.89 o                         
 -11   2   8          4.70          1.29        12.24 o                         
 -10   2   8        120.67        103.98        11.71 o                         
  -9   2   8       1231.92       1238.28        25.06 o                         
  -8   2   8         68.09         60.72         8.98 o                         
  -7   2   8        349.29        339.46         8.97 o                         
  -6   2   8        200.91        222.02         8.19 o                         
  -5   2   8       1661.46       1692.15        18.73 o                         
  -4   2   8       5538.87       5632.37        47.94 o                         
  -3   2   8       7242.41       7550.93        65.36 o                         
  -2   2   8        524.57        491.89         8.69 o                         
  -1   2   8        493.39        486.02         7.62 o                         
   0   2   8       1491.27       1330.37        14.10 o                         
   1   2   8          3.92         10.96         2.89 o                         
   2   2   8        797.02        746.32        10.09 o                         
   3   2   8         16.79         24.65         2.77 o                         
   4   2   8       1138.60       1021.60        14.93 o                         
   5   2   8        783.46        830.30        13.47 o                         
   6   2   8       3820.21       3958.76        38.21 o                         
   7   2   8       2865.35       2857.70        30.23 o                         
   8   2   8         10.67          8.52         3.93 o                         
   9   2   8       1425.87       1438.11        19.79 o                         
  10   2   8          1.76         -2.70         6.09 o                         
  11   2   8        275.59        265.49        10.70 o                         
  12   2   8         11.16          7.81        10.51 o                         
 -12   3   8          1.20        -16.73        16.73 o                         
 -11   3   8        102.69        125.57        13.98 o                         
 -10   3   8         15.60         12.13        10.00 o                         
  -9   3   8          1.75         13.17         8.85 o                         
  -8   3   8        514.54        509.52        11.73 o                         
  -7   3   8         78.66         89.00         6.24 o                         
  -6   3   8        217.20        214.76         9.64 o                         
  -5   3   8       1319.61       1263.75        17.04 o                         
  -4   3   8        543.95        492.89         8.90 o                         
  -3   3   8          2.74          6.05         2.83 o                         
  -2   3   8       1281.48       1267.19        13.92 o                         
  -1   3   8        490.07        553.84         8.29 o                         
   0   3   8       4088.58       4187.10        41.72 o                         
   1   3   8         23.32         27.24         2.75 o                         
   2   3   8       1701.38       1556.31        21.19 o                         
   3   3   8         50.08         66.92         4.74 o                         
   4   3   8        334.36        356.48         9.22 o                         
   5   3   8       1971.30       2012.95        22.79 o                         
   6   3   8        819.99        793.25        12.32 o                         
   7   3   8        218.73        196.96         7.48 o                         
   8   3   8        142.65        164.07         7.63 o                         
   9   3   8       1005.28        946.56        16.53 o                         
  10   3   8         48.60         51.55         7.12 o                         
  11   3   8        396.66        358.14        15.99 o                         
  12   3   8          7.42         -9.28         9.63 o                         
 -12   4   8        113.59        119.26        22.04 o                         
 -11   4   8        135.54        134.72        16.51 o                         
 -10   4   8        101.21         89.41        11.37 o                         
  -9   4   8         14.76         23.18         6.28 o                         
  -8   4   8        823.54        772.06        22.09 o                         
  -7   4   8        279.59        289.52        12.71 o                         
  -6   4   8        968.44        916.85        16.36 o                         
  -5   4   8        152.76        168.91         7.07 o                         
  -4   4   8        785.34        775.44        12.18 o                         
  -3   4   8        367.40        381.58         8.53 o                         
  -2   4   8       2663.98       2539.64        27.93 o                         
  -1   4   8       1525.72       1593.89        22.74 o                         
   0   4   8       2953.76       3189.83        33.95 o                         
   1   4   8       2714.64       2623.74        26.01 o                         
   2   4   8       7221.01       7924.06        74.69 o                         
   3   4   8       1703.77       1647.58        18.11 o                         
   4   4   8        752.91        709.33        11.97 o                         
   5   4   8       1154.05       1064.08        14.63 o                         
   6   4   8         11.11          3.77         4.42 o                         
   7   4   8        999.19        983.55        16.49 o                         
   8   4   8          4.77         10.70         5.52 o                         
   9   4   8        236.98        251.86        11.42 o                         
  10   4   8        454.62        400.73        13.14 o                         
  11   4   8        958.90        886.05        20.46 o                         
  12   4   8         53.86         36.19        10.97 o                         
 -12   5   8          5.40        -17.81        34.21 o                         
 -11   5   8         17.44         33.22         8.65 o                         
 -10   5   8        544.70        572.81        20.00 o                         
  -9   5   8        478.84        467.73        14.57 o                         
  -8   5   8        486.11        525.87        14.43 o                         
  -7   5   8       3074.33       3059.69        43.00 o                         
  -6   5   8       2193.87       2142.15        34.12 o                         
  -5   5   8          0.09         -1.04         4.19 o                         
  -4   5   8       1866.15       1813.33        23.25 o                         
  -3   5   8       3676.37       3929.09        41.08 o                         
  -2   5   8         99.73         56.72         5.30 o                         
  -1   5   8       7551.73       7605.66        80.60 o                         
   0   5   8       3331.65       3533.56        41.67 o                         
   1   5   8        351.30        451.78         9.47 o                         
   2   5   8        102.48         99.01         5.24 o                         
   3   5   8       5282.35       5166.83        45.35 o                         
   4   5   8        171.89        201.07         7.74 o                         
   5   5   8        304.03        303.44         9.72 o                         
   6   5   8        188.68        189.28         8.31 o                         
   7   5   8        848.60        817.89        16.67 o                         
   8   5   8         88.25         84.22         6.94 o                         
   9   5   8        355.90        364.15        12.91 o                         
  10   5   8        636.60        647.08        18.25 o                         
  11   5   8         35.72         43.37        13.54 o                         
  12   5   8        710.36        702.06        44.47 o                         
 -11   6   8          8.94         13.51        10.29 o                         
 -10   6   8        158.28        171.71        11.36 o                         
  -9   6   8          5.93          6.68         7.92 o                         
  -8   6   8        428.10        480.95        16.32 o                         
  -7   6   8          6.61          2.02         8.08 o                         
  -6   6   8        131.31        156.20        11.61 o                         
  -5   6   8       1991.52       1942.58        25.87 o                         
  -4   6   8        156.97        142.34         6.85 o                         
  -3   6   8        662.34        738.20        11.85 o                         
  -2   6   8         16.27         26.23         4.85 o                         
  -1   6   8       9114.15       9610.75       130.92 o                         
   0   6   8          1.41          0.50         4.28 o                         
   1   6   8       5860.06       6134.52        54.78 o                         
   2   6   8        638.08        620.81        10.45 o                         
   3   6   8        287.00        299.29         8.25 o                         
   4   6   8        301.92        294.45         8.84 o                         
   5   6   8       2148.12       2177.21        24.79 o                         
   6   6   8         65.88         61.59         6.10 o                         
   7   6   8         38.99         36.79         6.14 o                         
   8   6   8        898.55        917.83        20.60 o                         
   9   6   8         28.45         50.82         7.86 o                         
  10   6   8         55.30         33.58        12.91 o                         
  11   6   8         42.84         40.18        11.80 o                         
  12   6   8        331.55        371.30        25.85 o                         
 -11   7   8          5.17          8.25        13.20 o                         
 -10   7   8        132.73        128.60        13.74 o                         
  -9   7   8        100.55        116.62        10.97 o                         
  -8   7   8        156.43        166.39        12.20 o                         
  -7   7   8        102.19         99.44        11.23 o                         
  -6   7   8        206.55        222.26        11.08 o                         
  -5   7   8        315.31        317.38        10.83 o                         
  -4   7   8        183.02        183.96         7.57 o                         
  -3   7   8        674.63        666.99        11.17 o                         
  -2   7   8        181.40        180.33         6.38 o                         
  -1   7   8        833.76        883.54        17.59 o                         
   0   7   8       1779.28       1841.24        23.04 o                         
   1   7   8        898.51        875.90        12.87 o                         
   2   7   8         27.63         33.33         4.32 o                         
   3   7   8       1665.65       1646.48        20.35 o                         
   4   7   8        823.51        833.96        14.42 o                         
   5   7   8         47.04         45.82         6.10 o                         
   6   7   8        499.34        535.14        13.28 o                         
   7   7   8          6.56          8.46         6.65 o                         
   8   7   8         80.50         94.49         9.29 o                         
   9   7   8         81.93         88.66         9.52 o                         
  10   7   8        462.81        465.64        17.18 o                         
  11   7   8        405.07        455.95        19.31 o                         
 -10   8   8         81.72         80.37        12.17 o                         
  -9   8   8          6.25          6.13         8.98 o                         
  -8   8   8         26.91         25.48         8.63 o                         
  -7   8   8        118.93        141.74        10.53 o                         
  -6   8   8          7.10         -3.65         7.13 o                         
  -5   8   8       1367.74       1376.47        25.07 o                         
  -4   8   8          1.64         -0.14         4.60 o                         
  -3   8   8        931.05        957.79        15.09 o                         
  -2   8   8          2.48          0.14         3.45 o                         
  -1   8   8        368.72        398.53        10.25 o                         
   0   8   8       1321.54       1252.99        16.58 o                         
   1   8   8          0.03         -0.87         3.99 o                         
   2   8   8        983.59        915.03        16.06 o                         
   3   8   8        116.08        107.55         7.22 o                         
   4   8   8       1793.87       1761.85        23.02 o                         
   5   8   8         76.94         65.73         6.84 o                         
   6   8   8         77.38         88.72         8.71 o                         
   7   8   8        160.74        162.38        11.96 o                         
   8   8   8         30.04         31.77         8.65 o                         
   9   8   8        219.33        241.97        13.21 o                         
  10   8   8         62.27         63.52        11.66 o                         
  11   8   8          0.74          0.53        13.90 o                         
 -10   9   8          7.52         -4.89        14.40 o                         
  -9   9   8        100.17        123.24        12.12 o                         
  -8   9   8          0.96         -5.99         9.20 o                         
  -7   9   8         26.26         48.03         9.60 o                         
  -6   9   8          6.92         14.38         8.15 o                         
  -5   9   8        548.15        546.57        16.70 o                         
  -4   9   8        166.55        146.04         8.24 o                         
  -3   9   8         72.51         62.10         6.18 o                         
  -2   9   8        845.87        838.93        16.64 o                         
  -1   9   8        297.57        281.98        10.55 o                         
   0   9   8        227.77        216.19         8.50 o                         
   1   9   8       2356.21       2382.22        26.32 o                         
   2   9   8         76.78         81.31         6.13 o                         
   3   9   8        222.08        219.87         9.87 o                         
   4   9   8        661.17        637.01        14.90 o                         
   5   9   8       2954.00       3141.42        34.97 o                         
   6   9   8        770.21        763.73        19.80 o                         
   7   9   8       1027.95       1018.39        20.52 o                         
   8   9   8        217.27        198.53        12.43 o                         
   9   9   8        283.16        285.44        14.26 o                         
  10   9   8        118.15        132.60        14.05 o                         
  -9  10   8          1.27        -12.91        12.91 o                         
  -8  10   8          6.49         10.87        11.33 o                         
  -7  10   8          8.68          8.94        10.86 o                         
  -6  10   8       1192.85       1143.75        24.01 o                         
  -5  10   8         73.84         80.78         9.09 o                         
  -4  10   8          2.30         -1.11         8.55 o                         
  -3  10   8         21.23         17.21         6.46 o                         
  -2  10   8        178.51        168.85        12.42 o                         
  -1  10   8         94.47         98.87         9.57 o                         
   0  10   8        759.71        752.62        14.77 o                         
   1  10   8        216.98        199.71         8.79 o                         
   2  10   8        593.40        660.12        15.44 o                         
   3  10   8        716.26        690.59        14.93 o                         
   4  10   8         80.04         89.20         7.81 o                         
   5  10   8        261.93        261.31        12.01 o                         
   6  10   8        125.33        126.97        10.30 o                         
   7  10   8       1520.85       1438.58        25.30 o                         
   8  10   8        229.89        239.67        14.18 o                         
   9  10   8        279.39        277.13        15.87 o                         
  -8  11   8        165.56        171.43        18.20 o                         
  -7  11   8          0.20         -7.03        13.19 o                         
  -6  11   8         94.12        108.70        12.99 o                         
  -5  11   8        378.08        332.19        15.86 o                         
  -4  11   8        209.73        214.58        15.36 o                         
  -3  11   8         21.70          7.21         7.93 o                         
  -2  11   8         55.19         69.96        14.80 o                         
  -1  11   8        494.26        445.77        15.37 o                         
   0  11   8         53.93         71.25         7.68 o                         
   1  11   8        104.92        102.65         8.52 o                         
   2  11   8         44.51         52.46         7.45 o                         
   3  11   8        166.07        168.84         9.53 o                         
   4  11   8         19.09         28.38         8.03 o                         
   5  11   8        335.61        348.80        15.48 o                         
   6  11   8         14.22         20.17         9.86 o                         
   7  11   8         22.20         38.34        11.56 o                         
   8  11   8        247.68        233.61        15.46 o                         
  -7  12   8         15.61         -4.20        16.15 o                         
  -6  12   8         58.77         55.55        15.82 o                         
  -5  12   8        342.36        337.56        19.19 o                         
  -4  12   8        142.07        154.56        13.40 o                         
  -3  12   8        405.03        385.49        16.52 o                         
  -2  12   8          1.77         -0.76        10.03 o                         
  -1  12   8          2.10         10.89         9.62 o                         
   0  12   8         80.53        104.52         9.82 o                         
   1  12   8        386.27        402.28        15.09 o                         
   2  12   8         11.47         22.35         8.12 o                         
   3  12   8         12.33         20.92         9.16 o                         
   4  12   8        381.70        402.02        16.45 o                         
   5  12   8          0.79         -1.61        10.74 o                         
   6  12   8         14.01         16.74        13.40 o                         
   7  12   8         70.95         81.57        14.40 o                         
  -5  13   8          0.02         10.59        23.08 o                         
  -4  13   8         29.26         16.04        14.53 o                         
  -3  13   8        332.16        278.06        23.18 o                         
  -2  13   8         13.09        -10.56        12.79 o                         
  -1  13   8        381.09        413.67        21.84 o                         
   0  13   8        202.28        225.28        17.66 o                         
   1  13   8          6.09         -8.64        14.46 o                         
   2  13   8        112.86        158.20        12.66 o                         
   3  13   8        146.27        168.85        15.04 o                         
   4  13   8         80.77         72.37        13.80 o                         
   5  13   8         74.64         85.69        14.90 o                         
  -2  14   8         32.89         46.57        18.75 o                         
  -1  14   8         13.65         20.48        19.38 o                         
   0  14   8         18.68         -2.64        14.43 o                         
   1  14   8          6.48         21.21        16.31 o                         
   2  14   8        354.67        365.64        26.00 o                         
   3  14   8         60.64         85.14        15.27 o                         
  -3 -11   9         14.87        -15.73        18.15 o                         
  -2 -11   9        328.57        314.68        28.62 o                         
  -1 -11   9         48.83         32.12        22.06 o                         
   0 -11   9          1.88          8.49        21.65 o                         
   1 -11   9         77.49        116.71        21.59 o                         
   2 -11   9        211.64        200.57        26.35 o                         
   3 -11   9          0.00        -24.80        24.80 o                         
  -6 -10   9        293.47        287.98        23.17 o                         
  -5 -10   9         60.10         68.91        17.18 o                         
  -4 -10   9        123.14         87.30        16.72 o                         
  -3 -10   9          4.31         60.34        27.31 o                         
  -2 -10   9         14.85         31.43        12.63 o                         
  -1 -10   9         88.03        106.54        15.33 o                         
   0 -10   9        265.74        303.12        18.45 o                         
   1 -10   9        385.29        420.18        33.51 o                         
   2 -10   9          1.16         13.78        14.33 o                         
   3 -10   9        309.56        344.40        23.41 o                         
   4 -10   9         64.37         61.36        17.76 o                         
   5 -10   9          3.16        -32.01        32.01 o                         
  -7  -9   9         32.08         19.70        15.31 o                         
  -6  -9   9         99.61        106.85        15.38 o                         
  -5  -9   9          8.67         29.74        11.41 o                         
  -4  -9   9        192.68        225.59        14.26 o                         
  -3  -9   9          8.63         -4.47        10.22 o                         
  -2  -9   9         32.23         39.28        10.68 o                         
  -1  -9   9       1133.55       1143.63        26.00 o                         
   0  -9   9         62.08         76.73        14.51 o                         
   1  -9   9          1.06        -10.36        14.92 o                         
   2  -9   9         14.29         -3.31        11.89 o                         
   3  -9   9        540.54        591.98        32.34 o                         
   4  -9   9          2.69         -3.99        12.15 o                         
   5  -9   9        388.88        394.63        18.52 o                         
   6  -9   9        188.96        206.34        17.29 o                         
   7  -9   9          0.29          8.31        30.49 o                         
  -8  -8   9        297.27        293.01        15.29 o                         
  -7  -8   9          1.57          5.18        12.13 o                         
  -6  -8   9         19.96         12.38         9.10 o                         
  -5  -8   9        834.56        828.70        16.47 o                         
  -4  -8   9          9.46          0.50        10.06 o                         
  -3  -8   9        594.69        598.39        18.59 o                         
  -2  -8   9         12.61         18.33         8.44 o                         
  -1  -8   9          3.19         -7.21         8.86 o                         
   0  -8   9        341.53        352.85        22.16 o                         
   1  -8   9       1335.16       1280.84        28.36 o                         
   2  -8   9         17.25         19.82         9.85 o                         
   3  -8   9         23.13         28.52        10.46 o                         
   4  -8   9        274.51        282.71        13.17 o                         
   5  -8   9        198.51        170.75        11.16 o                         
   6  -8   9         12.39         21.31        11.11 o                         
   7  -8   9         42.44         54.83        15.26 o                         
   8  -8   9        244.78        270.72        25.24 o                         
  -9  -7   9        128.76        121.89        14.41 o                         
  -8  -7   9          3.33         14.22         9.56 o                         
  -7  -7   9         61.94         63.97         8.43 o                         
  -6  -7   9        147.41        143.38         8.80 o                         
  -5  -7   9        152.35        155.23         8.41 o                         
  -4  -7   9         79.74         69.08         5.86 o                         
  -3  -7   9          8.79         -7.07         7.07 o                         
  -2  -7   9         25.24         28.48         8.80 o                         
  -1  -7   9        693.36        682.15        19.84 o                         
   0  -7   9        390.10        407.02        16.53 o                         
   1  -7   9          0.31         -0.52         8.02 o                         
   2  -7   9        398.09        400.73         9.18 o                         
   3  -7   9         39.61         54.30         7.84 o                         
   4  -7   9         55.70         36.21         8.60 o                         
   5  -7   9          7.96         -3.24         9.98 o                         
   6  -7   9       1729.42       1685.98        50.74 o                         
   7  -7   9         69.17         47.32        18.98 o                         
   8  -7   9          6.05         17.24        11.98 o                         
   9  -7   9        199.23        237.80        38.77 o                         
 -10  -6   9          2.48         42.14        19.02 o                         
  -9  -6   9         52.91         60.74         7.61 o                         
  -8  -6   9        178.31        168.78         9.94 o                         
  -7  -6   9         20.96          8.65         8.41 o                         
  -6  -6   9          0.08         -6.00         6.00 o                         
  -5  -6   9       1339.52       1396.56        20.60 o                         
  -4  -6   9        338.18        298.92         9.97 o                         
  -3  -6   9        340.41        332.00         9.93 o                         
  -2  -6   9        260.88        247.17        13.46 o                         
  -1  -6   9        998.28        970.42        23.58 o                         
   0  -6   9         62.57         68.73         9.46 o                         
   1  -6   9        211.29        187.76        14.16 o                         
   2  -6   9        948.08        904.85        15.90 o                         
   3  -6   9         52.91         36.63         6.62 o                         
   4  -6   9        330.12        315.80        13.56 o                         
   5  -6   9        133.07        117.70         9.65 o                         
   6  -6   9         21.26         34.24        10.12 o                         
   7  -6   9        107.90        109.29         9.98 o                         
   8  -6   9        365.60        404.65        16.83 o                         
   9  -6   9        241.78        212.42        16.09 o                         
  10  -6   9         30.69         25.65        41.49 o                         
 -11  -5   9          2.88         12.41        21.18 o                         
 -10  -5   9         56.96         57.58        18.53 o                         
  -9  -5   9        951.65        839.99        28.10 o                         
  -8  -5   9          3.46          1.67         7.91 o                         
  -7  -5   9        275.94        308.75        11.18 o                         
  -6  -5   9        654.70        671.30        13.78 o                         
  -5  -5   9        143.42        139.42         7.23 o                         
  -4  -5   9          1.40         -2.22         4.47 o                         
  -3  -5   9          0.44          8.33         4.48 o                         
  -2  -5   9       5714.20       5769.87        70.38 o                         
  -1  -5   9        175.54        185.50         8.53 o
[truncated: 393,904 more chars]
